# Supplementary material for: Integrative analysis of co-expression networks and codon usage bias in maize under biotic stress
Source: PLoS One. 2025 Jul 23;20(7):e0317755. doi: 10.1371/journal.pone.0317755 (PMC12286398; doi:10.1371/journal.pone.0317755)
Supplement: S1 Table — (XLSX) [file pone.0317755.s001.xlsx]

## Sheet: S1 Table
ID	logFC	AveExpr	t	P.Value	adj.P.Val	B
Zm.14496.1.A1_at	4.42716	8.06505	10.9604	1.15318e-20	2.04504e-16	36.2114
Zm.2227.1.A1_at	3.12944	10.3603	8.82252	3.58065e-15	3.73525e-12	23.9774
Zm.14226.1.A1_at	2.95393	7.95255	10.165	1.34067e-18	5.94385e-15	31.6122
Zm.10175.1.A1_at	2.83664	9.00807	10.3793	3.73707e-19	3.31366e-15	32.8479
ZmAffx.12.1.S1_at	2.71495	7.77134	9.82582	1.00462e-17	2.54514e-14	29.6636
Zm.9486.1.A1_at	2.65262	8.16588	10.0248	3.08645e-18	1.0947e-14	30.8055
Zm.16272.1.A1_at	2.58691	6.57264	9.11414	6.58774e-16	8.98669e-13	25.6156
Zm.864.1.S1_at	2.58051	8.02711	9.76098	1.47449e-17	3.26859e-14	29.2923
Zm.1450.1.S1_at	2.39239	9.00365	8.70112	7.2136e-15	5.81482e-12	23.2997
Zm.1085.1.A1_a_at	2.38317	11.4924	9.22488	3.45141e-16	6.12074e-13	26.2411
Zm.4270.2.A1_a_at	2.32005	10.1127	8.42359	3.53964e-14	2.24186e-11	21.7609
Zm.8822.2.A1_at	2.28826	7.85524	8.57315	1.50492e-14	1.06753e-11	22.5883
Zm.186.1.S1_at	2.25787	8.86233	8.29711	7.26962e-14	3.90665e-11	21.0648
Zm.10377.1.A1_at	2.2517	8.04903	10.2495	8.10789e-19	4.79284e-15	32.0987
Zm.1967.1.A1_at	2.23696	9.75058	8.85604	2.94959e-15	3.4872e-12	24.165
Zm.1458.1.S1_at	2.158	6.81146	9.31491	2.03788e-16	4.01552e-13	26.751
Zm.10830.1.S1_at	2.14284	6.04564	9.20708	3.82982e-16	6.17436e-13	26.1404
Zm.12635.1.S1_s_at	2.12376	9.57832	6.56706	8.88083e-10	3.94208e-08	11.9798
Zm.17271.6.S1_x_at	2.09374	9.93865	8.84057	3.22582e-15	3.57541e-12	24.0784
Zm.1506.1.A1_at	2.0653	8.55953	7.76463	1.44408e-12	3.54322e-10	18.1752
AFFX-Zm-gapdh-M_at	2.05535	7.7416	7.40184	1.06027e-11	1.5669e-09	16.2494
Zm.17271.7.A1_x_at	2.04555	9.36147	8.71744	6.56639e-15	5.54516e-12	23.3907
Zm.8726.1.A1_at	2.03326	8.35269	7.88188	7.52304e-13	2.31441e-10	18.8054
Zm.791.1.S1_s_at	1.98023	8.76452	6.19592	5.85133e-09	1.67097e-07	10.1665
Zm.8927.1.S1_at	1.96763	8.53387	8.48989	2.42399e-14	1.59211e-11	22.1272
Zm.13583.1.S1_at	1.96232	8.39393	8.20575	1.21991e-13	6.36289e-11	20.5642
Zm.3332.1.A1_at	1.95557	8.72082	8.76917	4.87272e-15	4.74271e-12	23.6793
Zm.281.1.S1_s_at	1.90187	8.51613	8.3476	5.45662e-14	3.12154e-11	21.3423
Zm.274.1.A1_at	1.89497	9.26603	7.72731	1.77582e-12	4.08992e-10	17.9754
Zm.847.1.S1_at	1.83244	10.0641	7.28985	1.94663e-11	2.56202e-09	15.6628
Zm.3129.1.A1_at	1.82838	6.75734	9.89235	6.77414e-18	2.00221e-14	30.0449
Zm.2707.1.S1_at	1.79692	8.57255	6.4311	1.78333e-09	6.75759e-08	11.3089
Zm.11650.1.A1_at	1.79633	8.58005	7.1475	4.18997e-11	4.37088e-09	14.9231
Zm.2147.1.A1_s_at	1.79296	7.86696	7.76191	1.46603e-12	3.54322e-10	18.1606
Zm.247.2.A1_at	1.78611	8.26601	8.08824	2.36728e-13	9.3292e-11	19.9232
Zm.6659.1.A1_at	1.78498	10.5892	7.23493	2.61861e-11	3.20265e-09	15.3766
Zm.1595.1.S1_at	1.78251	8.25914	7.95762	4.92733e-13	1.78329e-10	19.2144
Zm.9601.1.A1_at	1.78171	9.36991	7.24429	2.48971e-11	3.08098e-09	15.4254
Zm.15280.1.A1_s_at	1.70787	8.72318	6.61882	6.79781e-10	3.33018e-08	12.2371
Zm.9297.1.A1_at	1.69377	7.71665	8.68326	7.99493e-15	5.90759e-12	23.2002
Zm.17180.1.A1_at	1.69309	7.60934	7.52054	5.54553e-12	9.64161e-10	16.8753
Zm.4164.4.A1_a_at	1.69024	5.40144	7.09484	5.55458e-11	5.3056e-09	14.6511
Zm.16805.8.S1_at	1.68365	7.78804	7.81755	1.07636e-12	3.02986e-10	18.4592
Zm.1670.1.A1_at	1.65651	8.30458	5.41917	2.48358e-07	3.02002e-06	6.57481
Zm.15827.1.A1_at	1.64831	8.87143	7.56866	4.25905e-12	7.8677e-10	17.1302
Zm.12387.1.S1_at	1.64592	9.57154	6.09428	9.70745e-09	2.49858e-07	9.68029
Zm.6721.10.S1_at	1.64289	8.24606	6.53505	1.04719e-09	4.47491e-08	11.8211
ZmAffx.1198.1.A1_at	1.62958	7.21992	6.12274	8.42822e-09	2.23752e-07	9.81598
Zm.11983.1.A1_at	1.60331	8.55901	5.33567	3.6512e-07	4.00683e-06	6.20686
Zm.5822.1.A1_at	1.59151	6.95611	5.82362	3.6547e-08	6.90523e-07	8.40849
Zm.2301.1.A1_at	1.56467	6.36542	7.18466	3.43227e-11	3.80424e-09	15.1155
Zm.14845.1.S1_at	1.56427	6.01069	8.10909	2.10501e-13	8.48417e-11	20.0367
Zm.886.2.S1_at	1.55869	9.6137	7.19753	3.20277e-11	3.67787e-09	15.1823
Zm.14674.1.S1_at	1.55113	8.60392	8.32273	6.28518e-14	3.48317e-11	21.2056
Zm.257.1.A1_at	1.5296	7.80878	5.01654	1.53919e-06	1.18867e-05	4.83591
Zm.3371.1.A1_at	1.52741	7.27201	6.80326	2.60092e-10	1.66004e-08	13.1626
Zm.8468.1.A1_at	1.52229	8.297	6.57711	8.43232e-10	3.85673e-08	12.0297
Zm.9932.1.A1_at	1.51626	7.60853	8.76191	5.08129e-15	4.74271e-12	23.6388
Zm.3303.2.A1_at	1.5126	8.90669	6.22538	5.04838e-09	1.49712e-07	10.3083
Zm.9615.1.A1_at	1.50165	6.92693	9.16824	4.80488e-16	7.10082e-13	25.921
Zm.16518.1.S1_at	1.49954	8.44171	5.26995	4.93252e-07	5.02431e-06	5.91987
Zm.4324.1.A1_at	1.47607	8.54957	4.8969	2.60164e-06	1.77388e-05	4.33705
Zm.3918.1.S1_at	1.47031	7.92522	8.11109	2.08152e-13	8.48417e-11	20.0475
Zm.9554.1.A1_at	1.46958	7.86718	7.34039	1.48055e-11	2.05126e-09	15.927
Zm.2377.1.S1_at	1.45418	7.87259	5.4222	2.44885e-07	2.99709e-06	6.58826
Zm.11718.1.A1_at	1.44435	8.49071	6.87331	1.79982e-10	1.2538e-08	13.5174
Zm.14513.9.S1_at	1.43905	6.99062	6.03167	1.32306e-08	3.18359e-07	9.38304
Zm.15826.1.A1_at	1.43868	8.62315	6.50995	1.19132e-09	4.98277e-08	11.697
Zm.17301.1.A1_at	1.4374	8.46307	6.86434	1.88689e-10	1.28712e-08	13.4719
Zm.13944.3.S1_a_at	1.43476	8.43307	5.36519	3.18754e-07	3.64931e-06	6.3365
Zm.10676.1.S1_at	1.42958	7.48855	6.91313	1.4588e-10	1.08699e-08	13.7199
Zm.545.1.S1_at	1.42511	7.35655	6.89974	1.56563e-10	1.14157e-08	13.6518
Zm.7654.1.A1_at	1.42383	7.90171	7.78569	1.28484e-12	3.34192e-10	18.2881
Zm.247.1.A1_a_at	1.42282	10.6886	7.50754	5.95456e-12	1.01537e-09	16.8065
Zm.6721.4.A1_s_at	1.4227	8.68684	6.57528	8.51241e-10	3.85673e-08	12.0206
Zm.13232.1.S1_at	1.42046	7.43943	6.47686	1.4115e-09	5.61247e-08	11.5338
Zm.3303.1.A1_x_at	1.41695	8.76351	6.12533	8.32066e-09	2.21227e-07	9.82832
Zm.7882.1.A1_at	1.41189	8.41288	6.60595	7.26561e-10	3.51085e-08	12.173
Zm.3994.1.S1_at	1.40077	8.56049	8.73591	5.90326e-15	5.23442e-12	23.4937
Zm.16259.3.A1_x_at	1.39997	8.11925	5.50749	1.64568e-07	2.20928e-06	6.96808
Zm.16805.3.S1_a_at	1.39763	9.82654	7.45036	8.13926e-12	1.30038e-09	16.5047
Zm.10101.1.A1_at	1.39349	6.53987	7.7146	1.90524e-12	4.27689e-10	17.9074
Zm.9636.1.A1_at	1.38303	9.17217	6.53205	1.06347e-09	4.53357e-08	11.8063
Zm.17569.1.S1_at	1.37863	7.13775	6.20273	5.65517e-09	1.63202e-07	10.1993
Zm.800.1.S1_at	1.37622	9.94126	8.6913	7.63318e-15	5.88551e-12	23.245
Zm.5996.1.A1_at	1.37585	7.65689	6.10166	9.35841e-09	2.43704e-07	9.71545
Zm.6721.8.S1_at	1.37239	7.65308	6.58114	8.25895e-10	3.80427e-08	12.0497
Zm.18148.1.A1_at	1.36951	6.86125	7.88949	7.21031e-13	2.28335e-10	18.8464
Zm.3303.1.A1_at	1.36831	8.77434	5.85338	3.16421e-08	6.18923e-07	8.54662
Zm.15278.1.S1_at	1.36796	9.0569	6.60968	7.1268e-10	3.45319e-08	12.1916
Zm.7135.1.S1_at	1.3657	8.00358	4.9384	2.17056e-06	1.53971e-05	4.50914
Zm.4164.3.A1_s_at	1.36528	8.1499	7.17618	3.59225e-11	3.88445e-09	15.0716
Zm.14513.2.A1_at	1.35546	10.2516	6.28858	3.67394e-09	1.16138e-07	10.6138
Zm.9675.1.A1_at	1.35472	8.19293	7.49149	6.50119e-12	1.08766e-09	16.7217
Zm.4089.1.S1_at	1.34875	8.82726	5.121	9.66947e-07	8.35257e-06	5.27834
Zm.14513.2.A1_x_at	1.34742	10.2905	6.37335	2.39251e-09	8.40172e-08	11.0262
Zm.14513.1.A1_at	1.34221	9.93253	6.36073	2.55074e-09	8.76037e-08	10.9646
Zm.12208.1.A1_at	1.33858	6.94964	8.02374	3.40164e-13	1.31141e-10	19.5727
Zm.17589.1.A1_at	1.33104	7.56216	6.17607	6.46152e-09	1.80171e-07	10.0712
Zm.3278.1.S1_at	1.32664	10.1847	9.01561	1.16905e-15	1.48086e-12	25.0605
Zm.8188.1.A1_at	1.32333	7.84719	5.05364	1.3058e-06	1.05547e-05	4.99235
Zm.6689.1.A1_s_at	1.32101	7.33888	6.67351	5.11935e-10	2.73453e-08	12.5102
Zm.6023.1.S1_at	1.31094	6.71853	5.5857	1.13932e-07	1.63734e-06	7.31974
AFFX-Zm-gapdh-M_s_at	1.30305	10.5912	6.93485	1.30057e-10	9.81464e-09	13.8306
Zm.16227.1.A1_at	1.28797	8.46947	7.05984	6.69556e-11	6.28249e-09	14.4709
Zm.9845.1.S1_at	1.28618	5.99846	6.93849	1.27575e-10	9.7518e-09	13.8492
Zm.3143.1.S1_at	1.2816	6.28338	6.01876	1.40991e-08	3.32934e-07	9.32201
Zm.17181.1.S1_at	1.27594	8.428	8.18253	1.39098e-13	7.04792e-11	20.4373
Zm.730.1.A1_at	1.26782	10.8999	7.22425	2.77371e-11	3.28868e-09	15.3211
Zm.6257.1.A1_at	1.26559	8.97346	7.4445	8.40362e-12	1.30728e-09	16.4738
Zm.16805.2.A1_at	1.26154	8.83857	5.57058	1.22357e-07	1.7373e-06	7.2515
Zm.1871.1.A1_at	1.25637	8.44027	8.13753	1.79329e-13	7.95055e-11	20.1917
Zm.17110.1.S1_at	1.25342	7.38229	7.59259	3.73423e-12	7.27724e-10	17.2572
Zm.2247.1.A1_at	1.25138	7.54989	6.27808	3.87361e-09	1.20096e-07	10.5629
Zm.14795.1.A1_at	1.25134	8.73766	7.12394	4.75386e-11	4.84813e-09	14.8012
Zm.5785.1.S1_at	1.24908	11.1436	7.96124	4.82851e-13	1.78329e-10	19.234
Zm.16538.1.S1_at	1.24892	6.93594	8.17109	1.48382e-13	7.30944e-11	20.3748
Zm.14663.1.S1_s_at	1.24741	7.00723	6.80315	2.6023e-10	1.66004e-08	13.162
Zm.17839.1.S1_at	1.24497	10.6911	8.39142	4.2521e-14	2.60023e-11	21.5836
Zm.17186.1.A1_at	1.22939	7.91268	7.78494	1.29018e-12	3.34192e-10	18.2841
Zm.2233.1.A1_at	1.22535	8.38682	6.40248	2.0632e-09	7.54408e-08	11.1686
Zm.7127.1.A1_at	1.21579	7.68468	4.26385	3.63412e-05	0.000141177	1.84435
Zm.5573.1.A1_at	1.20952	9.7609	6.46808	1.47632e-09	5.83096e-08	11.4906
Zm.4870.2.S1_a_at	1.20872	9.46622	6.26674	4.10108e-09	1.25828e-07	10.5081
Zm.2147.1.A1_a_at	1.20552	5.55989	7.29353	1.90823e-11	2.54441e-09	15.6821
Zm.15959.2.S1_at	1.19992	6.37272	5.25089	5.37975e-07	5.38096e-06	5.83709
Zm.301.1.A1_a_at	1.19507	11.5247	5.7755	4.60958e-08	8.29912e-07	8.18605
ZmAffx.64.1.A1_at	1.19326	9.03591	5.22375	6.08535e-07	5.89713e-06	5.71958
Zm.17916.1.S1_at	1.19088	9.18002	5.76938	4.74756e-08	8.47867e-07	8.1578
Zm.11838.1.A1_at	1.18751	6.3948	7.12519	4.72192e-11	4.84813e-09	14.8077
Zm.10238.1.A1_at	1.18748	6.75347	7.71575	1.89318e-12	4.27689e-10	17.9135
Zm.752.2.A1_at	1.18279	9.04841	7.22743	2.72665e-11	3.28868e-09	15.3376
Zm.174.1.A1_at	1.17856	7.02118	6.5	1.25369e-09	5.14653e-08	11.6479
Zm.247.1.A1_at	1.17761	11.1702	7.29763	1.86639e-11	2.50747e-09	15.7035
Zm.531.1.S1_at	1.1769	7.41474	6.25638	4.32066e-09	1.317e-07	10.4579
Zm.16740.1.S1_at	1.1761	7.78749	5.59449	1.09301e-07	1.58361e-06	7.35944
Zm.1288.3.A1_s_at	1.17373	8.08445	6.14079	7.70464e-09	2.08512e-07	9.90219
Zm.11678.1.S1_at	1.17061	6.33888	5.88961	2.65352e-08	5.47818e-07	8.71538
Zm.3537.1.A1_at	1.17023	8.04856	6.95711	1.15599e-10	9.11127e-09	13.9442
Zm.11758.1.A1_at	1.16987	9.85775	6.66938	5.23033e-10	2.78194e-08	12.4895
Zm.6095.2.A1_at	1.16518	9.0271	5.6482	8.47378e-08	1.30446e-06	7.60302
Zm.2933.1.A1_at	1.16064	7.04811	6.38349	2.27241e-09	8.09762e-08	11.0757
Zm.5808.1.A1_at	1.16013	8.76133	5.47314	1.93226e-07	2.48489e-06	6.81464
Zm.3568.2.A1_a_at	1.15636	8.55295	5.67316	7.52489e-08	1.19362e-06	7.7167
Zm.15914.3.A1_s_at	1.15434	8.29498	5.46109	2.04385e-07	2.59082e-06	6.76099
Zm.4929.2.A1_a_at	1.15098	5.70117	6.03523	1.30001e-08	3.14092e-07	9.3999
Zm.11779.1.A1_at	1.14963	8.44372	6.10446	9.2294e-09	2.41052e-07	9.72878
Zm.4164.1.A1_x_at	1.14774	6.67507	6.40754	2.01081e-09	7.41367e-08	11.1934
Zm.16259.3.A1_a_at	1.14769	6.78837	4.49013	1.45628e-05	6.88499e-05	2.70596
Zm.17991.1.A1_at	1.14691	10.5023	7.00867	8.79249e-11	7.57314e-09	14.2081
Zm.4986.2.S1_at	1.13811	10.6724	7.81241	1.10755e-12	3.06897e-10	18.4316
Zm.10310.1.A1_at	1.12992	8.02017	6.19064	6.00766e-09	1.70191e-07	10.1412
Zm.13505.1.A1_at	1.12846	6.63028	5.72682	5.82353e-08	9.94936e-07	7.96212
Zm.5827.1.A1_at	1.1262	8.15433	4.55406	1.11828e-05	5.56752e-05	2.95541
Zm.15456.1.A1_at	1.12387	6.86609	7.19744	3.20424e-11	3.67787e-09	15.1819
Zm.18094.1.A1_at	1.12237	8.46651	5.17893	7.45303e-07	6.88037e-06	5.52635
Zm.11950.1.A1_at	1.12004	6.54581	6.54196	1.0106e-09	4.35001e-08	11.8554
Zm.2003.1.S1_at	1.11932	5.71038	4.66365	7.0697e-06	3.8669e-05	3.38913
Zm.2193.1.A2_at	1.11923	9.23263	7.17651	3.58589e-11	3.88445e-09	15.0733
Zm.13944.1.A1_at	1.11319	8.73034	5.79018	4.29498e-08	7.82807e-07	8.25378
Zm.7998.1.A1_at	1.11155	8.09368	6.3589	2.57459e-09	8.81424e-08	10.9557
Zm.3900.1.S1_at	1.10849	6.28435	6.74573	3.51438e-10	2.07057e-08	12.8725
Zm.17990.1.S1_at	1.10654	8.66479	8.14484	1.7208e-13	7.82481e-11	20.2316
Zm.4164.3.A1_x_at	1.10618	6.96009	5.95413	1.93655e-08	4.28131e-07	9.01748
Zm.730.2.A1_a_at	1.10551	10.5928	7.02386	8.11029e-11	7.22754e-09	14.286
Zm.6743.2.S1_at	1.10391	8.3665	5.99394	1.59308e-08	3.67381e-07	9.2048
Zm.2400.1.A1_at	1.10035	8.42283	6.07003	1.09466e-08	2.73804e-07	9.56494
Zm.2376.1.A1_a_at	1.09894	4.87258	5.0078	1.59974e-06	1.21968e-05	4.79921
Zm.10177.1.A1_at	1.09752	8.66035	6.63907	6.12107e-10	3.12827e-08	12.3381
Zm.6569.3.S1_at	1.09485	8.13915	4.79581	4.02816e-06	2.48212e-05	3.92214
Zm.19233.1.A1_at	1.09183	8.29374	4.43473	1.82711e-05	8.23012e-05	2.4919
Zm.13354.1.S1_s_at	1.09152	6.0188	5.47589	1.90762e-07	2.46392e-06	6.82691
Zm.14498.2.A1_at	1.08806	7.37263	4.9532	2.03432e-06	1.46952e-05	4.57074
Zm.10845.1.A1_at	1.08497	6.80025	6.18722	6.11128e-09	1.71755e-07	10.1247
Zm.15959.2.S1_x_at	1.08484	6.60521	4.95019	2.06136e-06	1.48422e-05	4.55819
Zm.4986.1.S1_a_at	1.08446	11.191	7.11985	4.85888e-11	4.89573e-09	14.7802
Zm.19112.1.A1_at	1.07695	7.24146	6.9421	1.25157e-10	9.6084e-09	13.8676
Zm.3169.5.S1_a_at	1.07692	5.45863	6.81216	2.48225e-10	1.61246e-08	13.2076
Zm.17102.1.A1_at	1.07507	7.8208	5.72972	5.7431e-08	9.8309e-07	7.97544
Zm.4870.1.A1_x_at	1.07454	9.53934	6.55158	9.61829e-10	4.18065e-08	11.903
Zm.16488.1.A1_at	1.07094	7.55792	3.74903	0.000257147	0.000707398	0.0148156
Zm.4718.1.S1_at	1.06909	10.3654	5.41899	2.48565e-07	3.02002e-06	6.57402
Zm.6732.1.S1_s_at	1.06843	7.67274	5.12645	9.43635e-07	8.19626e-06	5.30158
Zm.17726.1.A1_at	1.06779	7.25479	7.52102	5.53092e-12	9.64161e-10	16.8778
Zm.2200.1.A1_at	1.0674	8.10962	7.92004	6.07964e-13	2.01246e-10	19.0113
Zm.4475.1.S1_a_at	1.0671	9.16795	4.98025	1.80634e-06	1.34032e-05	4.68372
Zm.7687.1.A1_at	1.0657	6.55939	5.81179	3.8697e-08	7.17838e-07	8.3537
Zm.6671.1.S1_a_at	1.06421	7.88631	5.25106	5.37567e-07	5.38096e-06	5.83781
Zm.7960.1.A1_at	1.0617	7.46884	7.80529	1.15228e-12	3.14377e-10	18.3933
Zm.6671.3.S1_at	1.05872	9.43505	7.57509	4.11126e-12	7.75629e-10	17.1643
Zm.708.1.A1_at	1.05848	8.59425	7.22551	2.75498e-11	3.28868e-09	15.3276
Zm.17534.2.S1_at	1.05534	5.93491	4.0506	8.34963e-05	0.000277185	1.06393
Zm.714.1.A1_at	1.05201	11.3215	5.98123	1.69566e-08	3.85523e-07	9.14492
Zm.649.1.S1_at	1.05199	8.18745	5.26155	5.12484e-07	5.19204e-06	5.88338
Zm.10167.1.A1_at	1.04908	9.18876	7.12382	4.75682e-11	4.84813e-09	14.8006
Zm.10103.1.A1_at	1.0472	8.89466	5.55071	1.34358e-07	1.87468e-06	7.16201
Zm.2601.1.S1_at	1.0468	10.4467	6.56437	9.00503e-10	3.97252e-08	11.9664
Zm.9644.1.A1_at	1.04396	7.33554	6.8875	1.67007e-10	1.18548e-08	13.5895
Zm.1176.1.S1_at	1.04103	7.38888	5.66919	7.6688e-08	1.20888e-06	7.69856
Zm.4510.1.A1_a_at	1.03945	11.2031	6.18383	6.21574e-09	1.74139e-07	10.1085
Zm.11809.1.A1_at	1.03846	7.32488	4.55179	1.12883e-05	5.61061e-05	2.94653
Zm.4468.3.S1_at	1.03749	10.1296	6.45222	1.60106e-09	6.19938e-08	11.4126
Zm.8113.1.S1_at	1.03687	7.71587	4.56041	1.08914e-05	5.44998e-05	2.98036
Zm.628.1.A1_at	1.03616	7.7103	4.87568	2.85308e-06	1.90858e-05	4.24944
Zm.10013.1.A1_at	1.02697	6.36096	7.51254	5.79396e-12	9.97573e-10	16.8329
Zm.4596.1.A1_at	1.02527	7.48411	6.50916	1.19612e-09	4.99105e-08	11.6932
Zm.5058.1.A1_at	1.02191	5.67613	5.23954	5.66464e-07	5.58403e-06	5.78788
Zm.2543.1.A1_at	1.02121	7.69124	7.88077	7.56939e-13	2.31441e-10	18.7995
Zm.3406.1.S1_at	1.02109	9.76521	6.51566	1.15689e-09	4.86167e-08	11.7253
Zm.11904.1.A1_at	1.01862	8.04508	4.81374	3.72916e-06	2.33355e-05	3.99529
Zm.16805.3.S1_x_at	1.01437	8.935	6.56014	9.20335e-10	4.02993e-08	11.9454
Zm.561.1.A1_at	1.01353	9.02486	6.13398	7.97027e-09	2.13512e-07	9.86964
Zm.12015.1.A1_at	1.01292	7.28406	4.95819	1.99028e-06	1.44536e-05	4.59154
Zm.2458.1.S1_at	1.01181	7.24913	4.79012	4.12783e-06	2.52698e-05	3.89895
Zm.13228.1.S1_at	1.0111	6.45772	5.02512	1.48188e-06	1.15718e-05	4.87201
Zm.4664.1.A1_at	1.00878	6.14447	5.10778	1.02589e-06	8.74672e-06	5.22199
Zm.11214.1.S1_at	1.00793	9.57455	8.16084	1.57228e-13	7.33756e-11	20.3188
Zm.3632.1.S1_at	1.00781	8.21404	7.78542	1.28671e-12	3.34192e-10	18.2867
Zm.16065.2.A1_at	1.00535	9.32169	5.39121	2.82677e-07	3.33977e-06	6.45119
Zm.4986.1.S1_x_at	1.0015	11.1963	7.22372	2.78167e-11	3.28868e-09	15.3183
Zm.4468.1.A1_at	1	10.5088	6.08382	1.0224e-08	2.59018e-07	9.63051
Zm.5401.1.S1_at	0.999429	9.35791	5.05307	1.30915e-06	1.05722e-05	4.98991
Zm.12612.1.A1_at	0.998039	6.58631	6.62625	6.54126e-10	3.2585e-08	12.2742
Zm.6429.1.A1_at	0.997695	6.50089	5.83034	3.53771e-08	6.73875e-07	8.43967
Zm.14497.11.S1_at	0.997289	7.78775	5.13683	9.00687e-07	7.91124e-06	5.34594
Zm.233.1.S1_s_at	0.994814	11.3998	6.22016	5.18222e-09	1.5266e-07	10.2832
Zm.16263.1.A1_at	0.994717	9.29474	5.89432	2.59329e-08	5.39148e-07	8.7374
Zm.1146.1.S1_at	0.993903	8.06881	5.69289	6.84944e-08	1.11234e-06	7.80674
ZmAffx.5.1.S1_at	0.992961	8.15998	4.37065	2.36967e-05	0.000101092	2.24681
Zm.10032.1.S1_at	0.992882	6.35917	6.72603	3.89488e-10	2.24259e-08	12.7735
Zm.6997.1.A1_at	0.991483	8.37703	5.38876	2.859e-07	3.36887e-06	6.44036
Zm.4659.2.A1_at	0.989813	5.55035	6.2678	4.07928e-09	1.25376e-07	10.5132
Zm.445.1.S1_at	0.988436	9.16666	6.10102	9.38832e-09	2.43766e-07	9.71238
Zm.17829.1.A1_at	0.987721	8.6477	6.02354	1.37713e-08	3.26936e-07	9.34459
Zm.7000.1.A1_at	0.985599	10.3151	3.97652	0.000110697	0.000350553	0.800199
Zm.7330.1.A1_at	0.98426	7.73052	4.80504	3.8715e-06	2.40565e-05	3.95976
Zm.16065.2.A1_s_at	0.982064	8.33334	5.36234	3.22966e-07	3.67146e-06	6.32397
Zm.10149.1.A1_at	0.979886	8.07052	5.59482	1.0913e-07	1.58243e-06	7.36094
Zm.7721.1.A1_at	0.978718	7.30382	6.4421	1.68597e-09	6.45765e-08	11.3629
Zm.3247.1.A1_at	0.975783	6.07655	6.66816	5.26376e-10	2.78649e-08	12.4834
Zm.4986.3.S1_a_at	0.973855	9.98455	7.01854	8.34292e-11	7.28834e-09	14.2587
Zm.19094.1.S1_at	0.970555	6.54957	4.44847	1.72747e-05	7.86721e-05	2.5448
ZmAffx.467.1.A1_at	0.970104	6.91391	6.50053	1.25027e-09	5.14438e-08	11.6505
Zm.3098.1.A1_at	0.969689	10.3368	6.80483	2.57951e-10	1.66004e-08	13.1705
ZmAffx.685.1.A1_at	0.968576	6.46561	5.61675	9.83766e-08	1.46237e-06	7.46019
Zm.14513.7.A1_at	0.968263	8.52087	4.95544	2.01445e-06	1.46052e-05	4.58007
Zm.274.3.S1_at	0.966997	7.32296	5.30106	4.27921e-07	4.49571e-06	6.0554
Zm.752.1.S1_at	0.966809	11.3811	7.24848	2.43403e-11	3.03979e-09	15.4472
Zm.2823.1.A1_at	0.966631	9.57028	6.04034	1.26761e-08	3.07521e-07	9.42413
Zm.6450.1.S1_at	0.965989	9.10435	5.23079	5.89419e-07	5.75426e-06	5.75001
Zm.752.1.S1_a_at	0.965748	10.6326	7.10799	5.17723e-11	5.07254e-09	14.7189
Zm.7159.1.A1_at	0.962826	5.47347	5.05027	1.32551e-06	1.06436e-05	4.9781
Zm.2556.1.A1_at	0.961713	7.16754	3.45762	0.000718383	0.00168471	-0.935539
Zm.551.1.A1_at	0.961698	7.69816	6.17651	6.44748e-09	1.80062e-07	10.0733
Zm.13443.1.A1_at	0.961266	10.4687	5.90279	2.48849e-08	5.24119e-07	8.77695
Zm.18271.1.A1_at	0.961062	7.97518	7.1677	3.75948e-11	4.04065e-09	15.0277
Zm.13511.1.A1_at	0.957499	9.32989	7.66554	2.49845e-12	5.2747e-10	17.6455
Zm.1747.1.A1_at	0.955918	7.13624	5.7965	4.1661e-08	7.6403e-07	8.28298
Zm.8675.2.A1_a_at	0.95572	7.76599	6.22698	5.00817e-09	1.48769e-07	10.316
Zm.14951.2.S1_x_at	0.954677	7.88556	5.48193	1.85454e-07	2.41194e-06	6.85388
Zm.19260.2.A1_at	0.953725	5.86376	4.98744	1.75009e-06	1.30513e-05	4.7138
Zm.16994.2.A1_a_at	0.948353	11.0617	6.82331	2.34116e-10	1.54033e-08	13.264
Zm.7788.1.A1_at	0.947964	7.95344	4.45948	1.65144e-05	7.61286e-05	2.58726
Zm.16259.1.A1_x_at	0.947736	8.11765	4.62507	8.31511e-06	4.38609e-05	3.23558
Zm.8215.1.A1_at	0.94204	7.41909	4.19658	4.73962e-05	0.000173806	1.59481
Zm.3550.1.A1_at	0.940022	10.3925	5.12029	9.70043e-07	8.37524e-06	5.27529
Zm.6423.1.S1_at	0.939788	8.49915	7.52758	5.33576e-12	9.55801e-10	16.9125
Zm.5573.2.A1_at	0.939738	10.0102	6.59814	7.56491e-10	3.62584e-08	12.1342
Zm.13613.1.A1_at	0.939204	8.04721	6.77368	3.03673e-10	1.85204e-08	13.0133
Zm.4718.2.S1_a_at	0.937371	9.08111	5.01148	1.57396e-06	1.20782e-05	4.81467
Zm.16476.1.A1_at	0.935074	7.47189	5.5337	1.45539e-07	1.99001e-06	7.08557
Zm.6785.1.A1_a_at	0.933709	7.34296	6.09634	9.6087e-09	2.48036e-07	9.69011
Zm.8525.1.A1_at	0.933039	6.60197	8.12643	1.90904e-13	8.2573e-11	20.1312
Zm.12573.2.A1_at	0.93142	7.39236	6.80908	2.52266e-10	1.63273e-08	13.192
Zm.2005.1.A1_at	0.926964	7.90684	5.8375	3.41719e-08	6.5629e-07	8.47289
Zm.4033.1.A1_at	0.926396	9.17308	6.23069	4.91576e-09	1.46761e-07	10.3339
Zm.475.1.S1_at	0.925966	11.1329	7.18852	3.36174e-11	3.77323e-09	15.1356
Zm.16992.1.A1_at	0.924427	7.06507	7.73496	1.7022e-12	4.02492e-10	18.0163
Zm.3568.1.A1_at	0.919856	7.85359	5.71066	6.29166e-08	1.04935e-06	7.88808
Zm.4870.1.A1_a_at	0.916487	8.52986	5.99948	1.55028e-08	3.58912e-07	9.23093
Zm.3257.1.S1_at	0.915369	10.2798	4.89302	2.64602e-06	1.79512e-05	4.32098
Zm.62.1.S1_at	0.914069	6.25765	4.79291	4.07854e-06	2.5062e-05	3.91035
Zm.9856.1.S1_at	0.913934	5.95735	5.40738	2.62303e-07	3.13879e-06	6.52263
Zm.274.3.S1_x_at	0.9126	7.22994	5.36818	3.14382e-07	3.61091e-06	6.34969
Zm.9833.1.A1_at	0.912062	5.69245	7.18669	3.3949e-11	3.78649e-09	15.1261
Zm.17593.1.S1_at	0.911965	6.17204	7.4291	9.1396e-12	1.39726e-09	16.3928
Zm.10178.1.A1_at	0.91133	9.32483	6.8562	1.9695e-10	1.33309e-08	13.4306
Zm.2139.1.S1_at	0.907203	9.186	5.14311	8.75658e-07	7.74123e-06	5.37278
Zm.16735.1.A1_at	0.905344	6.38314	4.83499	3.40272e-06	2.17159e-05	4.08221
Zm.6755.1.A1_at	0.904678	9.83309	5.94359	2.03908e-08	4.45662e-07	8.96799
Zm.730.3.A1_x_at	0.903984	10.5663	6.71239	4.18196e-10	2.35438e-08	12.705
Zm.12584.5.A1_at	0.902903	6.21759	5.88793	2.67525e-08	5.51661e-07	8.70756
Zm.6095.1.S1_at	0.900459	9.59572	5.95136	1.96307e-08	4.31924e-07	9.00443
Zm.16381.1.S1_at	0.899715	8.79796	5.60867	1.02211e-07	1.50106e-06	7.42361
Zm.10503.1.S1_at	0.897604	8.20482	6.56196	9.11736e-10	4.00216e-08	11.9545
Zm.8468.1.A1_s_at	0.897447	6.81171	5.91241	2.37451e-08	5.025e-07	8.82192
Zm.10189.1.A1_at	0.893697	11.7843	7.28838	1.96213e-11	2.56202e-09	15.6552
Zm.8729.1.A1_at	0.892829	6.75003	6.79052	2.78044e-10	1.73621e-08	13.0982
Zm.7973.1.S1_at	0.892729	8.71792	5.61516	9.91158e-08	1.4709e-06	7.45303
Zm.7750.1.S1_at	0.891403	10.0566	5.21706	6.27288e-07	6.02843e-06	5.69065
Zm.6755.1.A1_a_at	0.890013	9.79219	5.78826	4.33484e-08	7.87905e-07	8.24493
Zm.5502.1.A1_at	0.889775	7.4269	4.24946	3.84755e-05	0.000147977	1.7907
Zm.4986.1.S1_at	0.88854	11.9739	7.24339	2.50176e-11	3.08098e-09	15.4207
Zm.6993.1.S1_at	0.888452	8.65822	4.68007	6.59616e-06	3.66697e-05	3.45477
Zm.1321.1.S1_at	0.887852	7.60112	5.67443	7.47946e-08	1.19013e-06	7.72249
Zm.7750.2.S1_x_at	0.887063	8.90284	5.57782	1.1825e-07	1.69116e-06	7.28416
Zm.7750.4.S1_x_at	0.886119	6.90736	5.74989	5.2135e-08	9.136e-07	8.06811
Zm.17266.1.A1_at	0.88565	7.14313	6.89482	1.6068e-10	1.15833e-08	13.6267
Zm.10824.1.A1_at	0.884485	6.96522	7.94451	5.30242e-13	1.84379e-10	19.1435
Zm.1315.1.A1_at	0.883354	7.03143	5.71981	6.0224e-08	1.01812e-06	7.92996
Zm.3812.1.S1_at	0.882401	5.75639	6.03544	1.29868e-08	3.14092e-07	9.40088
Zm.13989.1.A1_at	0.880205	9.45644	4.23979	3.99764e-05	0.000152166	1.75474
Zm.7750.2.S1_at	0.880058	8.82913	5.68692	7.04719e-08	1.13304e-06	7.77949
Zm.13803.1.A1_at	0.879894	7.5213	5.59617	1.08435e-07	1.57493e-06	7.36705
Zm.1165.1.A1_at	0.879823	7.08503	7.78094	1.31913e-12	3.34192e-10	18.2626
Zm.10199.1.A1_at	0.879646	6.48542	4.09498	7.03965e-05	0.000241272	1.22375
Zm.10017.1.A1_at	0.879369	6.32875	6.96799	1.09121e-10	8.6778e-09	13.9998
Zm.18282.1.A1_at	0.876565	7.08859	4.5783	1.01104e-05	5.14487e-05	3.05069
Zm.17245.1.S1_at	0.876383	6.58167	6.40765	2.00966e-09	7.41367e-08	11.1939
Zm.6528.1.A1_at	0.876286	7.92805	4.07265	7.67228e-05	0.000259151	1.14314
Zm.549.1.A1_at	0.875942	8.3837	7.04743	7.1535e-11	6.6073e-09	14.407
Zm.13405.1.A1_at	0.873968	8.82525	6.08405	1.02122e-08	2.59018e-07	9.63162
Zm.6107.1.A1_at	0.873293	8.90737	5.75204	5.16008e-08	9.07826e-07	8.07797
Zm.12550.1.A1_at	0.872636	6.72061	6.47534	1.42253e-09	5.64366e-08	11.5263
Zm.8130.1.A1_at	0.871306	10.2981	5.85329	3.16546e-08	6.18923e-07	8.54624
Zm.16964.1.S1_at	0.870391	6.2771	4.21063	4.48501e-05	0.000166326	1.64666
Zm.9942.1.A1_at	0.870216	6.97304	6.31789	3.16864e-09	1.03106e-07	10.756
Zm.4664.2.A1_at	0.870019	6.58953	5.05609	1.29171e-06	1.04839e-05	5.00267
Zm.281.1.S1_at	0.869255	5.23642	4.44574	1.74686e-05	7.9331e-05	2.53427
Zm.14139.1.A1_at	0.866582	6.96998	3.78776	0.00022333	0.000627858	0.145877
Zm.9034.1.A1_at	0.866297	5.87363	3.83909	0.000184973	0.000538021	0.321244
Zm.8557.1.A1_at	0.866056	7.44175	6.0565	1.17042e-08	2.89251e-07	9.5007
Zm.12293.1.S1_at	0.864481	9.02367	6.591	7.84889e-10	3.70825e-08	12.0987
Zm.12391.1.S1_at	0.8644	7.4791	6.20802	5.5074e-09	1.60375e-07	10.2247
Zm.12708.1.S1_at	0.863688	9.24352	6.34692	2.73574e-09	9.22351e-08	10.8973
Zm.7046.1.S1_at	0.863259	8.90412	5.7383	5.51163e-08	9.51736e-07	8.01484
Zm.12653.1.S1_at	0.860747	6.75554	3.66999	0.000341797	0.000898388	-0.249261
Zm.735.1.S1_at	0.860529	9.05211	7.04926	7.08412e-11	6.57748e-09	14.4164
Zm.493.1.A1_at	0.859865	6.97979	3.69873	0.000308353	0.00082404	-0.153773
Zm.13717.1.S1_at	0.857807	8.19399	5.52588	1.50975e-07	2.05479e-06	7.05051
Zm.19199.1.A1_at	0.856565	6.27637	7.651	2.70714e-12	5.64804e-10	17.568
Zm.11586.1.A1_at	0.85561	9.06231	5.28545	4.59558e-07	4.74495e-06	5.98736
Zm.3019.1.A1_at	0.854026	8.55908	4.89547	2.61786e-06	1.78029e-05	4.33114
Zm.11679.1.A1_at	0.853905	6.89476	6.28985	3.65046e-09	1.15602e-07	10.6199
Zm.485.1.A1_at	0.853195	8.12497	6.39132	2.18374e-09	7.85526e-08	11.114
Zm.201.1.S1_at	0.852537	7.46199	3.64088	0.000379132	0.000978892	-0.345314
Zm.2093.1.S1_at	0.852331	6.47965	5.15282	8.38272e-07	7.48159e-06	5.41435
Zm.3169.5.S1_x_at	0.851094	5.80715	6.58862	7.94595e-10	3.70825e-08	12.0869
Zm.12139.1.A1_at	0.849513	8.88666	5.9602	1.87983e-08	4.1828e-07	9.04599
Zm.6440.1.A1_at	0.84833	7.28935	7.76768	1.41987e-12	3.54322e-10	18.1915
Zm.6755.2.A1_at	0.846739	6.98167	6.1346	7.94572e-09	2.13176e-07	9.8726
Zm.18344.1.A1_at	0.844974	8.049	4.07287	7.66576e-05	0.000258995	1.14394
Zm.1228.2.A1_at	0.842551	8.37345	5.1253	9.48487e-07	8.22919e-06	5.29669
Zm.1419.1.S1_at	0.840936	10.849	5.80838	3.93394e-08	7.24449e-07	8.33792
Zm.3169.4.S1_a_at	0.839722	6.00374	6.73936	3.63322e-10	2.11984e-08	12.8405
Zm.2006.1.A1_at	0.837081	7.8795	5.23188	5.86506e-07	5.73549e-06	5.75473
Zm.5261.1.A1_at	0.836951	7.04501	6.2654	4.12894e-09	1.26246e-07	10.5016
Zm.883.1.A1_at	0.836862	7.03028	4.21499	4.40874e-05	0.00016415	1.66277
Zm.14563.1.A1_s_at	0.836054	8.36219	3.36119	0.000995923	0.00223231	-1.2358
Zm.5167.1.A1_a_at	0.835898	8.85006	5.0449	1.35746e-06	1.08122e-05	4.95543
Zm.15890.1.A1_at	0.835276	9.86649	4.53519	1.20927e-05	5.94754e-05	2.88149
Zm.6169.1.A1_at	0.832466	9.20413	7.0157	8.47024e-11	7.3633e-09	14.2441
Zm.5674.1.S1_at	0.832136	6.71019	3.20555	0.00166345	0.00348967	-1.7051
Zm.391.1.S1_at	0.831357	8.12738	4.5128	1.32646e-05	6.40793e-05	2.79412
Zm.11734.1.A1_a_at	0.829191	7.18844	4.28118	3.39218e-05	0.000133771	1.90914
Zm.17534.1.S1_at	0.829146	6.62227	3.44431	0.000751806	0.00175036	-0.977401
Zm.2681.1.A1_at	0.829063	5.43654	5.02352	1.4924e-06	1.16233e-05	4.86528
Zm.2136.1.S1_at	0.828614	8.97021	6.12932	8.1569e-09	2.17199e-07	9.84741
Zm.11734.2.S1_at	0.827824	8.4747	4.50947	1.34484e-05	6.47377e-05	2.78113
Zm.16805.3.S1_at	0.827207	8.54426	6.01932	1.40605e-08	3.32465e-07	9.32464
ZmAffx.774.1.A1_at	0.82678	4.97948	4.9056	2.50489e-06	1.7211e-05	4.37304
Zm.18092.1.A1_at	0.826626	6.88044	5.98243	1.68568e-08	3.83746e-07	9.15059
Zm.19319.1.A1_at	0.825455	9.89747	6.03029	1.33209e-08	3.19665e-07	9.37651
Zm.1708.1.S1_at	0.822737	10.2344	6.73933	3.63387e-10	2.11984e-08	12.8403
Zm.3996.1.S1_at	0.82175	8.11258	6.65975	5.49845e-10	2.86793e-08	12.4414
Zm.1727.1.A1_at	0.821537	8.58597	6.28273	3.78377e-09	1.18534e-07	10.5855
Zm.3633.1.A1_at	0.819614	8.02904	4.06837	7.79939e-05	0.000262506	1.12775
Zm.402.1.S1_a_at	0.819502	8.89526	5.2462	5.49566e-07	5.46301e-06	5.81676
ZmAffx.1086.1.A1_at	0.81881	4.46436	4.50445	1.37295e-05	6.57342e-05	2.76159
Zm.3655.1.S1_at	0.818333	5.96066	4.95327	2.03364e-06	1.46952e-05	4.57106
Zm.74.1.S2_at	0.817962	9.79086	5.66242	7.91976e-08	1.23947e-06	7.66774
Zm.11654.1.A1_at	0.817496	7.51491	4.41909	1.9473e-05	8.66152e-05	2.43182
Zm.69.1.A1_at	0.813194	9.19449	5.99272	1.6026e-08	3.69097e-07	9.19908
Zm.14392.1.S1_at	0.813052	7.4634	3.64752	0.000370289	0.000960185	-0.323454
Zm.17247.1.A1_at	0.812827	8.25826	5.72277	5.93743e-08	1.00862e-06	7.94357
Zm.17165.1.S1_at	0.80977	7.20641	6.62941	6.43498e-10	3.2328e-08	12.2899
Zm.1495.1.A1_at	0.808347	10.6311	4.72694	5.40715e-06	3.11535e-05	3.64304
Zm.17274.1.A1_at	0.806882	7.00921	3.67777	0.000332417	0.000878223	-0.223466
Zm.6146.1.A1_at	0.806128	8.38129	5.71137	6.2704e-08	1.04817e-06	7.89132
Zm.1449.2.S1_a_at	0.802378	11.2579	6.58305	8.17782e-10	3.78656e-08	12.0592
Zm.16489.1.S1_at	0.802367	8.71787	6.14108	7.69316e-09	2.08512e-07	9.90362
Zm.9408.1.A1_at	0.801866	7.00911	5.55437	1.32065e-07	1.84703e-06	7.17847
Zm.783.1.S1_at	0.801433	6.84384	4.84371	3.27695e-06	2.1124e-05	4.11795
Zm.18513.1.S1_at	0.800958	6.97449	4.89597	2.61225e-06	1.77902e-05	4.33318
Zm.8406.1.A1_at	0.796602	6.16871	4.62524	8.30919e-06	4.38426e-05	3.23625
Zm.12098.1.A1_at	0.796265	8.73353	4.96104	1.96548e-06	1.43086e-05	4.60346
Zm.1754.1.A1_a_at	0.795663	6.51273	4.72886	5.36306e-06	3.09598e-05	3.6508
Zm.16583.1.A1_at	0.795344	7.73535	7.25124	2.39808e-11	3.03768e-09	15.4615
Zm.2193.1.A1_at	0.793908	8.20553	6.93625	1.29092e-10	9.80553e-09	13.8378
Zm.16849.1.S1_at	0.793177	8.26985	4.26638	3.59775e-05	0.000140048	1.85381
Zm.3384.1.A1_a_at	0.793081	8.85689	4.15164	5.65064e-05	0.000201101	1.42981
Zm.4630.2.A1_at	0.79282	8.65437	5.90029	2.51899e-08	5.28661e-07	8.76527
Zm.9425.1.A1_a_at	0.790958	8.67968	5.02172	1.50428e-06	1.16902e-05	4.85773
ZmAffx.896.1.S1_at	0.789342	5.97909	5.80975	3.90801e-08	7.21172e-07	8.34426
Zm.2962.1.S1_at	0.785151	8.28003	5.23282	5.84004e-07	5.72195e-06	5.75881
Zm.8611.1.A1_at	0.784241	9.07761	5.1995	6.79175e-07	6.40324e-06	5.61489
Zm.13065.1.A1_at	0.78379	8.67951	5.16626	7.89072e-07	7.19455e-06	5.47197
Zm.16281.2.S1_at	0.783261	7.53719	3.91288	0.000140629	0.000427113	0.576733
Zm.13728.2.S1_a_at	0.783138	7.37287	6.69297	4.62688e-10	2.52415e-08	12.6076
Zm.14384.1.A1_at	0.782914	6.47066	4.35544	2.5196e-05	0.000106084	2.18902
Zm.2073.2.S1_a_at	0.78255	7.58311	4.58863	9.68415e-06	4.97649e-05	3.09142
Zm.5263.1.A1_a_at	0.781579	7.94008	4.99227	1.71324e-06	1.28686e-05	4.73403
Zm.18039.1.A1_at	0.781202	7.07097	4.60713	8.96395e-06	4.66863e-05	3.1645
Zm.10125.2.A1_x_at	0.778955	6.06692	5.87228	2.88674e-08	5.81084e-07	8.63461
Zm.1133.1.S1_at	0.777531	7.32967	3.49425	0.00063343	0.00151066	-0.819592
Zm.14581.1.S1_at	0.777281	7.98777	6.67631	5.04538e-10	2.71136e-08	12.5242
Zm.9915.1.A1_x_at	0.776677	5.01042	7.0198	8.28748e-11	7.27575e-09	14.2651
Zm.18508.1.S1_at	0.776091	7.628	5.68283	7.18618e-08	1.15226e-06	7.76079
Zm.13632.1.A1_at	0.774319	7.87957	3.90963	0.000142347	0.000431591	0.565406
Zm.315.1.A1_at	0.773294	6.40542	4.46048	1.64468e-05	7.5874e-05	2.59114
Zm.7393.1.A1_at	0.7731	6.69206	6.49326	1.29778e-09	5.2673e-08	11.6147
Zm.1397.1.S1_at	0.772615	7.67053	5.37656	3.02463e-07	3.5073e-06	6.38659
Zm.559.1.A1_at	0.770364	6.94457	4.59549	9.41064e-06	4.8613e-05	3.11851
Zm.19066.1.S1_at	0.769789	6.61676	4.83534	3.39766e-06	2.17051e-05	4.08363
Zm.5011.1.A1_at	0.768218	9.84941	5.6125	1.00372e-07	1.48433e-06	7.44098
Zm.3519.1.A1_at	0.768178	6.62162	6.20684	5.54003e-09	1.60659e-07	10.219
Zm.9282.1.A1_at	0.767979	6.83013	6.49195	1.30647e-09	5.2722e-08	11.6082
Zm.7055.1.A1_at	0.767509	9.12062	5.41493	2.5329e-07	3.0661e-06	6.55603
Zm.40.1.S1_at	0.765548	9.436	4.79229	4.08948e-06	2.50944e-05	3.90781
Zm.3010.1.A1_at	0.765495	8.71003	4.86857	2.94253e-06	1.95588e-05	4.22013
Zm.15348.1.A1_x_at	0.764193	8.49535	5.66162	7.95003e-08	1.24107e-06	7.66409
Zm.523.1.S1_at	0.761678	9.94177	4.31641	2.94718e-05	0.000119957	2.04144
Zm.12321.1.S1_at	0.760629	7.13108	6.4505	1.61519e-09	6.22691e-08	11.4041
Zm.2541.1.A1_at	0.759471	6.83804	3.76306	0.000244373	0.000679051	0.0621621
Zm.13556.1.A1_at	0.759122	6.11784	3.94615	0.000124133	0.000385529	0.693194
Zm.6142.1.A1_at	0.756729	9.5514	6.14385	7.58786e-09	2.06385e-07	9.91686
Zm.91.1.S1_at	0.756061	10.2847	4.15766	5.51954e-05	0.00019695	1.45183
Zm.2550.2.A1_at	0.755758	8.70478	3.90843	0.000142991	0.000433247	0.561194
Zm.19.2.S1_x_at	0.755699	11.8697	6.49323	1.29796e-09	5.2673e-08	11.6145
Zm.4416.1.S1_at	0.755349	8.73362	6.66905	5.23947e-10	2.78194e-08	12.4879
Zm.11759.1.S1_at	0.754961	7.84169	3.68552	0.000323322	0.000857324	-0.197741
Zm.18268.1.A1_at	0.754439	6.67129	5.37136	3.09813e-07	3.57e-06	6.36366
Zm.5102.1.S1_at	0.754369	5.62428	4.6744	6.75599e-06	3.73652e-05	3.4321
Zm.15903.2.A1_at	0.754294	10.041	4.06721	7.83437e-05	0.000263501	1.12356
Zm.2061.1.A1_at	0.753525	8.49711	7.16586	3.79689e-11	4.05626e-09	15.0181
Zm.6486.1.S1_at	0.753507	6.59361	4.50968	1.34363e-05	6.47148e-05	2.78197
Zm.17534.1.S1_x_at	0.752718	6.82285	3.49113	0.0006403	0.00152458	-0.829536
Zm.7295.1.S1_at	0.751694	6.61071	3.2291	0.00154096	0.00326531	-1.63531
Zm.2915.1.A1_at	0.750188	5.32612	4.48116	1.51101e-05	7.09646e-05	2.67113
Zm.3624.1.A1_at	0.749057	9.65718	5.4634	2.02197e-07	2.57044e-06	6.77127
Zm.19273.1.A1_at	0.74805	7.69381	5.98799	1.64027e-08	3.76308e-07	9.17679
Zm.14385.1.S1_at	0.747933	6.96442	5.18345	7.30257e-07	6.75907e-06	5.54578
Zm.11734.2.S1_x_at	0.747088	7.37108	4.30371	3.10072e-05	0.000124577	1.99365
Zm.6326.1.A1_at	0.746189	7.08094	4.24257	3.95398e-05	0.00015099	1.76506
Zm.2702.1.A1_at	0.746039	7.11291	4.09967	6.91321e-05	0.00023801	1.24073
Zm.607.1.A1_at	0.745646	7.66058	4.01581	9.53656e-05	0.00031003	0.939568
Zm.389.1.S1_at	0.743587	7.60508	4.83041	3.47064e-06	2.20366e-05	4.06346
Zm.14513.5.S1_at	0.741826	8.01024	5.09123	1.10461e-06	9.29715e-06	5.15161
Zm.10189.3.S1_a_at	0.740867	9.74062	6.08119	1.0358e-08	2.60921e-07	9.61801
Zm.13698.1.S1_at	0.740847	7.61674	6.56216	9.108e-10	4.00216e-08	11.9555
Zm.7166.1.A1_at	0.740026	8.33099	4.74005	5.11361e-06	2.986e-05	3.69593
Zm.3136.1.A1_at	0.739172	11.4876	6.98926	9.74742e-11	8.07484e-09	14.1087
Zm.11803.1.A1_at	0.738587	6.20231	6.77916	2.9509e-10	1.81706e-08	13.0409
Zm.5704.1.A1_at	0.738217	7.49771	5.81184	3.86885e-08	7.17838e-07	8.35391
Zm.4144.1.S1_at	0.737641	10.1438	4.12831	6.18738e-05	0.000217023	1.3447
Zm.6045.1.A1_a_at	0.737356	12.5083	5.56453	1.25893e-07	1.7802e-06	7.22425
Zm.477.1.A1_a_at	0.736783	10.6912	4.31283	2.98972e-05	0.000121188	2.02795
Zm.1502.1.A1_at	0.736697	11.8727	5.56601	1.25018e-07	1.77365e-06	7.23092
ZmAffx.785.1.A1_at	0.736021	7.5721	5.00135	1.64599e-06	1.24681e-05	4.77211
Zm.6672.1.S1_at	0.735387	9.13165	4.06769	7.81988e-05	0.000263146	1.1253
Zm.10085.1.A1_at	0.735304	6.24168	3.3599	0.00100024	0.00224052	-1.23977
Zm.16535.1.A1_at	0.735289	11.0248	5.85062	3.20676e-08	6.24503e-07	8.53382
ZmAffx.993.1.A1_at	0.734462	8.61749	4.88731	2.71256e-06	1.83243e-05	4.29739
Zm.19022.1.S1_at	0.732558	8.32202	6.20107	5.70222e-09	1.63598e-07	10.1913
Zm.13938.2.S1_at	0.731796	9.5757	4.80413	3.88669e-06	2.41087e-05	3.95605
ZmAffx.13.1.S1_s_at	0.731474	8.22581	3.75859	0.00024838	0.000687601	0.0470454
Zm.395.1.S1_at	0.731054	9.68058	5.98654	1.65205e-08	3.78032e-07	9.16992
Zm.1090.4.S1_at	0.730377	7.47266	3.72819	0.0002773	0.00075343	-0.0552603
Zm.3249.1.A1_at	0.729663	7.19003	4.71966	5.57711e-06	3.19562e-05	3.61372
Zm.6235.1.A1_at	0.727278	7.805	5.58983	1.11732e-07	1.61226e-06	7.33839
Zm.98.1.S1_at	0.727275	9.55597	7.66713	2.47664e-12	5.2747e-10	17.654
Zm.11616.1.A1_at	0.72724	7.03031	3.45485	0.000725213	0.00169826	-0.944252
Zm.13241.1.S1_at	0.727229	6.41404	4.51384	1.32078e-05	6.38221e-05	2.79817
Zm.15533.1.S1_at	0.725462	7.50457	3.87155	0.000164035	0.000485076	0.433163
Zm.14571.1.S1_at	0.725311	5.66994	5.80651	3.96957e-08	7.30253e-07	8.32928
Zm.3864.1.A1_at	0.724893	10.165	6.43769	1.72435e-09	6.56215e-08	11.3412
Zm.4592.1.A1_at	0.724868	6.23355	3.766	0.000241776	0.000672573	0.0720912
Zm.2782.1.S1_at	0.724203	9.98661	6.71592	4.10571e-10	2.33368e-08	12.7227
Zm.8764.1.A1_at	0.724154	7.90134	5.73679	5.55188e-08	9.55894e-07	8.00787
Zm.22.1.S1_a_at	0.723731	5.06951	4.97119	1.87983e-06	1.38049e-05	4.64581
Zm.3743.2.A1_at	0.721591	8.40951	4.59179	9.55714e-06	4.92264e-05	3.1039
Zm.477.1.A2_a_at	0.720598	10.6977	4.22233	4.28296e-05	0.000160647	1.68996
Zm.1216.1.A1_at	0.720447	7.75653	4.20461	4.59251e-05	0.000169462	1.62442
Zm.8307.2.A1_a_at	0.719017	7.5677	6.69242	4.64009e-10	2.52415e-08	12.6049
Zm.17254.1.A1_at	0.717895	6.63172	6.47865	1.39865e-09	5.59334e-08	11.5426
Zm.6390.1.S1_at	0.717435	5.51398	4.56834	1.05383e-05	5.31832e-05	3.01151
Zm.16733.1.A1_at	0.716494	8.54406	6.94652	1.22267e-10	9.44988e-09	13.8901
Zm.12678.3.S1_at	0.715547	8.15666	5.32615	3.81434e-07	4.13891e-06	6.16514
Zm.19195.1.S1_at	0.714825	6.66765	3.97741	0.000110325	0.000349625	0.803346
Zm.7750.2.S1_a_at	0.712811	8.77374	5.33792	3.61373e-07	3.98182e-06	6.21671
Zm.16779.3.S1_at	0.712637	9.34459	7.58184	3.96163e-12	7.55436e-10	17.2001
Zm.3299.1.S1_at	0.711408	10.6636	4.00669	9.87311e-05	0.000319215	0.907133
Zm.16973.1.S1_at	0.70975	5.70187	7.52086	5.53587e-12	9.64161e-10	16.877
Zm.17295.1.A1_at	0.70971	6.56749	4.38393	2.24583e-05	9.68918e-05	2.29738
Zm.3710.1.S1_at	0.709184	8.15283	6.32752	3.01803e-09	9.9483e-08	10.8028
Zm.18410.1.S1_at	0.708747	7.07572	5.51991	1.55263e-07	2.10669e-06	7.02373
Zm.1288.1.A1_at	0.708633	10.8989	5.73851	5.50614e-08	9.51714e-07	8.0158
Zm.16226.1.A1_at	0.708141	4.73521	6.15302	7.24888e-09	1.97772e-07	9.96076
Zm.9124.1.A1_at	0.708135	6.98295	6.98816	9.80487e-11	8.07484e-09	14.103
Zm.4288.1.A1_at	0.708116	5.47744	3.51387	0.00059191	0.00142486	-0.757075
Zm.11657.1.A1_at	0.706972	5.89298	5.95541	1.92452e-08	4.2702e-07	9.02346
Zm.10333.1.A1_at	0.706697	6.97184	6.51086	1.18575e-09	4.97119e-08	11.7015
Zm.9425.2.A1_x_at	0.706262	8.58521	5.0134	1.56068e-06	1.19918e-05	4.82272
Zm.11191.1.A1_at	0.70574	5.142	6.41182	1.96744e-09	7.31457e-08	11.2143
Zm.16988.3.S1_at	0.704567	9.1939	5.92372	2.24701e-08	4.79525e-07	8.87485
Zm.100.1.A1_at	0.704026	6.80398	2.796	0.0058868	0.0105718	-2.84694
Zm.4164.3.A1_a_at	0.703526	7.17314	4.25363	3.78448e-05	0.000145893	1.80624
Zm.1090.4.S1_x_at	0.701931	8.49951	3.97758	0.000110254	0.000349525	0.803947
Zm.5230.1.A1_at	0.701861	10.1268	6.36875	2.44902e-09	8.53258e-08	11.0037
Zm.6675.1.A1_at	0.700914	9.58817	6.04974	1.21014e-08	2.96009e-07	9.46866
Zm.1288.1.A1_a_at	0.700754	11.0178	5.70735	6.39227e-08	1.05846e-06	7.87288
Zm.10708.1.A1_at	0.700551	8.17868	4.69644	6.15459e-06	3.46054e-05	3.52039
Zm.11762.1.S1_at	0.700128	8.24973	5.78139	4.48071e-08	8.09999e-07	8.21322
Zm.13346.2.S1_s_at	0.700029	9.69399	4.75604	4.77628e-06	2.83242e-05	3.76061
Zm.12035.1.A1_at	0.699367	8.26571	4.76966	4.50597e-06	2.70265e-05	3.81584
Zm.8675.1.A1_x_at	0.699244	5.96592	6.23911	4.71225e-09	1.41399e-07	10.3746
Zm.10133.1.A1_at	0.699165	9.70026	7.09629	5.51149e-11	5.3056e-09	14.6586
Zm.5427.1.A1_at	0.6984	5.2359	5.09102	1.10564e-06	9.30141e-06	5.15072
Zm.6713.2.A1_at	0.698111	10.5667	5.75901	4.9901e-08	8.84061e-07	8.11006
Zm.12518.1.A1_at	0.698074	7.6508	3.82553	0.000194446	0.000559698	0.274743
Zm.12848.1.A1_at	0.697442	6.81886	5.37633	3.0279e-07	3.5073e-06	6.38556
ZmAffx.722.1.A1_at	0.695511	8.85585	4.56231	1.08058e-05	5.41942e-05	2.98781
Zm.10317.1.S1_at	0.69121	6.46217	4.38412	2.2441e-05	9.68901e-05	2.2981
Zm.6587.1.A1_at	0.691129	6.59665	3.97628	0.000110798	0.000350812	0.799344
Zm.6551.1.A1_at	0.690064	7.78261	4.01692	9.49623e-05	0.000308945	0.943532
Zm.8742.1.A1_at	0.689572	6.48839	4.39927	2.11059e-05	9.24408e-05	2.35591
Zm.3169.2.S1_at	0.689329	5.12445	6.64265	6.00853e-10	3.07963e-08	12.356
Zm.369.1.A1_at	0.687934	7.92119	4.37779	2.30228e-05	9.87631e-05	2.27399
Zm.12573.1.A1_a_at	0.686806	7.81472	5.58514	1.14232e-07	1.64031e-06	7.31723
Zm.13424.1.A1_at	0.685709	8.10279	5.22217	6.12922e-07	5.92993e-06	5.71273
Zm.7134.1.S1_at	0.68551	10.2455	7.37913	1.19964e-11	1.74381e-09	16.1302
Zm.3285.1.A1_at	0.684594	10.1309	7.11511	4.98394e-11	4.93772e-09	14.7556
Zm.6038.2.S1_at	0.684434	7.73234	4.64293	7.71426e-06	4.13688e-05	3.30655
ZmAffx.158.1.A1_at	0.684044	8.36672	6.3032	3.41261e-09	1.10033e-07	10.6847
Zm.13728.2.S1_at	0.683325	5.53378	6.5663	8.91561e-10	3.94288e-08	11.976
Zm.10133.1.A1_a_at	0.683177	9.68494	6.98758	9.83515e-11	8.07484e-09	14.1
Zm.4672.1.S1_at	0.683	7.03213	4.45388	1.68971e-05	7.73698e-05	2.56565
Zm.631.1.S1_at	0.682831	5.8789	5.89998	2.52277e-08	5.28683e-07	8.76383
Zm.17937.1.A1_at	0.68204	6.56782	5.87153	2.8973e-08	5.81887e-07	8.63111
Zm.4778.1.A1_at	0.681877	9.3951	7.19785	3.19724e-11	3.67787e-09	15.184
Zm.3585.1.A1_at	0.680874	8.95604	5.30235	4.25401e-07	4.47453e-06	6.06104
Zm.18254.1.S1_at	0.680515	7.15286	5.63491	9.02611e-08	1.37163e-06	7.54258
Zm.18233.1.S1_at	0.679488	5.47475	5.84708	3.26228e-08	6.3366e-07	8.51736
Zm.1540.1.S1_a_at	0.678476	9.00391	5.54723	1.3657e-07	1.89956e-06	7.14639
Zm.18324.1.A1_at	0.676285	7.41926	4.13906	5.93443e-05	0.000209727	1.38385
Zm.19307.1.S1_at	0.675223	7.37675	5.29116	4.47723e-07	4.64937e-06	6.01225
Zm.16293.1.S1_at	0.674837	7.24421	4.96356	1.94391e-06	1.41948e-05	4.61395
Zm.17493.1.A1_at	0.674768	5.86036	4.9426	2.13105e-06	1.51897e-05	4.5266
Zm.4164.3.A1_at	0.674699	8.26933	3.96391	0.000116098	0.000364727	0.755689
Zm.8464.1.S1_at	0.674654	8.01982	4.27964	3.4131e-05	0.000134417	1.90335
Zm.3712.1.S1_at	0.674403	7.01385	5.96133	1.86953e-08	4.1651e-07	9.05127
Zm.4991.1.A1_at	0.671336	7.14783	4.19586	4.75311e-05	0.000173976	1.59214
Zm.17250.1.S1_at	0.671226	6.74933	5.18205	7.34872e-07	6.79469e-06	5.53978
Zm.13944.4.S1_at	0.670579	6.55289	4.54257	1.17284e-05	5.79687e-05	2.91039
Zm.9440.1.A1_at	0.6705	10.0087	7.1179	4.9099e-11	4.89573e-09	14.7701
Zm.3592.1.S1_at	0.670316	8.53617	5.83038	3.53708e-08	6.73875e-07	8.43984
Zm.5715.1.A2_at	0.670218	9.15982	4.05751	8.13154e-05	0.000271521	1.08871
Zm.5268.1.S1_at	0.669826	6.65283	7.1347	4.48754e-11	4.65392e-09	14.8569
Zm.7576.1.A1_at	0.668945	6.66754	2.57751	0.0109649	0.0183983	-3.39909
Zm.1461.1.A1_at	0.668865	5.51612	4.95058	2.05781e-06	1.48286e-05	4.55983
Zm.5173.1.A1_at	0.668802	8.11141	6.46745	1.48112e-09	5.83692e-08	11.4875
Zm.5481.1.A1_at	0.668411	8.54398	5.44519	2.20086e-07	2.74859e-06	6.69027
Zm.4792.1.S1_at	0.668397	6.31171	3.19526	0.00171974	0.00359093	-1.73544
Zm.520.1.S1_x_at	0.668033	9.18815	4.34506	2.62709e-05	0.000109518	2.14967
Zm.7453.1.A1_at	0.667762	7.37726	5.27603	4.79766e-07	4.90903e-06	5.94631
Zm.1531.1.A1_at	0.667712	7.68432	6.75536	3.34193e-10	2.00222e-08	12.921
Zm.10125.1.A1_x_at	0.667625	5.60025	5.4201	2.47288e-07	3.0161e-06	6.57893
Zm.10125.1.A1_a_at	0.66643	5.70261	5.39605	2.76416e-07	3.2833e-06	6.47258
Zm.3693.1.A1_at	0.666031	7.44392	5.47386	1.92574e-07	2.4783e-06	6.81787
Zm.16172.1.S1_at	0.665125	9.73523	3.81738	0.000200362	0.000573378	0.246842
Zm.6807.1.A1_at	0.664483	7.10368	6.13014	8.1239e-09	2.16645e-07	9.8513
Zm.5190.1.A1_at	0.663573	9.56821	5.66595	7.78783e-08	1.22221e-06	7.68382
Zm.15903.1.S1_at	0.663113	11.3644	5.1292	9.32072e-07	8.11855e-06	5.31332
Zm.11861.1.A1_at	0.6623	7.2788	5.73977	5.47304e-08	9.48767e-07	8.02157
Zm.14476.1.A1_at	0.662226	8.00652	5.88234	2.74895e-08	5.60343e-07	8.6815
Zm.5417.1.A1_at	0.661764	7.05844	3.79289	0.000219186	0.000618661	0.163294
Zm.14951.1.S1_a_at	0.661351	7.43567	4.27475	3.48009e-05	0.00013651	1.88507
Zm.12394.1.S1_at	0.660473	7.25329	5.57668	1.18886e-07	1.69616e-06	7.27903
Zm.17360.1.A1_at	0.660351	6.77293	4.8525	3.15473e-06	2.05306e-05	4.15403
Zm.15489.1.A1_at	0.659833	6.53461	5.89498	2.58503e-08	5.38062e-07	8.74045
Zm.15448.1.S1_at	0.659385	9.38481	6.97517	1.05043e-10	8.54511e-09	14.0365
Zm.17257.1.A1_at	0.658896	7.04392	4.00903	9.78566e-05	0.000317082	0.915452
Zm.2944.1.S1_at	0.65845	6.47351	4.35071	2.56804e-05	0.000107612	2.17108
Zm.9115.1.A1_at	0.658307	8.92252	5.86899	2.93334e-08	5.87796e-07	8.61925
Zm.3707.1.A1_at	0.658227	5.8913	5.89866	2.53913e-08	5.30376e-07	8.75763
Zm.4603.1.S1_at	0.657989	7.07307	4.13863	5.94422e-05	0.000209864	1.3823
Zm.9790.1.A1_at	0.655698	6.47028	4.12554	6.25433e-05	0.000218895	1.33461
Zm.17650.1.A1_at	0.654066	7.62643	6.66399	5.37893e-10	2.82219e-08	12.4626
Zm.18561.1.A1_at	0.653505	6.46359	4.47198	1.569e-05	7.30305e-05	2.63559
Zm.11939.1.A1_at	0.6531	6.81451	4.46408	1.62064e-05	7.49035e-05	2.60503
Zm.2951.1.A1_at	0.653042	10.7865	5.32567	3.82283e-07	4.13891e-06	6.16302
Zm.4407.1.A1_at	0.652938	5.45284	7.6763	2.35444e-12	5.09192e-10	17.7028
Zm.2119.1.A1_at	0.650456	5.99982	3.5775	0.000474194	0.00117943	-0.55232
Zm.7150.1.A1_a_at	0.649908	9.70662	3.96282	0.000116578	0.000365975	0.751838
Zm.5616.1.A1_at	0.649424	7.15828	4.28728	3.31075e-05	0.000131173	1.93199
Zm.8801.1.A1_at	0.648988	5.35156	5.218	6.24617e-07	6.01681e-06	5.69471
Zm.1798.1.A1_a_at	0.648523	5.63695	4.06158	8.00551e-05	0.000268146	1.10333
Zm.17476.1.S1_at	0.648143	6.89731	6.39793	2.11151e-09	7.68903e-08	11.1464
Zm.5476.2.S1_at	0.648126	6.27786	4.47542	1.54701e-05	7.22157e-05	2.64891
Zm.16994.1.A1_at	0.648092	12.6665	6.75732	3.30799e-10	1.98861e-08	12.9309
Zm.2785.1.A1_at	0.647746	7.71528	5.20147	6.73155e-07	6.35662e-06	5.62338
Zm.5048.6.A1_at	0.64458	10.717	5.26844	4.96658e-07	5.05611e-06	5.9133
Zm.14476.2.S1_at	0.642218	6.63458	5.02824	1.46153e-06	1.14634e-05	4.88516
Zm.9880.1.S1_at	0.642194	7.03848	5.2317	5.87003e-07	5.73549e-06	5.75393
Zm.6752.1.A1_at	0.642037	10.1255	3.53395	0.000552083	0.0013421	-0.692799
Zm.8419.1.A1_at	0.641944	7.20519	5.17607	7.54952e-07	6.94055e-06	5.51409
Zm.10091.1.A1_at	0.641931	7.96132	3.60025	0.000437754	0.00110209	-0.478384
ZmAffx.1196.1.S1_at	0.641543	7.09585	5.09526	1.08489e-06	9.17479e-06	5.16875
Zm.10835.1.S1_at	0.641158	6.71556	5.89969	2.52637e-08	5.28683e-07	8.76247
Zm.2360.1.S1_at	0.640225	7.25989	5.32717	3.79657e-07	4.12552e-06	6.1696
Zm.14597.1.A1_at	0.63981	7.85171	4.938	2.17435e-06	1.54116e-05	4.50748
Zm.19144.1.A1_at	0.639281	7.20999	6.00516	1.50753e-08	3.50387e-07	9.25777
Zm.3297.1.A1_at	0.63883	10.9225	6.70547	4.33545e-10	2.41777e-08	12.6703
Zm.11962.1.A1_at	0.637041	6.97452	3.61201	0.000419959	0.00106564	-0.43999
Zm.16899.1.A1_at	0.636887	7.91275	5.0644	1.24486e-06	1.01688e-05	5.03783
Zm.6358.1.S1_at	0.636	7.87473	5.86284	3.02226e-08	5.99516e-07	8.59062
Zm.4582.1.A1_at	0.635946	5.02829	3.80167	0.000212253	0.00060293	0.193195
Zm.17564.1.S1_at	0.635854	5.52527	6.96241	1.12398e-10	8.89853e-09	13.9713
Zm.19239.1.A1_at	0.63576	8.69268	4.37447	2.3334e-05	9.98807e-05	2.26134
Zm.5588.1.A1_at	0.635701	6.82123	6.22766	4.9911e-09	1.48647e-07	10.3193
Zm.11029.1.A1_at	0.634285	7.82451	4.15866	5.498e-05	0.000196417	1.4555
Zm.1056.2.A1_at	0.634184	9.19729	4.9945	1.69648e-06	1.27643e-05	4.74338
Zm.599.2.S1_a_at	0.633702	6.43906	4.57772	1.01346e-05	5.14897e-05	3.04843
Zm.14388.1.A1_at	0.633559	6.539	5.06503	1.24137e-06	1.01449e-05	5.04051
Zm.11924.1.A1_at	0.63308	6.43134	7.00629	8.90443e-11	7.62856e-09	14.1959
Zm.1350.1.S1_at	0.632107	8.07293	3.38488	0.000919678	0.00208509	-1.16269
Zm.11804.1.A1_s_at	0.63184	10.506	3.53404	0.000551919	0.00134189	-0.692525
Zm.8992.2.A1_a_at	0.631669	9.60068	7.86854	8.10389e-13	2.43584e-10	18.7335
Zm.13480.1.S1_at	0.631554	8.94626	4.72708	5.40395e-06	3.11452e-05	3.6436
Zm.13316.1.S1_at	0.630932	7.02791	5.35688	3.31198e-07	3.73392e-06	6.29994
Zm.5744.1.A1_at	0.63093	8.15661	3.65981	0.000354443	0.000925728	-0.282933
Zm.4814.1.A1_a_at	0.630833	10.5554	6.88962	1.65153e-10	1.18548e-08	13.6003
Zm.800.2.A1_at	0.630642	7.74276	6.5009	1.24788e-09	5.14438e-08	11.6524
Zm.3365.1.A1_at	0.6305	7.07687	6.03084	1.32846e-08	3.19226e-07	9.37913
Zm.4613.1.A1_at	0.630336	8.7765	6.49201	1.30613e-09	5.2722e-08	11.6085
Zm.11980.1.A1_at	0.629595	6.89595	5.01063	1.57989e-06	1.20985e-05	4.81109
Zm.14591.1.S1_at	0.629255	8.73847	5.11845	9.7806e-07	8.43214e-06	5.26745
Zm.6726.2.A1_at	0.627625	6.52679	3.80761	0.000207677	0.000591731	0.213475
Zm.16771.1.A1_at	0.626541	8.49763	4.78876	4.1519e-06	2.53808e-05	3.89344
Zm.18373.1.A1_at	0.626415	6.08294	5.68107	7.24675e-08	1.15987e-06	7.75275
Zm.3997.1.A1_at	0.625634	8.54106	4.93722	2.18185e-06	1.54524e-05	4.50421
Zm.2329.1.S1_at	0.624194	5.80434	2.81391	0.00558503	0.0100984	-2.79989
Zm.5299.1.S1_at	0.623639	8.70366	5.72276	5.93797e-08	1.00862e-06	7.94348
Zm.16779.2.A1_at	0.623377	10.3204	8.54198	1.79922e-14	1.22721e-11	22.4155
Zm.18161.1.S1_s_at	0.622427	7.82085	6.53906	1.02583e-09	4.39421e-08	11.841
Zm.2385.2.A1_at	0.622376	7.53911	3.90202	0.00014645	0.000441881	0.538893
Zm.2376.1.A1_x_at	0.620615	6.61868	4.06147	8.0088e-05	0.000268146	1.10295
Zm.14962.1.A1_at	0.620581	6.98692	3.27678	0.00131825	0.00284368	-1.49267
Zm.17224.1.S1_s_at	0.620506	6.82377	4.75772	4.74219e-06	2.81735e-05	3.7674
Zm.1090.2.A1_a_at	0.620302	8.58209	3.51098	0.000597863	0.00143782	-0.766306
Zm.6130.2.A1_at	0.620274	6.17878	4.20481	4.58887e-05	0.000169363	1.62516
Zm.17836.1.A1_at	0.62012	10.8753	5.69923	6.64519e-08	1.08571e-06	7.83573
Zm.12129.1.S1_at	0.619676	9.10225	6.59554	7.66735e-10	3.65518e-08	12.1212
Zm.518.1.A1_at	0.619171	9.86094	3.91872	0.000137592	0.000419885	0.597104
Zm.5568.1.S1_at	0.619126	8.49863	6.24188	4.64711e-09	1.39918e-07	10.3879
Zm.19027.1.A1_at	0.617015	8.23616	5.14662	8.6197e-07	7.65074e-06	5.38779
Zm.1418.1.A1_at	0.616762	8.37392	3.24776	0.00144992	0.00309459	-1.5797
Zm.3106.1.S1_s_at	0.616054	8.38475	7.85455	8.7608e-13	2.5894e-10	18.6582
Zm.16535.2.A1_s_at	0.614466	11.3639	5.32253	3.87824e-07	4.1937e-06	6.14929
Zm.16346.1.A1_at	0.614385	9.14521	4.81123	3.76966e-06	2.35257e-05	3.98505
Zm.15885.1.S1_at	0.614274	7.95886	5.22767	5.97825e-07	5.8124e-06	5.73651
ZmAffx.71.1.A1_at	0.613601	8.71626	5.22877	5.9486e-07	5.79311e-06	5.74125
Zm.14476.2.S1_x_at	0.612921	7.25409	4.95896	1.98355e-06	1.44165e-05	4.59476
Zm.8858.1.A1_at	0.612268	8.32402	3.47003	0.000688461	0.00162486	-0.896361
Zm.13467.1.S1_at	0.612172	8.6245	5.88158	2.75923e-08	5.61595e-07	8.67792
Zm.241.1.S1_at	0.6121	10.9855	7.42579	9.30633e-12	1.41059e-09	16.3753
Zm.7059.1.S1_at	0.611763	10.0825	6.78944	2.79624e-10	1.73971e-08	13.0928
Zm.9492.1.A1_at	0.611348	5.24566	5.9827	1.68348e-08	3.83739e-07	9.15184
Zm.9562.1.S1_at	0.611292	6.3555	6.37731	2.34487e-09	8.28365e-08	11.0455
Zm.6784.2.A1_at	0.611078	8.96999	5.93448	2.13193e-08	4.60944e-07	8.92527
ZmAffx.996.1.A1_at	0.610808	7.53172	4.98888	1.73904e-06	1.29853e-05	4.71982
Zm.6151.1.A1_s_at	0.610735	6.52734	4.35871	2.4866e-05	0.000104969	2.20143
Zm.16490.1.S1_at	0.610139	7.1049	5.33785	3.61494e-07	3.98182e-06	6.21639
Zm.8992.1.S1_at	0.609924	8.76667	8.11509	2.03508e-13	8.48417e-11	20.0694
Zm.1942.1.A1_at	0.609326	10.6936	5.18311	7.31363e-07	6.76577e-06	5.54434
Zm.9948.1.A1_at	0.609129	8.08317	5.67366	7.50713e-08	1.19244e-06	7.71896
Zm.5025.1.A1_at	0.609098	5.75055	6.16735	6.74917e-09	1.86143e-07	10.0294
Zm.10003.1.A1_at	0.609038	7.12883	5.60294	1.05018e-07	1.53536e-06	7.39768
Zm.5467.1.A1_at	0.608433	5.197	5.36399	3.20518e-07	3.6577e-06	6.33123
Zm.74.1.S1_at	0.608195	7.2532	5.56421	1.26081e-07	1.7802e-06	7.22282
Zm.7791.1.A1_at	0.608108	8.75003	5.06658	1.23282e-06	1.01076e-05	5.04708
Zm.19204.1.S1_at	0.608008	6.4375	4.74986	4.90397e-06	2.88544e-05	3.73561
Zm.8748.1.A1_at	0.607743	8.32021	3.75203	0.000254368	0.000700895	0.0249107
Zm.19051.1.A1_at	0.607459	6.05256	2.73342	0.00706123	0.0124304	-3.00921
Zm.16481.1.A1_at	0.606485	6.68735	4.4984	1.4076e-05	6.7026e-05	2.73806
Zm.4213.1.A1_at	0.6061	9.44096	4.09631	7.00349e-05	0.000240372	1.22858
Zm.17723.1.S1_at	0.605799	6.20073	6.99938	9.2378e-11	7.8005e-09	14.1604
Zm.9467.1.A1_at	0.60566	5.57701	4.71884	5.59668e-06	3.20477e-05	3.6104
Zm.5048.5.S1_at	0.605401	9.84586	6.34459	2.76815e-09	9.28264e-08	10.886
Zm.9414.1.A1_at	0.605339	8.44916	5.33051	3.73891e-07	4.07034e-06	6.18421
Zm.6357.2.A1_at	0.605246	7.3993	2.98668	0.00332012	0.0063653	-2.33237
Zm.16196.1.A1_at	0.604701	7.02615	2.95448	0.00366436	0.00695088	-2.42137
Zm.9880.2.A1_at	0.60404	8.14709	5.0181	1.52856e-06	1.1827e-05	4.84251
Zm.6569.5.A1_at	0.603821	6.69807	3.71033	0.000295751	0.000794673	-0.115055
Zm.18117.1.S1_at	0.603446	7.30822	5.77656	4.58633e-08	8.26565e-07	8.1909
Zm.6452.1.A1_at	0.603242	6.13861	5.9369	2.10693e-08	4.56776e-07	8.93659
Zm.17740.2.A1_a_at	0.601245	6.04192	4.4335	1.83636e-05	8.26128e-05	2.48714
Zm.2859.1.A1_a_at	0.600156	9.33949	4.21369	4.43137e-05	0.000164716	1.65796
Zm.3536.1.A1_at	0.599658	7.38762	3.85745	0.000172835	0.000507627	0.384469
Zm.9093.1.A1_at	0.599519	7.67278	3.78726	0.000223743	0.000628821	0.144156
Zm.1511.1.S1_at	0.599485	8.70029	5.14342	8.74451e-07	7.73882e-06	5.3741
Zm.10528.1.A1_at	0.599414	6.16798	3.67292	0.000338226	0.000891779	-0.239527
Zm.1508.1.A1_at	0.599108	9.63633	4.87532	2.85753e-06	1.91007e-05	4.24796
Zm.4821.1.S1_at	0.599045	6.58348	3.60163	0.00043562	0.0010975	-0.473865
Zm.15805.1.S1_at	0.599037	4.37041	4.25403	3.7785e-05	0.000145701	1.80773
Zm.18455.1.A1_at	0.598854	7.76449	4.76299	4.63648e-06	2.7666e-05	3.78877
Zm.2769.1.S1_at	0.597651	7.47741	5.85598	3.12444e-08	6.13608e-07	8.55875
Zm.19114.1.A1_at	0.597388	5.65637	4.23865	4.01561e-05	0.000152725	1.75052
ZmAffx.680.1.A1_at	0.59719	5.8352	5.94045	2.07069e-08	4.51126e-07	8.95323
Zm.550.1.A1_at	0.596605	9.21342	5.11271	1.00353e-06	8.59736e-06	5.24298
Zm.10304.1.S1_at	0.596564	5.15288	5.31107	4.0874e-07	4.33369e-06	6.09916
Zm.520.1.S1_at	0.595714	8.97016	4.12779	6.19986e-05	0.000217254	1.34282
Zm.10799.1.S1_at	0.595275	10.3037	6.28207	3.7965e-09	1.18534e-07	10.5822
Zm.8200.1.S1_at	0.594956	11.1425	5.7283	5.78234e-08	9.88853e-07	7.96892
Zm.3998.1.S1_at	0.594752	6.26151	4.10996	6.64371e-05	0.000230657	1.278
Zm.19092.1.A1_at	0.594447	8.36843	3.52651	0.000566547	0.001372	-0.716668
Zm.5069.1.A1_at	0.594333	6.75525	4.22859	4.17842e-05	0.000157512	1.71318
Zm.232.1.A1_at	0.594211	9.86121	6.93583	1.29384e-10	9.80553e-09	13.8356
Zm.5976.1.S1_a_at	0.593825	9.23954	5.47759	1.89252e-07	2.448e-06	6.8345
Zm.13608.1.S1_at	0.593462	5.83246	3.61718	0.000412353	0.00104976	-0.423076
Zm.1489.1.A1_at	0.593365	6.54173	4.48042	1.51561e-05	7.11054e-05	2.66826
Zm.4429.1.S1_at	0.593092	7.53033	5.58407	1.14814e-07	1.64734e-06	7.31236
Zm.14344.1.A1_at	0.592712	7.00318	4.08266	7.3822e-05	0.000250845	1.17924
Zm.1084.1.S1_at	0.592648	9.85665	5.33295	3.6971e-07	4.04718e-06	6.19494
Zm.13498.1.S1_at	0.592285	8.29166	6.37862	2.32929e-09	8.27447e-08	11.052
Zm.886.5.S1_a_at	0.592221	8.49856	5.51601	1.58133e-07	2.13744e-06	7.00622
Zm.13571.1.S1_at	0.59142	7.11399	5.28548	4.59504e-07	4.74495e-06	5.98747
Zm.539.1.A1_at	0.591349	6.25798	4.3882	2.20735e-05	9.5686e-05	2.31366
Zm.317.1.S1_at	0.590971	6.39672	4.14013	5.9098e-05	0.000209065	1.38775
Zm.5939.1.A1_s_at	0.590801	6.13288	3.30411	0.00120453	0.00262627	-1.41011
Zm.14324.1.A1_at	0.588075	8.81547	4.68459	6.47136e-06	3.61458e-05	3.47286
Zm.89.1.A1_at	0.588046	8.24523	5.05072	1.32287e-06	1.06355e-05	4.98
Zm.12231.1.A1_at	0.587979	7.95284	5.19825	6.83013e-07	6.42576e-06	5.60952
Zm.1579.1.S1_at	0.587891	7.95472	4.36721	2.40285e-05	0.000102187	2.23371
Zm.18043.1.A1_at	0.587826	8.58823	3.7078	0.000298461	0.000800742	-0.12352
Zm.4026.1.A1_at	0.586959	6.81004	5.50187	1.68954e-07	2.24605e-06	6.94294
Zm.13828.1.S1_at	0.586785	6.2216	5.21802	6.24556e-07	6.01681e-06	5.69481
Zm.16164.1.A1_at	0.586235	7.09991	5.31674	3.9826e-07	4.25979e-06	6.12395
Zm.17762.1.S1_at	0.585944	10.0946	4.07898	7.48745e-05	0.000253789	1.16598
Zm.8476.1.A1_at	0.585927	7.84455	6.57561	8.4978e-10	3.85673e-08	12.0222
Zm.12048.1.S1_at	0.585293	8.63155	2.74815	0.00676713	0.0119661	-2.97132
Zm.6018.1.A1_at	0.58491	8.6881	6.01526	1.43442e-08	3.3617e-07	9.30547
Zm.10120.1.A1_at	0.58425	4.91055	3.5655	0.000494555	0.00122137	-0.591174
Zm.11843.1.A1_at	0.584051	6.76171	4.72581	5.43331e-06	3.12737e-05	3.63847
Zm.5882.1.A1_at	0.583798	7.6345	4.95434	2.02412e-06	1.46573e-05	4.57552
Zm.299.1.S1_a_at	0.583337	7.43388	3.4608	0.000710597	0.00166955	-0.925506
ZmAffx.570.1.A1_at	0.581746	9.6516	5.15195	8.41546e-07	7.49572e-06	5.41063
Zm.7782.1.A1_at	0.581622	5.27475	5.93113	2.16712e-08	4.66404e-07	8.90957
Zm.8881.1.S1_at	0.5812	6.54538	3.92047	0.00013669	0.000417582	0.603238
Zm.17021.1.S1_at	0.58108	8.14675	3.50729	0.00060555	0.00145375	-0.778088
Zm.506.1.A1_at	0.581049	9.62652	6.88355	1.70525e-10	1.20092e-08	13.5694
Zm.3932.1.S1_at	0.580561	7.90797	2.96881	0.00350728	0.00668366	-2.38186
Zm.3384.1.A1_x_at	0.579918	8.94427	3.80059	0.000213089	0.000604531	0.189537
Zm.18161.1.S1_at	0.579535	6.19133	5.86156	3.04106e-08	6.01716e-07	8.58468
Zm.4554.1.A1_at	0.579534	8.17658	4.39877	2.11485e-05	9.25817e-05	2.35401
Zm.18443.1.A1_at	0.579083	6.66988	3.84324	0.000182163	0.000531241	0.335502
Zm.2085.1.S1_s_at	0.579034	12.1328	7.10028	5.39531e-11	5.257e-09	14.6791
Zm.5973.1.S1_at	0.578366	7.72521	3.18755	0.00176312	0.00366641	-1.75815
Zm.9049.1.A1_x_at	0.578325	4.6253	5.31406	4.03183e-07	4.29175e-06	6.11222
Zm.6778.1.S1_at	0.577581	9.10086	5.65594	8.16765e-08	1.26724e-06	7.63824
Zm.6685.1.A1_at	0.577296	9.10969	5.93429	2.13395e-08	4.60944e-07	8.92436
Zm.15069.1.A1_at	0.576306	5.62419	2.67845	0.00826406	0.0143036	-3.14902
Zm.11185.1.S1_at	0.57619	7.65444	5.17551	7.56859e-07	6.95447e-06	5.51169
Zm.18254.1.S1_a_at	0.575198	6.1728	4.36403	2.4339e-05	0.000103161	2.22161
Zm.16877.2.A1_a_at	0.574912	6.84581	6.88341	1.70651e-10	1.20092e-08	13.5687
Zm.14518.1.S1_s_at	0.574755	5.81083	5.45525	2.10021e-07	2.64517e-06	6.73499
Zm.1316.1.A1_at	0.573941	8.45188	5.09914	1.06626e-06	9.04741e-06	5.18524
Zm.14319.1.A1_a_at	0.572444	8.61656	6.48005	1.38866e-09	5.57159e-08	11.5495
Zm.14272.4.S1_x_at	0.572121	11.051	5.7437	5.37077e-08	9.3451e-07	8.03964
Zm.15903.3.A1_at	0.572109	10.5412	5.15857	8.16874e-07	7.39104e-06	5.43898
Zm.6866.1.S1_at	0.571766	7.53241	5.66997	7.64011e-08	1.20542e-06	7.70215
Zm.1737.1.A1_at	0.571605	6.35	5.6617	7.94694e-08	1.24107e-06	7.66446
Zm.10267.1.A1_at	0.571128	7.312	4.39555	2.14266e-05	9.35928e-05	2.3417
Zm.2368.1.S1_at	0.570693	9.53384	5.21858	6.22985e-07	6.00762e-06	5.69721
Zm.6812.1.A1_s_at	0.57049	5.98913	5.01999	1.51586e-06	1.17519e-05	4.85044
Zm.3852.1.S1_at	0.568518	8.45676	5.50121	1.69475e-07	2.25129e-06	6.94
Zm.7150.1.A1_x_at	0.568505	9.09793	3.82102	0.000197697	0.000567492	0.259304
Zm.3102.1.A1_at	0.567986	9.12093	3.17523	0.00183449	0.00379658	-1.7943
Zm.11141.1.S1_at	0.567847	10.0072	3.35848	0.001005	0.00224892	-1.24413
Zm.10152.1.A1_at	0.567813	7.95895	4.93948	2.16036e-06	1.53677e-05	4.51362
Zm.13319.1.S1_at	0.567291	6.91931	7.45689	7.8541e-12	1.26622e-09	16.5391
Zm.6689.1.A1_at	0.566752	5.72197	5.29539	4.39153e-07	4.58114e-06	6.03069
ZmAffx.528.1.A1_at	0.56668	7.82443	5.44708	2.18164e-07	2.73227e-06	6.69865
Zm.4203.1.A1_at	0.566347	7.94463	7.92266	5.99137e-13	2.01246e-10	19.0254
Zm.12351.1.A1_at	0.566324	5.61512	4.28646	3.32154e-05	0.000131541	1.92893
Zm.7149.1.A1_at	0.566147	8.73651	3.58983	0.000454098	0.00113791	-0.512285
Zm.15057.1.S1_at	0.565931	7.8257	4.29234	3.2447e-05	0.000129191	1.95095
Zm.10256.1.S1_at	0.565506	4.34448	3.4247	0.000803736	0.00185495	-1.03885
Zm.5703.1.A1_at	0.565308	8.6308	5.59318	1.09977e-07	1.59211e-06	7.35354
Zm.17752.1.A1_at	0.56509	7.20101	6.31966	3.14038e-09	1.02374e-07	10.7646
Zm.14474.1.S1_a_at	0.564546	8.02491	4.86534	2.98403e-06	1.97532e-05	4.20684
Zm.16320.1.S1_at	0.563729	6.44082	5.35131	3.3979e-07	3.80178e-06	6.27549
Zm.17954.1.A1_at	0.562414	8.32449	5.50527	1.6629e-07	2.22265e-06	6.95813
Zm.1066.2.S1_at	0.561905	9.23127	2.81305	0.00559931	0.0101211	-2.80217
Zm.17856.2.A1_at	0.561839	8.82665	4.83228	3.44279e-06	2.18912e-05	4.0711
Zm.17219.2.S1_a_at	0.561681	7.47406	4.39533	2.14457e-05	9.36283e-05	2.34086
Zm.12396.1.S1_at	0.561551	7.45994	4.72894	5.36141e-06	3.09598e-05	3.65109
Zm.3206.1.A1_at	0.560976	7.35928	4.87087	2.91325e-06	1.94005e-05	4.22963
Zm.3531.1.A1_at	0.55984	9.35826	5.13044	9.26903e-07	8.08544e-06	5.31862
Zm.15348.2.A1_x_at	0.55963	8.03803	4.52454	1.26368e-05	6.15833e-05	2.83991
Zm.5581.1.S1_at	0.559422	7.30087	3.20862	0.00164698	0.00346266	-1.69602
Zm.13171.1.A1_at	0.559381	10.7942	5.89221	2.62007e-08	5.42808e-07	8.72754
Zm.1415.1.A1_at	0.55935	5.84775	5.10965	1.01732e-06	8.68252e-06	5.22998
Zm.4896.1.A1_at	0.559038	8.90411	4.31148	3.00583e-05	0.000121645	2.0229
Zm.14489.1.S1_at	0.558522	7.54862	2.93167	0.00392772	0.00738958	-2.48391
Zm.8828.1.A1_at	0.55849	5.58865	5.47763	1.89219e-07	2.448e-06	6.83466
Zm.280.1.A1_at	0.558481	9.90612	5.44202	2.23355e-07	2.77963e-06	6.67618
Zm.12288.1.A1_at	0.558227	5.79219	3.81266	0.00020387	0.000582194	0.23069
Zm.6577.1.A1_at	0.558187	7.54471	3.76296	0.000244466	0.000679147	0.0618078
ZmAffx.152.1.A1_at	0.558007	7.69784	3.8998	0.000147671	0.000444767	0.531153
Zm.11729.1.A1_at	0.557227	8.65737	4.22923	4.16788e-05	0.000157228	1.71555
Zm.10410.1.S1_a_at	0.557126	7.92525	5.46958	1.96458e-07	2.51915e-06	6.79879
Zm.4037.2.A1_at	0.557126	7.37734	5.46245	2.03093e-07	2.57629e-06	6.76704
Zm.10058.1.A1_at	0.556976	6.45302	3.98247	0.000108234	0.000343675	0.821225
Zm.966.1.A1_at	0.556655	10.4392	4.27839	3.43012e-05	0.000134967	1.89868
Zm.12731.1.S1_at	0.556643	8.35015	4.59579	9.39894e-06	4.85667e-05	3.11969
Zm.8097.1.A1_at	0.556499	4.97536	4.81038	3.7835e-06	2.35841e-05	3.98157
Zm.5048.6.A1_a_at	0.556218	9.8463	5.01082	1.5786e-06	1.20981e-05	4.81187
Zm.6876.1.S1_at	0.555539	7.64927	5.29071	4.48657e-07	4.65019e-06	6.01026
Zm.13469.1.S1_at	0.555429	7.40784	4.02114	9.34462e-05	0.000304684	0.958585
Zm.8365.1.A1_at	0.554959	7.56888	6.34289	2.79213e-09	9.32499e-08	10.8777
Zm.9116.1.A1_at	0.554779	7.93195	3.43622	0.000772835	0.00179133	-1.00279
Zm.487.1.S1_a_at	0.552857	5.16344	4.72454	5.4627e-06	3.13909e-05	3.63336
Zm.4558.1.S1_at	0.552806	8.01145	5.67764	7.36615e-08	1.1758e-06	7.73711
Zm.10337.1.S1_at	0.552245	7.77941	6.19189	5.97031e-09	1.69948e-07	10.1472
Zm.975.1.A1_at	0.552058	6.97868	4.85475	3.12413e-06	2.03805e-05	4.16328
Zm.5267.1.A1_at	0.551949	6.33717	4.5081	1.35245e-05	6.5016e-05	2.77579
Zm.4338.1.A1_at	0.551079	6.38193	4.08821	7.22599e-05	0.000246529	1.19928
Zm.6705.1.S1_at	0.550943	7.54026	5.12365	9.55541e-07	8.2736e-06	5.28964
Zm.1593.1.A1_at	0.550908	7.15134	6.29378	3.57883e-09	1.1374e-07	10.639
Zm.4762.1.A1_at	0.550802	5.56931	3.51341	0.000592861	0.00142695	-0.758556
Zm.14497.12.A1_at	0.550761	8.76857	4.68317	6.51041e-06	3.62954e-05	3.46716
Zm.17174.1.A1_at	0.550645	7.53868	5.4607	2.0476e-07	2.59373e-06	6.75923
Zm.1576.1.A1_at	0.550617	5.16562	6.28009	3.83447e-09	1.19299e-07	10.5727
Zm.7150.3.A1_a_at	0.55019	7.83873	3.45648	0.000721198	0.00168931	-0.939141
Zm.3724.3.A1_a_at	0.550083	8.39507	2.25004	0.0259757	0.0398144	-4.14956
Zm.14476.1.A1_a_at	0.550066	8.79294	5.15802	8.18906e-07	7.40187e-06	5.43661
Zm.8992.2.A1_at	0.549315	6.38316	5.4808	1.86437e-07	2.42041e-06	6.84882
Zm.711.1.S1_at	0.54925	11.1767	5.33595	3.64652e-07	4.00417e-06	6.20809
Zm.14463.1.A1_at	0.549219	6.89304	3.91957	0.000137153	0.000418853	0.600081
Zm.18377.1.A1_at	0.549202	7.60192	5.17762	7.497e-07	6.90659e-06	5.52074
Zm.11736.1.A1_at	0.547951	6.91362	3.31882	0.00114717	0.00252186	-1.36542
Zm.4776.1.S1_at	0.547901	8.29749	6.36049	2.55391e-09	8.76037e-08	10.9634
Zm.7596.1.A1_at	0.547773	8.67646	4.0687	7.78945e-05	0.000262352	1.12895
ZmAffx.723.1.A1_at	0.547687	6.67785	5.11022	1.01474e-06	8.67249e-06	5.2324
Zm.6721.6.A1_at	0.547519	9.36548	4.12652	6.23056e-05	0.00021815	1.33818
Zm.3865.1.A1_at	0.547465	8.51491	5.19486	6.93565e-07	6.50739e-06	5.59491
Zm.2277.1.S1_at	0.547451	7.88685	3.15807	0.00193836	0.00399151	-1.84445
Zm.1208.1.A1_x_at	0.546719	9.76996	3.92288	0.000135466	0.000414484	0.611635
Zm.11734.1.A1_at	0.546553	6.19863	4.22532	4.23282e-05	0.000159103	1.70102
Zm.5754.1.A1_at	0.545723	7.97397	3.94219	0.000125998	0.00039042	0.679271
Zm.17985.1.A1_at	0.545627	7.80609	6.49171	1.30809e-09	5.2722e-08	11.607
Zm.7659.1.S1_at	0.545478	9.61956	4.41027	2.01836e-05	8.93054e-05	2.39803
Zm.1306.1.S1_at	0.544635	7.83279	4.14006	5.91125e-05	0.000209075	1.38752
Zm.5989.1.A1_at	0.543909	7.15756	7.36874	1.26936e-11	1.81539e-09	16.0756
Zm.5360.1.A1_at	0.543891	5.54193	6.68227	4.89164e-10	2.63673e-08	12.554
Zm.318.2.S1_a_at	0.543425	9.74864	6.36924	2.44296e-09	8.52824e-08	11.0061
Zm.8181.1.A1_at	0.542934	8.98316	2.86758	0.00476345	0.00876237	-2.65732
Zm.5187.1.A1_at	0.542611	9.68696	7.63964	2.88213e-12	5.8749e-10	17.5075
Zm.19108.1.S1_at	0.542576	8.99194	4.45019	1.71536e-05	7.82612e-05	2.55144
Zm.6721.5.A1_at	0.541999	8.60024	4.16958	5.2686e-05	0.00018979	1.49549
Zm.14272.5.S1_x_at	0.540858	10.8801	5.73532	5.59105e-08	9.61704e-07	8.00114
Zm.1347.1.S1_at	0.540314	7.74165	4.91833	2.36963e-06	1.6499e-05	4.42577
Zm.4485.1.A1_at	0.540116	8.46244	3.86994	0.000165019	0.000487162	0.427593
Zm.16510.1.A1_at	0.539706	8.84148	4.22661	4.21127e-05	0.000158461	1.70582
Zm.13108.1.S1_at	0.539426	8.04494	4.93745	2.17963e-06	1.54429e-05	4.50518
Zm.4896.1.A1_x_at	0.539361	9.51125	4.22106	4.30444e-05	0.000161282	1.68526
Zm.2737.1.S1_at	0.539189	8.07917	7.00144	9.13727e-11	7.7904e-09	14.171
Zm.2021.1.A1_at	0.539183	9.81684	5.15286	8.38131e-07	7.48159e-06	5.41451
Zm.4284.1.A1_at	0.537924	6.25085	4.56864	1.05254e-05	5.31334e-05	3.01267
Zm.5538.1.A1_at	0.537757	8.27451	3.82864	0.000192232	0.000554677	0.285401
Zm.3256.2.A1_at	0.53774	8.4132	6.32639	3.03537e-09	9.98687e-08	10.7973
Zm.18290.1.S1_at	0.53724	7.49668	4.20092	4.6595e-05	0.000171542	1.61082
Zm.1090.1.A1_x_at	0.536086	8.41346	3.69681	0.00031049	0.000829126	-0.16018
Zm.191.1.A1_at	0.535345	6.55494	4.57987	1.00446e-05	5.12164e-05	3.05687
Zm.9.1.A1_a_at	0.534863	12.5865	7.82372	1.04007e-12	2.97494e-10	18.4923
Zm.10393.1.A1_at	0.534827	8.35849	4.10286	6.82849e-05	0.00023578	1.25229
Zm.5451.1.S1_at	0.534162	5.94663	5.74884	5.23992e-08	9.15515e-07	8.06327
Zm.7646.1.A1_at	0.533581	7.60369	3.00315	0.00315579	0.00609107	-2.28651
Zm.2968.1.A1_at	0.533549	9.05616	3.35005	0.00103378	0.00230778	-1.27002
Zm.13537.1.S1_at	0.533375	5.40133	3.5844	0.000462846	0.00115623	-0.529928
Zm.17192.1.A1_at	0.53333	7.94509	4.27675	3.45259e-05	0.000135701	1.89254
Zm.6273.2.A1_at	0.532291	5.7821	3.93149	0.000131162	0.000403614	0.641768
Zm.1208.3.A1_a_at	0.532159	9.35885	3.61992	0.000408373	0.00104113	-0.4141
Zm.11811.1.S1_at	0.531799	8.02777	3.72204	0.000283531	0.000767655	-0.075891
Zm.14664.1.A1_at	0.531718	8.95545	3.77364	0.000235144	0.000656596	0.097945
Zm.6820.1.A1_at	0.531623	9.65436	6.72386	3.93929e-10	2.26082e-08	12.7626
Zm.12860.1.S1_at	0.530932	8.78256	5.68706	7.04246e-08	1.13304e-06	7.78013
Zm.2469.1.A1_at	0.530599	8.10745	4.18943	4.87452e-05	0.000177541	1.56846
Zm.4168.1.A1_at	0.529014	12.1151	4.39363	2.15936e-05	9.41753e-05	2.33438
Zm.465.1.A1_at	0.527921	9.2546	3.99005	0.000105171	0.00033557	0.84806
Zm.11631.1.A1_at	0.527545	8.0123	2.76871	0.00637515	0.0113511	-2.91811
Zm.10084.1.A1_at	0.527338	6.23593	5.08033	1.15961e-06	9.63662e-06	5.10535
Zm.6756.1.S1_s_at	0.527206	6.37102	4.52967	1.23718e-05	6.05747e-05	2.85994
Zm.2246.1.A1_at	0.527201	6.72244	3.28447	0.00128531	0.00278108	-1.46952
Zm.3084.1.A1_at	0.527129	5.95312	3.9229	0.000135456	0.000414484	0.611703
Zm.4729.1.A1_at	0.527036	7.26724	4.72188	5.52477e-06	3.17075e-05	3.62265
Zm.7334.1.S1_at	0.526917	6.29807	3.6623	0.000351305	0.000919158	-0.274693
Zm.5976.2.S1_x_at	0.526198	7.52138	5.69461	6.79327e-08	1.10525e-06	7.81462
Zm.10328.1.S1_at	0.525469	7.23768	5.01484	1.55076e-06	1.19335e-05	4.82879
Zm.19311.1.A1_at	0.525453	8.01168	5.55643	1.3079e-07	1.83209e-06	7.18775
Zm.12230.1.A1_at	0.525385	8.79388	4.85777	3.08344e-06	2.0245e-05	4.17573
Zm.79.1.S1_at	0.524436	7.24268	3.82334	0.000196023	0.000563254	0.267224
Zm.14082.1.A1_s_at	0.524418	9.27056	4.88571	2.7314e-06	1.84317e-05	4.29082
Zm.5976.1.S1_at	0.52421	9.08387	5.17028	7.74925e-07	7.10208e-06	5.48921
Zm.13229.1.S1_at	0.524121	5.70403	4.16809	5.29939e-05	0.00019055	1.49002
Zm.14319.2.A1_x_at	0.522511	8.1189	6.07845	1.04997e-08	2.63741e-07	9.60496
Zm.13900.1.S1_at	0.521206	6.34247	4.36077	2.46605e-05	0.000104275	2.20925
Zm.6154.2.S1_at	0.520993	9.7854	5.00187	1.64223e-06	1.24565e-05	4.77429
Zm.3872.1.A1_at	0.520968	9.1123	4.38581	2.2288e-05	9.63099e-05	2.30455
Zm.12297.1.A1_at	0.519828	7.92307	3.31493	0.00116209	0.00255057	-1.37727
Zm.4315.1.A1_at	0.519731	8.41944	5.64585	8.56917e-08	1.31686e-06	7.5923
Zm.8949.1.A1_at	0.519184	8.74335	3.99127	0.000104683	0.000334436	0.852402
Zm.854.1.A1_at	0.519076	8.83325	7.471	7.27172e-12	1.19404e-09	16.6135
ZmAffx.434.1.A1_at	0.518957	8.92721	4.45605	1.6748e-05	7.68656e-05	2.57401
Zm.6239.1.S1_a_at	0.518791	9.59805	4.53015	1.23475e-05	6.0489e-05	2.86179
Zm.16936.1.A1_at	0.518247	5.82791	4.14417	5.8175e-05	0.000206253	1.40251
Zm.19324.1.A1_at	0.51824	5.17487	4.67558	6.72262e-06	3.72443e-05	3.43679
Zm.8610.1.A1_at	0.518006	6.90235	5.0185	1.5259e-06	1.18116e-05	4.84416
Zm.1599.1.S1_a_at	0.517161	6.49699	2.17439	0.0313232	0.0469637	-4.30949
Zm.8307.1.S1_x_at	0.517102	7.27378	5.78171	4.47392e-08	8.09598e-07	8.21467
Zm.7177.2.A1_x_at	0.516909	11.5987	7.5614	4.4323e-12	8.10333e-10	17.0917
Zm.5976.2.S1_at	0.51666	6.31552	5.65896	8.05139e-08	1.25359e-06	7.65196
Zm.6956.1.A1_at	0.516612	8.37502	4.67973	6.60555e-06	3.66989e-05	3.45342
Zm.930.1.A1_at	0.516456	10.6519	3.53799	0.000544375	0.00132755	-0.679819
Zm.8307.2.A1_x_at	0.516404	6.92503	5.25181	5.35727e-07	5.36756e-06	5.84108
Zm.9159.1.A1_at	0.515931	7.01642	4.4693	1.58634e-05	7.35864e-05	2.62522
Zm.16580.1.A1_at	0.515864	6.75906	3.0905	0.00240281	0.00480996	-2.03965
Zm.7177.2.A1_a_at	0.515296	11.8341	7.42309	9.44426e-12	1.41936e-09	16.3611
Zm.9906.1.A1_at	0.515065	7.85262	4.8975	2.59486e-06	1.77125e-05	4.33952
Zm.19303.1.S1_at	0.514954	6.81338	5.85899	3.07923e-08	6.06745e-07	8.57272
Zm.16832.1.A1_at	0.514591	8.49512	5.17768	7.49499e-07	6.90659e-06	5.521
Zm.2928.1.S1_at	0.51428	5.48509	3.30423	0.00120406	0.00262595	-1.40976
Zm.16065.1.S1_at	0.513454	10.9778	5.92972	2.18212e-08	4.69063e-07	8.90296
Zm.7826.1.S1_at	0.513053	9.3339	5.11545	9.91294e-07	8.52551e-06	5.25466
Zm.15451.1.S1_at	0.512762	8.5453	3.11676	0.00221127	0.00447401	-1.96423
Zm.9097.1.A1_at	0.51234	5.54131	4.1836	4.98726e-05	0.000181089	1.547
Zm.599.1.S1_a_at	0.51197	5.4712	4.39257	2.16868e-05	9.44717e-05	2.33032
Zm.10314.1.S1_at	0.511454	4.93271	5.28686	4.56625e-07	4.72174e-06	5.99347
Zm.1482.2.A1_at	0.511249	9.95784	5.62672	9.38326e-08	1.41379e-06	7.50545
Zm.17836.1.A1_x_at	0.511143	11.1873	6.17573	6.47265e-09	1.80198e-07	10.0696
Zm.14293.1.S1_at	0.511109	9.13897	5.77279	4.67025e-08	8.39131e-07	8.17352
Zm.5139.1.S1_at	0.510609	9.32483	4.38183	2.26501e-05	9.74709e-05	2.28936
Zm.3223.3.A1_a_at	0.51042	10.5115	4.857	3.09382e-06	2.02878e-05	4.17253
Zm.15253.1.A1_at	0.510204	6.55721	4.00455	9.95383e-05	0.000321307	0.899519
Zm.13323.1.S1_at	0.509997	7.67262	4.74221	5.0666e-06	2.96242e-05	3.70468
Zm.3540.1.A1_at	0.509847	6.012	4.89555	2.61697e-06	1.78029e-05	4.33147
Zm.1769.1.S1_at	0.509836	6.14116	3.70354	0.00030307	0.000811758	-0.137742
Zm.5656.1.A1_at	0.509567	9.68249	3.4775	0.000671043	0.00158882	-0.872754
Zm.3845.2.A1_at	0.50952	9.48742	5.33214	3.71091e-07	4.05229e-06	6.19138
Zm.8459.1.A1_at	0.509048	8.24507	5.3616	3.24068e-07	3.67692e-06	6.32072
Zm.1208.4.S1_x_at	0.508427	8.51376	3.83931	0.000184821	0.000537667	0.322009
Zm.6272.1.A1_at	0.507609	9.53715	2.80739	0.00569323	0.0102678	-2.81705
Zm.14302.1.A1_at	0.507236	8.01965	5.55724	1.30288e-07	1.82796e-06	7.19143
Zm.11996.1.A1_at	0.5069	5.08959	5.86496	2.99123e-08	5.96028e-07	8.60052
Zm.5439.1.S1_at	0.506856	7.81622	3.81185	0.000204474	0.000583638	0.227937
Zm.17187.1.A1_at	0.506332	6.83592	2.54825	0.0118838	0.0197922	-3.46993
ZmAffx.579.1.A1_at	0.50627	6.40853	3.1217	0.00217686	0.00441193	-1.94998
Zm.4125.1.A1_at	0.506249	8.23323	3.79927	0.000214126	0.000606385	0.185021
Zm.5017.1.S1_at	0.50622	8.89399	5.1194	9.7392e-07	8.40054e-06	5.27149
Zm.14485.1.A1_at	0.506123	11.7672	4.95842	1.98825e-06	1.44447e-05	4.59251
Zm.283.1.S1_at	0.505875	10.9174	2.88964	0.00445899	0.00826273	-2.59801
Zm.2558.1.S1_at	0.505746	11.1642	5.74163	5.42451e-08	9.41275e-07	8.0301
Zm.13829.1.A1_at	0.505666	9.92484	4.64937	7.50796e-06	4.047e-05	3.3322
Zm.7150.4.A1_x_at	0.505271	9.43634	3.66005	0.000354134	0.000925195	-0.282126
Zm.556.2.A1_x_at	0.504672	7.56383	3.59264	0.000449627	0.00112798	-0.503135
Zm.4465.1.A1_at	0.504285	6.95523	5.50428	1.67057e-07	2.22918e-06	6.95374
Zm.12331.1.S1_s_at	0.503518	7.79155	5.46594	1.99825e-07	2.54759e-06	6.78255
Zm.18849.1.A1_at	0.503387	6.48463	4.98285	1.78585e-06	1.32708e-05	4.69457
Zm.16355.1.A1_at	0.502736	6.45947	3.87314	0.000163073	0.000483036	0.438646
Zm.5861.1.A1_at	0.502241	10.6991	6.74788	3.47519e-10	2.0543e-08	12.8833
Zm.6306.2.A1_at	0.502055	7.94486	5.86421	3.00216e-08	5.97535e-07	8.59702
Zm.5385.1.A1_at	0.502002	6.2484	3.30157	0.00121471	0.00264315	-1.41782
Zm.13311.1.A1_at	0.501914	4.41439	3.9324	0.000130713	0.000402698	0.644973
Zm.14497.15.A1_x_at	0.50189	8.40164	4.79723	4.00361e-06	2.46957e-05	3.92793
Zm.13679.1.A1_at	0.501565	6.22347	3.60927	0.000424042	0.00107413	-0.448944
Zm.15743.1.A1_at	0.501514	7.78627	3.52047	0.00057853	0.00139682	-0.735981
Zm.14465.1.S1_at	0.50123	7.13405	5.42378	2.43105e-07	2.97736e-06	6.59523
Zm.7072.1.S1_at	0.501113	9.82005	4.2882	3.29863e-05	0.00013078	1.93544
Zm.5319.1.S1_a_at	0.501027	7.32414	4.28037	3.40314e-05	0.000134114	1.9061
Zm.15871.2.S1_at	-0.500694	5.60318	-4.78759	4.17276e-06	2.5447e-05	3.88869
Zm.18319.1.A1_at	-0.501176	7.8571	-6.35373	2.64292e-09	8.97882e-08	10.9305
Zm.7023.1.S1_at	-0.501194	7.29256	-6.6097	7.12619e-10	3.45319e-08	12.1917
Zm.16316.1.A1_at	-0.501563	7.50155	-7.36109	1.32318e-11	1.86233e-09	16.0355
Zm.17378.3.A1_at	-0.501564	4.33328	-5.10593	1.03441e-06	8.81508e-06	5.21412
Zm.8025.1.S1_a_at	-0.502027	7.78257	-5.02696	1.46985e-06	1.15033e-05	4.87976
Zm.3022.1.A1_at	-0.502237	8.81408	-4.37754	2.30464e-05	9.88405e-05	2.27302
Zm.9321.1.A1_at	-0.50245	9.35049	-5.92438	2.23978e-08	4.79136e-07	8.87794
Zm.9557.1.A1_at	-0.502806	9.68475	-3.9984	0.000101892	0.000326814	0.877667
Zm.6384.1.A1_at	-0.503007	7.83754	-4.56451	1.07074e-05	5.38222e-05	2.99646
Zm.4864.1.A1_at	-0.503193	9.53651	-3.57915	0.000471452	0.00117396	-0.546961
Zm.18287.1.A1_at	-0.503294	8.16679	-3.68238	0.000326975	0.000865588	-0.20816
Zm.8921.1.A1_at	-0.503511	9.88289	-4.8982	2.58693e-06	1.76993e-05	4.34243
Zm.1230.1.A1_at	-0.503623	10.7	-5.38951	2.84908e-07	3.36165e-06	6.44368
Zm.2784.1.A1_at	-0.503856	6.12195	-6.28137	3.80996e-09	1.18745e-07	10.5788
ZmAffx.170.1.S1_at	-0.503939	4.70775	-5.84241	3.33702e-08	6.44074e-07	8.49565
Zm.719.2.S1_at	-0.504436	10.5208	-3.877	0.000160749	0.000477544	0.452026
Zm.14396.1.S1_at	-0.50472	9.86141	-4.63593	7.9445e-06	4.23831e-05	3.27872
Zm.10119.1.A1_at	-0.505695	9.26198	-4.11769	6.44757e-05	0.000224639	1.30609
ZmAffx.1276.1.S1_s_at	-0.505882	6.94529	-6.02217	1.38645e-08	3.28708e-07	9.33812
Zm.3849.1.S1_at	-0.50592	7.7169	-5.54387	1.38747e-07	1.91631e-06	7.13127
Zm.458.1.S1_at	-0.506066	8.92676	-7.04246	7.34579e-11	6.74976e-09	14.3815
Zm.4164.2.A1_at	-0.506071	8.8689	-4.85393	3.1352e-06	2.0426e-05	4.15992
Zm.12795.1.A1_at	-0.506112	7.42907	-6.84154	2.12732e-10	1.41296e-08	13.3563
Zm.19283.1.A1_at	-0.506283	9.595	-6.94607	1.2256e-10	9.44988e-09	13.8878
Zm.1736.1.S1_at	-0.50647	9.34819	-4.94584	2.10098e-06	1.5048e-05	4.5401
Zm.13584.1.A1_at	-0.506506	8.7217	-4.40551	2.05776e-05	9.06191e-05	2.37981
Zm.1934.1.S1_s_at	-0.50696	8.08945	-4.87198	2.89928e-06	1.93148e-05	4.23419
Zm.471.1.A1_s_at	-0.506985	9.73604	-4.07974	7.4656e-05	0.000253242	1.16872
Zm.6217.1.A1_at	-0.507693	7.91752	-5.54584	1.37466e-07	1.90902e-06	7.14014
Zm.8639.1.A1_at	-0.507727	5.67106	-3.10431	0.00230024	0.00463024	-2.00005
Zm.17027.2.S1_a_at	-0.50774	6.79138	-4.03643	8.81507e-05	0.000289869	1.01316
Zm.9891.1.A1_x_at	-0.508071	5.62256	-5.05568	1.29405e-06	1.0498e-05	5.00095
Zm.16913.1.S1_at	-0.508119	7.64671	-3.89201	0.000152023	0.000455786	0.504063
Zm.5517.1.A1_at	-0.508168	8.87234	-4.39327	2.16251e-05	9.42259e-05	2.33301
Zm.11730.1.S1_at	-0.508221	9.96126	-3.09818	0.00234528	0.00470968	-2.01766
Zm.10076.1.S1_at	-0.508831	10.5942	-4.57448	1.02724e-05	5.20189e-05	3.03567
Zm.13661.1.A1_at	-0.50943	6.17614	-5.22007	6.18776e-07	5.97498e-06	5.70367
Zm.3425.1.S1_at	-0.510585	8.94683	-5.67689	7.39257e-08	1.17896e-06	7.73368
ZmAffx.1468.1.S1_at	-0.510777	9.44644	-5.04736	1.34275e-06	1.07263e-05	4.9658
Zm.15841.1.A1_s_at	-0.511776	10.402	-4.16747	5.3121e-05	0.00019093	1.48777
Zm.11844.1.A1_at	-0.51179	6.52989	-5.79256	4.24598e-08	7.75471e-07	8.26478
Zm.9908.1.A1_at	-0.511974	7.95468	-5.34384	3.51678e-07	3.90947e-06	6.24267
Zm.767.1.A1_at	-0.512794	9.32981	-3.64472	0.000374005	0.000968545	-0.332702
Zm.2539.1.S1_at	-0.512802	8.35729	-7.11991	4.85754e-11	4.89573e-09	14.7804
Zm.1969.1.A1_at	-0.512923	10.9656	-3.60675	0.000427832	0.00108164	-0.457177
Zm.11120.1.A1_at	-0.513051	7.98351	-5.0478	1.34015e-06	1.07103e-05	4.96765
Zm.7842.1.S1_at	-0.513129	9.81955	-5.0548	1.29912e-06	1.05247e-05	4.99723
Zm.13610.1.A1_at	-0.513165	8.94112	-2.97236	0.00346936	0.00661754	-2.37206
Zm.3014.1.S1_at	-0.513479	9.70896	-7.38691	1.14999e-11	1.68545e-09	16.171
Zm.9837.1.A1_at	-0.513629	6.37791	-3.79925	0.00021414	0.000606385	0.184961
Zm.13924.1.S1_at	-0.513699	6.06354	-4.55301	1.12316e-05	5.59025e-05	2.95129
Zm.10051.1.A1_at	-0.514178	6.48745	-4.67318	6.7909e-06	3.75054e-05	3.42722
ZmAffx.813.1.S1_at	-0.514431	4.82307	-6.10629	9.14623e-09	2.39585e-07	9.73747
Zm.401.1.A1_at	-0.514602	8.35559	-2.82228	0.00544893	0.00988454	-2.77781
Zm.2494.1.A1_at	-0.514988	5.85021	-7.00858	8.79704e-11	7.57314e-09	14.2076
Zm.3400.1.S1_at	-0.515137	10.7641	-4.52907	1.24028e-05	6.06593e-05	2.85757
Zm.7493.1.A1_at	-0.515579	7.63052	-4.25501	3.76378e-05	0.000145198	1.81139
Zm.14099.1.A1_at	-0.51633	10.1681	-5.31913	3.93931e-07	4.23393e-06	6.13438
ZmAffx.144.1.A1_at	-0.51635	9.88761	-5.81	3.90339e-08	7.21069e-07	8.3454
ZmAffx.1044.1.S1_at	-0.516918	8.2033	-5.28513	4.60238e-07	4.74495e-06	5.98595
Zm.5658.1.A1_at	-0.51698	7.60388	-6.63593	6.22129e-10	3.15336e-08	12.3225
ZmAffx.1305.1.S1_s_at	-0.517388	6.41942	-5.56428	1.26042e-07	1.7802e-06	7.22312
Zm.17212.1.A1_at	-0.517605	9.99756	-5.30344	4.23277e-07	4.45748e-06	6.06582
Zm.1004.1.S1_at	-0.517718	7.67092	-5.4641	2.01539e-07	2.56759e-06	6.77439
Zm.12554.1.S1_at	-0.518104	7.71872	-5.07885	1.16728e-06	9.67579e-06	5.09908
Zm.272.1.A1_at	-0.51814	10.268	-5.03283	1.43209e-06	1.13075e-05	4.90452
Zm.11723.1.A1_at	-0.519063	8.53899	-3.30664	0.0011945	0.00261039	-1.40246
ZmAffx.1072.1.A1_at	-0.519108	10.502	-4.86574	2.97876e-06	1.97331e-05	4.20851
Zm.11378.1.A1_at	-0.519521	9.03473	-6.97366	1.05891e-10	8.57473e-09	14.0288
ZmAffx.1334.1.S1_at	-0.519554	9.39601	-4.98008	1.80768e-06	1.34075e-05	4.68302
Zm.15906.1.A1_at	-0.520161	8.83912	-2.37764	0.0187486	0.0297288	-3.86828
Zm.10111.1.A1_at	-0.520693	6.90054	-6.2203	5.17873e-09	1.5266e-07	10.2838
Zm.15183.1.A1_at	-0.520835	7.75898	-4.91613	2.3925e-06	1.66203e-05	4.41664
Zm.14898.1.A1_x_at	-0.521209	8.5088	-6.8985	1.57597e-10	1.14157e-08	13.6454
Zm.8968.1.S1_at	-0.521359	8.55048	-5.99172	1.61055e-08	3.70447e-07	9.19433
Zm.514.1.A1_at	-0.521795	10.6685	-4.84871	3.20687e-06	2.08165e-05	4.13847
Zm.8101.1.A1_at	-0.521885	9.11576	-3.52235	0.000574775	0.00138927	-0.729974
Zm.2270.1.S1_at	-0.522104	10.1612	-5.02047	1.51268e-06	1.17349e-05	4.85244
Zm.3656.1.A1_at	-0.52242	10.8045	-4.4094	2.02558e-05	8.95802e-05	2.39466
Zm.19179.1.S1_at	-0.522487	8.07693	-5.88141	2.76142e-08	5.61595e-07	8.67716
Zm.3725.1.A1_at	-0.522666	8.95622	-5.86129	3.04509e-08	6.01716e-07	8.58341
Zm.13266.1.S1_at	-0.523625	7.68027	-6.33998	2.83352e-09	9.44542e-08	10.8635
Zm.10005.1.A1_at	-0.523703	7.74612	-4.80074	3.94374e-06	2.44198e-05	3.94222
Zm.11862.1.A1_at	-0.524097	9.69001	-5.07105	1.20856e-06	9.95939e-06	5.066
Zm.1753.2.S1_a_at	-0.524927	8.75084	-5.08887	1.11628e-06	9.36072e-06	5.1416
Zm.5420.1.A1_at	-0.524931	11.4008	-5.01356	1.55956e-06	1.19886e-05	4.82341
Zm.480.1.A1_at	-0.525026	8.9108	-4.0692	7.77455e-05	0.000262018	1.13074
Zm.18445.1.S1_at	-0.5255	10.468	-4.99621	1.68376e-06	1.26901e-05	4.75054
Zm.678.1.S1_at	-0.525572	8.48843	-4.83436	3.41206e-06	2.17347e-05	4.07961
Zm.12184.1.A1_at	-0.526063	10.5654	-4.41978	1.94186e-05	8.646e-05	2.43446
Zm.2166.1.S1_at	-0.52618	8.55764	-4.47165	1.5711e-05	7.30898e-05	2.63433
Zm.15710.1.A1_at	-0.526396	8.53891	-6.36462	2.50088e-09	8.64536e-08	10.9836
Zm.5717.1.A1_at	-0.526511	9.78206	-5.94344	2.04059e-08	4.45662e-07	8.96728
Zm.3949.1.S1_at	-0.526782	6.27108	-4.34254	2.6539e-05	0.000110324	2.14012
Zm.9037.1.S1_at	-0.527013	8.86211	-3.48436	0.000655384	0.00155507	-0.850998
Zm.529.1.A1_at	-0.527067	7.14187	-4.79897	3.9739e-06	2.45551e-05	3.935
Zm.1785.1.A1_at	-0.52772	7.67898	-4.98972	1.73259e-06	1.29535e-05	4.72336
Zm.6063.2.S1_at	-0.528364	7.10254	-5.98006	1.70543e-08	3.86355e-07	9.13941
Zm.3357.1.A1_at	-0.52895	9.94741	-4.88122	2.78532e-06	1.87386e-05	4.27226
Zm.17497.1.A1_at	-0.530038	5.82864	-5.22551	6.0372e-07	5.85688e-06	5.72715
Zm.17225.1.S1_at	-0.530118	10.6334	-3.65167	0.00036487	0.000947795	-0.309796
Zm.4479.1.A1_at	-0.530192	10.5317	-4.98584	1.76247e-06	1.31326e-05	4.7071
Zm.15910.1.S1_at	-0.530513	9.79954	-5.35235	3.38174e-07	3.78849e-06	6.28004
Zm.6962.1.S1_at	-0.530546	9.62172	-5.01861	1.52514e-06	1.18108e-05	4.84464
Zm.5655.2.A1_a_at	-0.530675	9.52662	-6.27336	3.96674e-09	1.22341e-07	10.5401
Zm.7712.1.A1_at	-0.530693	6.52497	-5.02719	1.46834e-06	1.14985e-05	4.88074
Zm.2321.4.A1_a_at	-0.531007	10.3912	-2.91504	0.00413059	0.00772455	-2.52923
Zm.19158.2.S1_a_at	-0.53118	10.8876	-4.78405	4.23664e-06	2.57568e-05	3.87428
Zm.8680.1.A1_at	-0.532594	10.6207	-5.81222	3.86168e-08	7.17838e-07	8.35569
ZmAffx.1339.1.S1_at	-0.532703	7.08583	-4.07671	7.5531e-05	0.000255575	1.1578
Zm.5993.1.S1_at	-0.532837	8.17303	-7.30767	1.76773e-11	2.39305e-09	15.7559
Zm.12295.2.S1_a_at	-0.532939	11.0685	-3.20552	0.00166362	0.00348967	-1.70519
Zm.1338.1.S1_at	-0.533436	7.07358	-2.77891	0.00618854	0.0110466	-2.89159
Zm.6688.1.A1_at	-0.533599	10.9292	-6.57477	8.53455e-10	3.85673e-08	12.0181
Zm.18502.1.A1_at	-0.533768	7.76288	-5.2169	6.27726e-07	6.02843e-06	5.68998
Zm.8654.1.A1_at	-0.535595	6.28912	-3.33068	0.00110281	0.00243824	-1.32929
Zm.3662.1.A1_s_at	-0.535682	9.67796	-6.41378	1.94792e-09	7.25723e-08	11.2239
Zm.4998.1.A1_at	-0.535848	7.72165	-5.68217	7.20887e-08	1.15485e-06	7.75777
Zm.13270.1.A1_at	-0.535956	9.27027	-5.00025	1.65397e-06	1.25134e-05	4.76751
ZmAffx.1112.1.S1_at	-0.537538	7.25482	-5.70852	6.35634e-08	1.05352e-06	7.87828
Zm.6352.1.A1_at	-0.538265	10.361	-6.84361	2.10427e-10	1.4029e-08	13.3668
Zm.2846.1.A1_at	-0.538277	7.62404	-6.11443	8.78374e-09	2.31712e-07	9.7763
ZmAffx.1079.1.A1_at	-0.538848	9.33982	-3.80051	0.000213155	0.000604578	0.189247
Zm.3027.1.A1_at	-0.539062	10.4819	-6.79126	2.76965e-10	1.73621e-08	13.102
Zm.6894.1.A1_at	-0.539144	8.16722	-4.48182	1.50687e-05	7.08451e-05	2.67372
Zm.553.1.S1_at	-0.539507	9.81205	-4.94448	2.11353e-06	1.51012e-05	4.53444
Zm.2157.3.S1_a_at	-0.540564	7.53568	-6.29967	3.47403e-09	1.11006e-07	10.6676
Zm.11630.1.A1_at	-0.540626	8.16342	-4.3122	2.99717e-05	0.000121407	2.02561
Zm.3459.1.A1_at	-0.540797	9.65029	-3.53853	0.000543362	0.00132556	-0.678101
Zm.362.1.A1_at	-0.540853	9.15963	-5.34742	3.45933e-07	3.85455e-06	6.25839
Zm.9801.1.A1_at	-0.541047	5.58421	-7.28813	1.96478e-11	2.56202e-09	15.6539
Zm.11836.1.A1_s_at	-0.541376	9.6468	-6.16518	6.82243e-09	1.8758e-07	10.019
Zm.3600.2.S1_a_at	-0.54166	8.57694	-6.13966	7.74783e-09	2.08815e-07	9.89682
Zm.8214.1.A1_at	-0.541778	6.93127	-7.07393	6.21076e-11	5.85859e-09	14.5434
Zm.10212.1.A1_at	-0.542005	10.6159	-5.41039	2.58671e-07	3.11324e-06	6.53595
Zm.7091.2.S1_a_at	-0.542053	10.7061	-3.66845	0.000343678	0.000902595	-0.25435
Zm.10511.1.S1_at	-0.54214	7.34354	-5.37371	3.06474e-07	3.53842e-06	6.37401
Zm.18297.1.S1_at	-0.542923	9.64595	-4.24696	3.88587e-05	0.000149042	1.78139
Zm.5636.1.A1_at	-0.543181	5.6272	-5.40744	2.62233e-07	3.13879e-06	6.52288
Zm.10737.2.S1_at	-0.543517	8.50044	-7.45967	7.73592e-12	1.25861e-09	16.5538
Zm.9637.1.A1_at	-0.545507	11.0055	-3.52176	0.000575955	0.00139174	-0.731866
Zm.3456.1.A1_at	-0.545945	9.77421	-7.58317	3.93284e-12	7.55436e-10	17.2072
Zm.5291.1.A1_at	-0.546369	8.6867	-6.06885	1.10105e-08	2.74627e-07	9.55936
Zm.16499.1.S1_at	-0.546587	5.36394	-4.1239	6.29419e-05	0.000219943	1.32866
Zm.13680.1.S1_at	-0.546591	9.12736	-5.88239	2.74838e-08	5.60343e-07	8.6817
Zm.18490.1.A1_at	-0.546653	6.4705	-4.89534	2.61945e-06	1.7805e-05	4.33056
ZmAffx.1469.1.S1_at	-0.546655	7.70576	-5.33228	3.70862e-07	4.05229e-06	6.19197
Zm.2795.1.S1_at	-0.548461	9.7056	-7.50447	6.05564e-12	1.02277e-09	16.7903
Zm.1295.1.A1_at	-0.548706	10.0995	-7.0004	9.18746e-11	7.79571e-09	14.1657
ZmAffx.1455.1.S1_at	-0.548949	9.64837	-3.24838	0.00144699	0.00308982	-1.57785
Zm.8578.1.A1_at	-0.549562	7.23389	-3.62601	0.000399674	0.00102174	-0.394169
Zm.9693.1.A1_at	-0.549895	9.64555	-4.16833	5.29435e-05	0.00019049	1.49091
ZmAffx.1434.1.S1_at	-0.550277	8.74699	-4.43688	1.81116e-05	8.17279e-05	2.50017
Zm.7462.1.A1_at	-0.550351	7.08334	-4.53122	1.22926e-05	6.02866e-05	2.866
Zm.3722.1.A1_at	-0.550781	10.0331	-5.01576	1.54446e-06	1.19136e-05	4.83266
Zm.2903.1.A1_at	-0.550972	8.64579	-4.9911	1.72206e-06	1.29108e-05	4.72915
ZmAffx.1362.1.S1_at	-0.551349	8.69678	-4.40631	2.05115e-05	9.04076e-05	2.38284
Zm.3481.1.A1_at	-0.551534	9.34739	-4.50131	1.39082e-05	6.63746e-05	2.74938
Zm.430.1.S1_at	-0.551573	8.77156	-4.81048	3.78199e-06	2.35829e-05	3.98195
Zm.6882.2.A1_at	-0.55266	10.4973	-5.29113	4.47791e-07	4.64937e-06	6.0121
Zm.10737.1.S1_a_at	-0.552931	7.15938	-6.85915	1.93912e-10	1.31756e-08	13.4455
Zm.11557.1.S1_at	-0.55621	8.78088	-5.76181	4.92353e-08	8.74013e-07	8.12293
Zm.9722.1.A1_at	-0.556407	6.97658	-4.67928	6.61832e-06	3.67468e-05	3.45159
Zm.10980.1.A1_at	-0.557307	5.82274	-4.40445	2.06665e-05	9.08977e-05	2.37574
Zm.16524.8.A1_at	-0.558296	6.09491	-5.30033	4.29348e-07	4.50536e-06	6.05223
Zm.17544.1.A1_at	-0.558413	11.05	-4.54187	1.17626e-05	5.80731e-05	2.90764
Zm.8778.1.A1_at	-0.55849	6.15332	-4.54159	1.1776e-05	5.81065e-05	2.90657
Zm.18611.1.A1_at	-0.559655	7.94747	-4.18686	4.92388e-05	0.000179048	1.559
Zm.17995.1.A1_at	-0.560164	10.3457	-4.56505	1.06836e-05	5.3718e-05	2.99856
Zm.2827.1.A1_at	-0.560186	9.57412	-5.64894	8.444e-08	1.30101e-06	7.60639
Zm.3025.1.S1_at	-0.56058	7.62706	-4.79857	3.98072e-06	2.45801e-05	3.93337
Zm.13562.1.S1_at	-0.561621	7.50948	-5.47884	1.88154e-07	2.44091e-06	6.84006
Zm.6405.2.A1_a_at	-0.561669	8.24022	-5.2509	5.37947e-07	5.38096e-06	5.83714
Zm.6522.1.A1_x_at	-0.563107	9.25636	-3.82269	0.000196492	0.000564488	0.264998
Zm.5733.1.A1_at	-0.563547	8.61834	-4.95383	2.0287e-06	1.46725e-05	4.57337
Zm.3927.1.A1_at	-0.564124	9.78059	-6.2872	3.69958e-09	1.16534e-07	10.6071
Zm.17220.1.S1_s_at	-0.564153	8.84818	-5.15748	8.20901e-07	7.40788e-06	5.4343
ZmAffx.1332.1.S1_s_at	-0.564941	7.49908	-5.04957	1.32963e-06	1.06551e-05	4.97514
Zm.14833.1.A1_at	-0.565322	6.85716	-4.86707	2.9617e-06	1.9642e-05	4.21397
Zm.12065.1.S1_at	-0.565591	11.0884	-3.50472	0.000610945	0.00146491	-0.786269
Zm.18103.1.S1_at	-0.565597	6.39798	-4.479	1.52443e-05	7.14435e-05	2.66279
Zm.18989.1.S1_at	-0.565735	7.235	-3.25572	0.00141267	0.00302601	-1.55592
Zm.5835.1.S1_at	-0.566335	10.4169	-5.27706	4.77508e-07	4.89528e-06	5.95081
Zm.15860.1.A1_at	-0.566391	7.52247	-4.07257	7.67464e-05	0.000259151	1.14285
ZmAffx.667.1.A1_at	-0.56724	8.14379	-3.76278	0.000244621	0.000679421	0.061219
Zm.19140.1.A1_at	-0.567256	8.79571	-5.05423	1.30239e-06	1.05367e-05	4.99484
Zm.12165.1.A1_at	-0.567976	10.4982	-4.10769	6.7023e-05	0.000232282	1.26977
Zm.14566.2.A1_at	-0.568139	10.0959	-3.66801	0.000344222	0.000903558	-0.255816
Zm.19158.2.S1_at	-0.568147	10.5146	-5.1655	7.91794e-07	7.21566e-06	5.46869
Zm.11908.1.A1_at	-0.568359	8.02164	-5.68882	6.9836e-08	1.12961e-06	7.78817
Zm.782.1.A1_at	-0.568485	10.3607	-5.82389	3.64983e-08	6.90523e-07	8.40976
Zm.15169.1.A1_s_at	-0.568613	6.80173	-5.61283	1.00216e-07	1.48374e-06	7.44247
Zm.6763.3.A1_at	-0.569399	8.58766	-3.23993	0.00148751	0.00316529	-1.60308
Zm.11888.1.A1_at	-0.570777	9.70792	-6.20415	5.61497e-09	1.6244e-07	10.2061
ZmAffx.1507.1.S1_at	-0.570945	8.89322	-4.58411	9.86864e-06	5.05227e-05	3.07358
Zm.16215.1.A1_at	-0.571079	7.16541	-5.36445	3.19835e-07	3.65461e-06	6.33327
Zm.13810.1.S1_at	-0.572149	8.89057	-6.72126	3.99306e-10	2.28429e-08	12.7495
Zm.8784.1.A1_at	-0.573023	6.81187	-3.90635	0.000144104	0.000436023	0.553961
Zm.1691.1.A1_at	-0.573047	6.06076	-5.77883	4.53632e-08	8.18383e-07	8.2014
Zm.2930.1.A1_at	-0.573434	4.95622	-3.45352	0.00072853	0.00170535	-0.948453
Zm.9803.1.A1_at	-0.573557	5.72789	-3.77893	0.000230653	0.000645536	0.115872
ZmAffx.1106.1.A1_at	-0.574103	7.45397	-3.96983	0.000113532	0.000358061	0.776571
Zm.11727.1.A1_at	-0.574242	7.75281	-3.99173	0.000104502	0.000333978	0.854021
Zm.5729.1.A1_at	-0.575295	8.64137	-5.41296	2.55604e-07	3.0878e-06	6.54734
Zm.10004.1.A1_at	-0.575452	9.19429	-5.75579	5.06796e-08	8.93489e-07	8.09523
Zm.7347.1.A1_at	-0.57553	8.7838	-4.53226	1.224e-05	6.00621e-05	2.87005
Zm.2221.1.S1_at	-0.57622	10.6803	-5.63575	8.99015e-08	1.36866e-06	7.5464
Zm.12171.1.A1_at	-0.57732	8.9848	-3.14347	0.00203102	0.00415962	-1.88693
ZmAffx.951.1.A1_at	-0.578679	9.17961	-6.51928	1.13557e-09	4.79482e-08	11.7432
Zm.4157.1.A1_at	-0.58001	9.21225	-5.07023	1.21295e-06	9.98632e-06	5.06254
Zm.809.1.A1_at	-0.580115	9.12287	-3.97979	0.000109336	0.000346862	0.811761
Zm.13982.1.S1_at	-0.580124	7.5565	-4.98804	1.74549e-06	1.3028e-05	4.7163
Zm.17818.1.A1_at	-0.580272	9.88511	-5.51325	1.6019e-07	2.15867e-06	6.99386
Zm.3480.1.S1_at	-0.580289	6.55442	-2.50835	0.0132478	0.0217917	-3.56534
Zm.1772.1.A1_at	-0.580568	9.9956	-4.21646	4.38327e-05	0.000163501	1.66822
Zm.10113.1.A1_s_at	-0.580855	6.14246	-5.05158	1.31784e-06	1.0623e-05	4.98362
Zm.14565.1.A1_at	-0.581057	8.45089	-6.77353	3.03904e-10	1.85204e-08	13.0126
Zm.17178.1.A1_at	-0.582085	10.9237	-4.50523	1.36856e-05	6.56481e-05	2.76461
Zm.17512.1.S1_at	-0.58324	9.02959	-7.55103	4.69192e-12	8.49046e-10	17.0367
ZmAffx.1224.1.S1_at	-0.584628	7.86063	-5.35869	3.28442e-07	3.71703e-06	6.30792
ZmAffx.1340.1.S1_at	-0.584695	8.36875	-4.48648	1.47832e-05	6.97121e-05	2.69178
Zm.14566.2.A1_x_at	-0.584736	9.98459	-3.82333	0.000196031	0.000563254	0.267186
Zm.7913.1.A1_at	-0.588257	8.37791	-6.18837	6.07624e-09	1.71313e-07	10.1303
ZmAffx.1336.1.S1_at	-0.588694	9.94531	-4.19621	4.74666e-05	0.000173947	1.59342
Zm.18651.1.A1_at	-0.589879	7.04086	-5.32571	3.82214e-07	4.13891e-06	6.16319
Zm.5955.1.A1_at	-0.589915	6.45782	-6.37436	2.38025e-09	8.37966e-08	11.0311
ZmAffx.1426.1.S1_at	-0.590123	9.09776	-4.67056	6.86649e-06	3.77817e-05	3.41674
Zm.18985.1.A1_at	-0.590183	9.8401	-6.60236	7.40166e-10	3.56688e-08	12.1552
Zm.12164.1.A1_at	-0.591016	8.06607	-4.96467	1.93441e-06	1.41463e-05	4.6186
Zm.3452.1.S1_at	-0.591709	11.5691	-2.41578	0.0169653	0.0271758	-3.78142
Zm.12942.1.A1_at	-0.591937	4.38789	-5.66438	7.84627e-08	1.23029e-06	7.67666
Zm.1702.1.A1_at	-0.592339	8.81148	-6.86793	1.85152e-10	1.27933e-08	13.4901
Zm.8665.1.A1_at	-0.592444	5.75806	-4.71765	5.62507e-06	3.21583e-05	3.6056
Zm.11896.1.A1_s_at	-0.592483	6.05661	-3.47243	0.000682816	0.00161257	-0.888776
Zm.18731.1.S1_at	-0.593679	8.82294	-4.51803	1.29816e-05	6.29522e-05	2.81449
Zm.13478.1.S1_at	-0.593931	9.1325	-3.85647	0.000173464	0.000509055	0.38108
Zm.5714.1.A1_at	-0.594112	9.70267	-7.16392	3.83671e-11	4.07426e-09	15.008
ZmAffx.951.1.S1_at	-0.594168	5.89468	-6.05582	1.17436e-08	2.89251e-07	9.49748
Zm.5330.1.A1_at	-0.594632	7.90941	-3.71931	0.000286337	0.000774423	-0.0850318
Zm.11896.1.A1_at	-0.5948	5.09581	-3.28188	0.00129633	0.00280151	-1.47734
Zm.5185.1.A1_at	-0.595088	9.84178	-6.10136	9.37259e-09	2.43715e-07	9.71399
Zm.8139.1.A1_at	-0.595359	9.74362	-4.58768	9.72274e-06	4.99343e-05	3.08766
Zm.3829.2.A1_at	-0.596078	10.0307	-4.38253	2.25861e-05	9.73133e-05	2.29203
Zm.18022.1.S1_at	-0.596221	7.44896	-5.21973	6.19742e-07	5.9796e-06	5.70218
Zm.446.1.S1_at	-0.596683	8.39477	-3.3583	0.00100562	0.00224974	-1.24469
ZmAffx.571.1.A1_at	-0.59711	7.00863	-4.55727	1.10345e-05	5.50453e-05	2.96802
Zm.2485.1.A1_at	-0.597253	6.83794	-5.15139	8.43675e-07	7.50338e-06	5.40823
Zm.15435.1.S1_at	-0.597443	8.16911	-6.97193	1.06867e-10	8.61444e-09	14.0199
Zm.4180.1.S1_at	-0.598109	9.29054	-6.32057	3.12591e-09	1.02253e-07	10.7691
Zm.8179.1.A1_at	-0.599	10.1721	-5.74594	5.31349e-08	9.26544e-07	8.04991
Zm.15871.1.A1_at	-0.599389	6.46225	-4.09569	7.02047e-05	0.000240755	1.22631
Zm.12405.1.A1_at	-0.599452	8.38147	-5.81144	3.87625e-08	7.18301e-07	8.35208
Zm.5809.1.A1_at	-0.60318	8.90506	-4.18528	4.95451e-05	0.000180048	1.55318
Zm.13263.1.A1_at	-0.603294	9.1993	-5.02385	1.4902e-06	1.16112e-05	4.86668
Zm.1938.1.A1_at	-0.603591	6.3042	-4.79275	4.08137e-06	2.5062e-05	3.90969
Zm.5851.9.S1_at	-0.603751	6.43669	-5.25993	5.16282e-07	5.21398e-06	5.87634
Zm.2964.1.S1_at	-0.604219	9.73046	-5.07802	1.17162e-06	9.70129e-06	5.09555
Zm.4925.1.A1_at	-0.605212	9.25722	-5.41777	2.4997e-07	3.03421e-06	6.56863
Zm.6405.1.A1_at	-0.605805	9.52642	-5.30533	4.19625e-07	4.42954e-06	6.07408
Zm.16879.1.A1_at	-0.60651	9.15309	-6.63587	6.2235e-10	3.15336e-08	12.3221
Zm.12844.2.A1_a_at	-0.60762	9.42855	-6.30106	3.44982e-09	1.10513e-07	10.6743
Zm.3369.1.A1_at	-0.60836	10.3818	-4.37528	2.32577e-05	9.9626e-05	2.26442
Zm.11985.1.A1_at	-0.608524	8.74789	-4.41479	1.98169e-05	8.79674e-05	2.41532
Zm.2250.1.A1_at	-0.610301	10.0343	-6.71315	4.16541e-10	2.35438e-08	12.7088
Zm.14566.1.S1_a_at	-0.610695	9.60112	-3.87884	0.000159658	0.000474984	0.458374
Zm.2459.1.S1_at	-0.612273	7.46403	-5.40821	2.61297e-07	3.13289e-06	6.5263
Zm.10790.1.S1_at	-0.612787	10.0612	-4.09953	6.91698e-05	0.000238094	1.24022
Zm.2323.1.A1_at	-0.613447	8.82769	-5.13399	9.12271e-07	7.98924e-06	5.33377
Zm.9723.1.A1_at	-0.613497	9.69526	-5.28502	4.60474e-07	4.74495e-06	5.98546
Zm.7495.1.A1_at	-0.614242	8.99659	-5.75164	5.17007e-08	9.08681e-07	8.07612
Zm.2985.1.A1_at	-0.614304	7.36856	-5.47185	1.94391e-07	2.49806e-06	6.8089
Zm.101.2.S1_a_at	-0.615553	10.5604	-5.84365	3.31696e-08	6.42114e-07	8.50143
Zm.13994.1.A1_at	-0.616321	8.72254	-3.76242	0.000244946	0.000679958	0.0599847
Zm.17833.1.S1_at	-0.617562	9.66581	-4.56672	1.06096e-05	5.34214e-05	3.00514
Zm.16524.3.A1_at	-0.620433	7.06617	-5.1737	7.63062e-07	7.00784e-06	5.50391
Zm.5048.7.A1_x_at	-0.620592	8.94811	-5.44165	2.2374e-07	2.78247e-06	6.67453
Zm.743.1.S1_at	-0.621175	10.5518	-5.05022	1.3258e-06	1.06436e-05	4.97789
Zm.13932.1.S1_x_at	-0.621902	9.03048	-4.71334	5.72902e-06	3.26159e-05	3.58826
Zm.13059.1.S1_at	-0.622522	10.6948	-4.49128	1.44943e-05	6.85811e-05	2.71041
Zm.1383.1.A1_at	-0.623289	9.56499	-6.17421	6.52168e-09	1.81278e-07	10.0623
Zm.16325.1.A1_at	-0.624045	8.03333	-6.29586	3.54149e-09	1.12755e-07	10.6491
ZmAffx.1183.1.S1_at	-0.624432	6.88517	-4.47314	1.56155e-05	7.27602e-05	2.64008
Zm.17196.1.A1_at	-0.624574	8.86579	-5.42493	2.4181e-07	2.96766e-06	6.60033
Zm.6690.1.S1_at	-0.624809	8.09511	-7.09926	5.42478e-11	5.257e-09	14.6739
Zm.11158.1.A1_at	-0.625002	7.39944	-4.83439	3.4116e-06	2.17347e-05	4.07974
ZmAffx.60.1.A1_at	-0.625295	8.4794	-4.13509	6.02668e-05	0.000212424	1.36938
Zm.15052.1.A1_at	-0.625699	9.42442	-7.02978	7.85888e-11	7.07634e-09	14.3163
Zm.16502.4.A1_at	-0.626038	10.8625	-5.17088	7.72826e-07	7.09017e-06	5.49179
ZmAffx.1453.1.S1_at	-0.626123	9.386	-4.441	1.78099e-05	8.06743e-05	2.51602
Zm.8536.1.A1_at	-0.628345	9.4767	-3.83775	0.000185889	0.000540263	0.316644
Zm.9828.1.A1_at	-0.629013	8.22767	-6.77667	2.98962e-10	1.83453e-08	13.0283
Zm.3414.1.A1_at	-0.629212	8.4176	-4.84815	3.21462e-06	2.0848e-05	4.13618
Zm.1482.3.A1_at	-0.6296	10.6774	-4.66532	7.01998e-06	3.84502e-05	3.39581
Zm.17350.1.A1_s_at	-0.630618	6.98738	-6.07403	1.0732e-08	2.68816e-07	9.58395
Zm.14275.1.A1_at	-0.632345	8.13966	-3.99062	0.000104942	0.000335022	0.850093
Zm.8446.1.A1_at	-0.632634	9.25435	-6.66176	5.44139e-10	2.84654e-08	12.4514
Zm.17350.1.A1_at	-0.632853	7.7173	-7.09333	5.59935e-11	5.3101e-09	14.6433
Zm.5048.7.A1_a_at	-0.633218	9.45066	-5.71589	6.13642e-08	1.03238e-06	7.912
Zm.2358.1.A1_at	-0.633762	7.5926	-4.33256	2.76239e-05	0.000113847	2.10239
Zm.3992.1.S1_at	-0.639609	10.2774	-5.15335	8.36268e-07	7.47876e-06	5.41663
Zm.12285.1.A1_at	-0.639632	9.71864	-4.82347	3.57615e-06	2.25772e-05	4.03504
Zm.7422.1.A1_at	-0.640144	8.11348	-2.72621	0.00720947	0.0126624	-3.0277
Zm.4252.1.A1_at	-0.640827	9.65754	-6.44118	1.69389e-09	6.47401e-08	11.3584
Zm.8898.1.A1_at	-0.642346	10.1925	-5.59751	1.07751e-07	1.56627e-06	7.37311
Zm.13605.1.S1_at	-0.642584	9.1407	-5.22349	6.09272e-07	5.90105e-06	5.71843
Zm.12299.1.A1_at	-0.644208	10.3761	-5.66878	7.68355e-08	1.21012e-06	7.69672
Zm.3026.1.A1_at	-0.644293	6.95459	-3.46692	0.000695849	0.00164011	-0.906193
Zm.5903.1.S1_at	-0.644967	8.93064	-4.35282	2.54633e-05	0.000107001	2.17908
Zm.9342.1.A1_at	-0.64593	7.03356	-3.86165	0.000170172	0.000500969	0.398933
Zm.1863.1.S1_at	-0.646084	7.49385	-6.32312	3.08599e-09	1.01346e-07	10.7814
Zm.8135.1.A1_at	-0.646231	9.57894	-4.37427	2.33528e-05	9.99368e-05	2.26058
Zm.431.1.S1_at	-0.646616	9.15549	-5.51453	1.59226e-07	2.14895e-06	6.99963
Zm.2964.1.S1_s_at	-0.647176	8.65683	-5.15524	8.292e-07	7.43806e-06	5.42471
Zm.15340.1.A1_a_at	-0.647917	6.12307	-5.44618	2.19078e-07	2.73793e-06	6.69465
Zm.12021.1.A1_at	-0.64802	8.45975	-5.52796	1.49512e-07	2.03801e-06	7.05982
Zm.18506.1.A1_at	-0.649461	6.07578	-6.89836	1.57711e-10	1.14157e-08	13.6447
Zm.4226.1.A1_at	-0.652158	8.74946	-7.64877	2.74069e-12	5.65156e-10	17.5561
Zm.2269.1.S1_at	-0.652379	9.52779	-5.42468	2.4209e-07	2.96903e-06	6.59923
Zm.15083.2.A1_at	-0.654944	11.17	-5.48414	1.83551e-07	2.3969e-06	6.86374
Zm.5741.2.A1_at	-0.656714	6.04281	-4.39025	2.18916e-05	9.51768e-05	2.32146
ZmAffx.1206.1.S1_s_at	-0.657178	8.70773	-3.87817	0.000160054	0.000475919	0.456065
Zm.19071.1.S1_at	-0.65724	9.42057	-4.74699	4.96447e-06	2.91619e-05	3.72398
Zm.3418.1.A1_at	-0.657829	7.7663	-6.14037	7.7207e-09	2.08512e-07	9.90019
Zm.10597.1.A1_at	-0.658152	8.75822	-6.86648	1.86568e-10	1.2824e-08	13.4828
Zm.11991.1.A1_at	-0.660028	6.41573	-5.28177	4.67355e-07	4.80468e-06	5.97131
ZmAffx.1206.1.S1_at	-0.6612	7.04184	-3.90637	0.000144091	0.000436023	0.554043
Zm.12339.1.S1_at	-0.664315	7.91802	-6.62099	6.72189e-10	3.3021e-08	12.2479
Zm.10635.1.S1_at	-0.664736	8.15414	-6.08225	1.03041e-08	2.59933e-07	9.62301
Zm.18479.1.A1_at	-0.664936	7.99295	-6.13105	8.08724e-09	2.15993e-07	9.85564
ZmAffx.1201.1.S1_at	-0.665288	8.28553	-5.95268	1.95041e-08	4.30205e-07	9.01064
Zm.7411.1.A1_at	-0.665476	6.12807	-4.69931	6.08019e-06	3.42849e-05	3.5319
ZmAffx.1363.1.S1_at	-0.666007	7.18061	-4.85884	3.06923e-06	2.01741e-05	4.18011
Zm.623.1.A1_at	-0.666713	8.09575	-5.15232	8.40166e-07	7.48775e-06	5.4122
ZmAffx.59.1.A1_at	-0.670705	8.58819	-5.05113	1.32046e-06	1.06296e-05	4.98173
Zm.13239.3.S1_at	-0.671836	11.4145	-3.07749	0.00250327	0.00498182	-2.07681
Zm.13520.1.A1_at	-0.671847	7.82823	-5.40108	2.70065e-07	3.21647e-06	6.49478
ZmAffx.689.1.A1_at	-0.675859	9.18088	-4.21159	4.46799e-05	0.000165834	1.65023
ZmAffx.61.1.A1_at	-0.676802	8.48825	-6.51687	1.14969e-09	4.84291e-08	11.7313
Zm.14649.1.A1_at	-0.678381	6.75143	-4.61766	8.57748e-06	4.50705e-05	3.20619
Zm.10372.1.S1_at	-0.680969	7.32128	-4.77455	4.41278e-06	2.65726e-05	3.83566
Zm.5679.1.S1_at	-0.681663	8.41542	-7.25868	2.30368e-11	2.9391e-09	15.5003
Zm.3469.1.A1_at	-0.681878	7.45649	-4.70668	5.89324e-06	3.33793e-05	3.56149
Zm.16449.1.S1_at	-0.681966	9.23086	-4.91279	2.42765e-06	1.68261e-05	4.40279
Zm.18429.1.A1_at	-0.682181	8.46926	-3.83398	0.00018849	0.0005461	0.303706
Zm.5516.1.A1_at	-0.68408	9.0255	-3.90661	0.000143966	0.000435756	0.554853
Zm.6522.2.A1_at	-0.684199	8.11855	-4.5075	1.35578e-05	6.51408e-05	2.77347
ZmAffx.1187.1.S1_at	-0.684421	9.2365	-5.37014	3.11555e-07	3.5854e-06	6.35831
Zm.13960.1.A1_at	-0.684424	9.84683	-5.76881	4.76053e-08	8.49328e-07	8.15518
Zm.2940.1.A1_at	-0.684458	8.53031	-6.62992	6.41818e-10	3.2328e-08	12.2924
Zm.7905.1.S1_at	-0.685606	9.1096	-5.31578	4.00021e-07	4.2695e-06	6.11974
Zm.13266.2.S1_at	-0.687264	7.48911	-5.55547	1.3138e-07	1.8389e-06	7.18345
Zm.12923.1.A1_at	-0.687432	9.01309	-7.11775	4.91395e-11	4.89573e-09	14.7693
Zm.6673.1.A1_at	-0.687919	9.0431	-4.17682	5.12142e-05	0.000185127	1.52208
Zm.222.1.S1_at	-0.68899	8.22315	-6.20668	5.54435e-09	1.60659e-07	10.2183
Zm.10642.1.A1_at	-0.691115	8.64251	-6.24423	4.59261e-09	1.38749e-07	10.3993
Zm.10509.1.S1_at	-0.692822	6.49043	-5.70059	6.60186e-08	1.08255e-06	7.84199
Zm.13809.1.A1_at	-0.693234	9.89127	-5.85935	3.0738e-08	6.06349e-07	8.57441
Zm.2934.1.S1_at	-0.694041	6.52376	-4.78998	4.13026e-06	2.52747e-05	3.8984
Zm.19212.1.S1_at	-0.694608	6.20969	-6.28753	3.6934e-09	1.16534e-07	10.6087
Zm.12005.1.A1_at	-0.694631	8.59383	-6.574	8.56858e-10	3.85673e-08	12.0142
Zm.5847.1.A1_at	-0.695374	9.48882	-4.10741	6.70959e-05	0.000232489	1.26875
Zm.15523.1.A1_at	-0.695687	9.57655	-6.68851	4.73547e-10	2.56816e-08	12.5853
Zm.17364.1.A1_at	-0.703547	9.10837	-4.6173	8.59036e-06	4.50981e-05	3.20477
Zm.770.1.A1_at	-0.705755	10.2819	-6.73222	3.77125e-10	2.17848e-08	12.8046
ZmAffx.469.1.A1_at	-0.711311	7.70078	-7.21788	2.87056e-11	3.37129e-09	15.288
Zm.17428.1.A1_at	-0.71235	8.26377	-5.51106	1.6184e-07	2.17594e-06	6.98407
Zm.3037.1.A1_at	-0.712441	6.25321	-4.51708	1.30326e-05	6.31133e-05	2.81078
Zm.8578.2.A1_at	-0.712732	9.53813	-3.55967	0.00050474	0.00124407	-0.610008
Zm.4147.2.A1_a_at	-0.717107	9.11701	-4.70967	5.81883e-06	3.30188e-05	3.57352
Zm.2040.1.S1_at	-0.719082	9.05201	-3.92311	0.000135349	0.000414421	0.612438
Zm.1842.1.A1_at	-0.720955	8.25551	-5.6537	8.25543e-08	1.27862e-06	7.628
Zm.10745.1.A1_at	-0.722849	7.96914	-6.4784	1.40039e-09	5.59334e-08	11.5414
Zm.12149.1.A1_at	-0.723355	9.08748	-5.13277	9.1724e-07	8.02483e-06	5.3286
Zm.14991.1.A1_at	-0.728369	9.0871	-5.32039	3.9165e-07	4.21707e-06	6.13992
ZmAffx.23.1.S1_at	-0.728718	6.40255	-5.3964	2.75968e-07	3.28237e-06	6.47413
Zm.2031.4.A1_at	-0.728792	11.433	-4.08824	7.2252e-05	0.000246529	1.19938
Zm.12946.1.S1_at	-0.72936	7.57038	-6.76115	3.24237e-10	1.95579e-08	12.9502
Zm.2031.4.A1_x_at	-0.73024	11.452	-4.2599	3.69157e-05	0.000142848	1.82961
Zm.7657.1.A1_at	-0.732473	7.33921	-4.53228	1.2239e-05	6.00621e-05	2.87013
Zm.2335.1.A1_at	-0.733935	7.71908	-6.17299	6.56157e-09	1.82101e-07	10.0565
ZmAffx.175.1.A1_at	-0.737942	6.70871	-4.63915	7.83773e-06	4.19669e-05	3.29152
Zm.2040.2.S1_a_at	-0.738636	7.44844	-3.83214	0.000189771	0.000549274	0.297398
Zm.9183.1.A1_at	-0.74084	5.67892	-6.9103	1.48072e-10	1.0987e-08	13.7055
Zm.1846.1.A1_at	-0.74195	7.18122	-4.74316	5.04613e-06	2.9534e-05	3.70852
Zm.7597.1.A1_at	-0.743182	8.01372	-5.19364	6.97409e-07	6.53347e-06	5.58964
Zm.1284.1.S1_at	-0.749827	5.15637	-3.86782	0.00016632	0.000490768	0.420272
Zm.1519.1.S1_at	-0.750355	9.18863	-5.70211	6.55411e-08	1.07821e-06	7.84894
Zm.325.1.A1_at	-0.751349	7.18728	-5.96257	1.8582e-08	4.1503e-07	9.0571
Zm.8671.1.A1_at	-0.75244	8.78708	-4.84778	3.21978e-06	2.08561e-05	4.13466
Zm.4165.1.A1_at	-0.752944	9.73742	-3.45979	0.000713058	0.00167392	-0.92869
Zm.5721.1.S1_at	-0.753549	8.62427	-5.44311	2.22226e-07	2.76752e-06	6.68102
Zm.16286.1.A1_at	-0.75358	8.85218	-5.56205	1.27374e-07	1.79417e-06	7.21306
Zm.18250.1.A1_at	-0.754861	8.37761	-4.90251	2.53887e-06	1.74176e-05	4.36024
ZmAffx.170.1.A1_at	-0.756855	8.19019	-5.63945	8.83357e-08	1.34931e-06	7.56322
Zm.157.1.S1_at	-0.757708	8.54171	-6.88832	1.66284e-10	1.18548e-08	13.5937
Zm.3483.1.A1_at	-0.758513	9.66865	-5.09239	1.0989e-06	9.27112e-06	5.15654
Zm.10614.1.A1_at	-0.758606	9.40912	-5.65419	8.23614e-08	1.27675e-06	7.63024
Zm.3500.1.S1_at	-0.764594	9.15132	-4.21642	4.38395e-05	0.000163501	1.66807
Zm.6422.1.A1_at	-0.766572	8.11537	-7.22484	2.76494e-11	3.28868e-09	15.3242
Zm.18987.1.A1_at	-0.767431	8.12171	-4.50719	1.35752e-05	6.51887e-05	2.77227
Zm.13646.1.S1_at	-0.774167	8.69192	-4.3923	2.17103e-05	9.45305e-05	2.3293
Zm.7685.1.A1_x_at	-0.774889	8.74674	-6.96864	1.08747e-10	8.6778e-09	14.0031
Zm.8552.1.A1_at	-0.778439	8.44438	-3.35879	0.00100397	0.00224745	-1.24318
Zm.3569.1.A1_at	-0.77908	10.4017	-5.0291	1.45596e-06	1.144e-05	4.88879
Zm.14042.1.A1_at	-0.781259	7.81499	-4.03817	8.75651e-05	0.000288264	1.0194
Zm.1869.1.S1_at	-0.783199	5.30624	-5.50456	1.66843e-07	2.22801e-06	6.95496
Zm.1356.2.S1_a_at	-0.783536	10.7627	-4.71461	5.69819e-06	3.24716e-05	3.59337
Zm.6468.1.A1_at	-0.785201	6.82694	-6.9548	1.17021e-10	9.18254e-09	13.9324
Zm.2248.1.A1_at	-0.786557	7.62991	-5.25981	5.16579e-07	5.21401e-06	5.87579
Zm.7685.1.A1_a_at	-0.793203	8.68675	-7.70495	2.00965e-12	4.45488e-10	17.8558
Zm.5721.1.S1_a_at	-0.795829	8.60637	-5.79111	4.27577e-08	7.80108e-07	8.25808
Zm.11590.1.A1_at	-0.795916	6.40165	-3.89869	0.00014828	0.000446225	0.52731
Zm.9252.1.A1_at	-0.797937	7.81803	-3.52661	0.000566344	0.0013717	-0.716338
Zm.1758.1.S1_at	-0.800417	7.32156	-3.75653	0.000250248	0.000692017	0.0400816
Zm.9559.1.S1_s_at	-0.803277	4.66615	-7.61269	3.34331e-12	6.73753e-10	17.3641
Zm.9879.2.S1_at	-0.803882	8.49642	-4.48048	1.51522e-05	7.11054e-05	2.66851
Zm.655.1.A1_at	-0.804994	6.74353	-4.53113	1.22973e-05	6.02932e-05	2.86564
Zm.326.1.S1_at	-0.807096	7.53872	-7.19685	3.21456e-11	3.67787e-09	15.1788
Zm.15381.1.A1_at	-0.807529	6.29484	-6.18485	6.1841e-09	1.73527e-07	10.1134
Zm.11483.1.A1_at	-0.811477	9.30196	-6.79844	2.66734e-10	1.68938e-08	13.1383
Zm.755.1.A1_s_at	-0.821488	7.03278	-6.05442	1.18251e-08	2.90451e-07	9.49084
Zm.14324.2.A1_at	-0.822886	9.01458	-5.33303	3.69588e-07	4.04718e-06	6.19525
ZmAffx.1116.1.A1_at	-0.8237	7.32174	-4.19433	4.78174e-05	0.0001747	1.5865
Zm.13437.2.S1_at	-0.833976	9.95288	-5.71628	6.12494e-08	1.03153e-06	7.91379
Zm.2549.1.A1_at	-0.83866	7.56257	-4.7307	5.32128e-06	3.07788e-05	3.65821
Zm.5757.1.A1_at	-0.838969	9.07844	-5.81678	3.77748e-08	7.07391e-07	8.37682
Zm.14873.1.A1_x_at	-0.839627	7.28756	-5.34233	3.54116e-07	3.92432e-06	6.23607
Zm.10833.1.S1_at	-0.840146	8.15192	-4.01859	9.43593e-05	0.000307153	0.94949
Zm.14873.1.A1_at	-0.842304	7.30752	-5.34906	3.43328e-07	3.83171e-06	6.2656
Zm.26.1.A1_at	-0.853875	9.848	-4.35982	2.47558e-05	0.000104628	2.20562
Zm.10659.1.A1_at	-0.858431	7.36466	-5.5362	1.43838e-07	1.97585e-06	7.09681
Zm.884.1.A1_at	-0.858462	9.14812	-6.64871	5.82269e-10	3.01048e-08	12.3862
Zm.7685.1.A1_at	-0.858476	8.67195	-6.20696	5.53662e-09	1.60659e-07	10.2196
Zm.5885.1.A1_at	-0.860813	8.44954	-5.69878	6.65921e-08	1.08642e-06	7.83371
Zm.15611.1.S1_at	-0.86141	6.63266	-5.23044	5.90349e-07	5.75564e-06	5.74851
Zm.704.1.S1_at	-0.866096	9.81109	-4.76915	4.51582e-06	2.70552e-05	3.81377
Zm.11530.2.A1_at	-0.866602	8.27574	-3.88668	0.000155067	0.000463816	0.485574
Zm.6656.1.A1_at	-0.881591	8.72025	-4.38453	2.24041e-05	9.67644e-05	2.29965
ZmAffx.1194.1.S1_at	-0.902166	5.98699	-5.62484	9.46727e-08	1.42093e-06	7.49692
Zm.18317.1.A1_at	-0.911718	7.82538	-4.4541	1.68815e-05	7.73294e-05	2.56652
Zm.4471.2.S1_at	-0.918281	6.41086	-4.82858	3.49823e-06	2.2196e-05	4.05594
Zm.5340.1.A1_at	-0.927961	7.85498	-5.16164	8.05655e-07	7.30817e-06	5.45216
Zm.4823.1.A1_at	-0.929636	7.52494	-5.29597	4.37986e-07	4.57165e-06	6.03323
Zm.15871.2.A1_at	-0.939522	6.57706	-4.82018	3.62724e-06	2.28364e-05	4.02158
Zm.18877.1.A1_at	-0.943514	8.727	-5.1568	8.23415e-07	7.4155e-06	5.43138
Zm.1071.1.S1_at	-0.955018	8.74038	-6.80337	2.5993e-10	1.66004e-08	13.1632
Zm.16524.2.A1_at	-0.958569	7.53721	-6.39574	2.13525e-09	7.72645e-08	11.1356
Zm.17686.1.A1_at	-0.995974	6.34475	-3.31039	0.00117973	0.00258236	-1.39107
Zm.4147.1.A1_x_at	-0.99686	9.01437	-4.66607	6.99799e-06	3.83624e-05	3.39878
Zm.6680.1.A1_at	-1.01315	10.6858	-5.57214	1.21459e-07	1.7287e-06	7.25854
Zm.2297.1.A1_at	-1.07772	6.48385	-7.76038	1.47851e-12	3.54322e-10	18.1524
Zm.7633.1.A1_at	-1.12539	8.24254	-5.39617	2.76273e-07	3.2833e-06	6.47307
Zm.10409.1.A1_at	-1.12937	7.59596	-5.49489	1.74565e-07	2.30509e-06	6.91171
Zm.16971.1.A1_at	-1.13664	6.74634	-6.20224	5.66891e-09	1.63202e-07	10.1969
Zm.2171.1.A1_at	-1.16495	8.24462	-5.1523	8.40229e-07	7.48775e-06	5.41213
Zm.8614.1.A1_at	-1.17689	8.02791	-4.46413	1.62027e-05	7.49035e-05	2.60524
Zm.15307.1.A1_at	-1.17756	8.12083	-4.75014	4.89815e-06	2.8838e-05	3.73673
Zm.9559.1.S1_at	-1.186	4.97106	-8.16265	1.5563e-13	7.33756e-11	20.3287
Zm.9873.1.A1_at	-1.28631	8.71194	-5.4398	2.25676e-07	2.79674e-06	6.6663
