# Supplementary material for: Integrative analysis of co-expression networks and codon usage bias in maize under biotic stress
Source: PLoS One. 2025 Jul 23;20(7):e0317755. doi: 10.1371/journal.pone.0317755 (PMC12286398; doi:10.1371/journal.pone.0317755)
Supplement: S2 Table — (XLSX) [file pone.0317755.s002.xlsx]

## Sheet: S2 Table
ID	geneSymbol	moduleColor	GS.class	p.GS.class	MM.brown	p.MM.brown	MM.grey	p.MM.grey	MM.blue	p.MM.blue	MM.turquoise	p.MM.turquoise	MM.green	p.MM.green
Zm.16779.2.A1_at	Zm.16779.2.A1_at	blue	0.662998	2.50881e-19	0.700476	2.94964e-22	0.868095	2.01748e-44	0.818644	1.55976e-35	-0.666176	1.47032e-19	0.714464	1.805e-23
Zm.247.2.A1_at	Zm.247.2.A1_at	blue	0.66103	3.48114e-19	0.690985	1.79337e-21	0.861805	4.18306e-43	0.907086	1.82564e-54	-0.746863	1.39797e-26	0.73236	3.92691e-25
Zm.10824.1.A1_at	Zm.10824.1.A1_at	blue	0.658115	5.63005e-19	0.736425	1.57624e-25	0.813577	8.88467e-35	0.810988	2.11794e-34	-0.79977	7.86371e-33	0.660391	3.87008e-19
Zm.5785.1.S1_at	Zm.5785.1.S1_at	blue	0.655367	8.81477e-19	0.722749	3.18453e-24	0.851487	4.43408e-41	0.873648	1.21515e-45	-0.65448	1.01776e-18	0.617189	2.85124e-16
Zm.274.1.A1_at	Zm.274.1.A1_at	blue	0.652135	1.4848e-18	0.712127	2.9121e-23	0.830636	2.02709e-37	0.876347	2.95588e-46	-0.685761	4.7043e-21	0.70741	7.5374e-23
Zm.3994.1.S1_at	Zm.3994.1.S1_at	blue	0.642179	7.11561e-18	0.713745	2.0924e-23	0.868185	1.92976e-44	0.867305	2.9779e-44	-0.809136	3.90987e-34	0.773997	1.41925e-29
Zm.17990.1.S1_at	Zm.17990.1.S1_at	blue	0.64104	8.48228e-18	0.764289	1.85836e-28	0.802971	2.87122e-33	0.677367	2.1249e-20	-0.687869	3.19549e-21	0.606562	1.24242e-15
Zm.752.1.S1_a_at	Zm.752.1.S1_a_at	blue	0.640851	8.73258e-18	0.751116	5.03345e-27	0.822227	4.41012e-36	0.85292	2.37016e-41	-0.791246	1.0552e-31	0.692644	1.31486e-21
Zm.6257.1.A1_at	Zm.6257.1.A1_at	blue	0.638844	1.18748e-17	0.740001	6.96323e-26	0.84166	2.73994e-39	0.884011	4.42274e-48	-0.75332	2.94068e-27	0.65422	1.06139e-18
Zm.98.1.S1_at	Zm.98.1.S1_at	blue	0.63797	1.35662e-17	0.664434	1.97217e-19	0.812705	1.19233e-34	0.891401	5.75199e-50	-0.638453	1.26055e-17	0.651481	1.64878e-18
Zm.3106.1.S1_s_at	Zm.3106.1.S1_s_at	blue	0.637283	1.50604e-17	0.785842	5.14423e-31	0.801668	4.33656e-33	0.686372	4.20642e-21	-0.713703	2.11045e-23	0.625036	9.2731e-17
Zm.9615.1.A1_at	Zm.9615.1.A1_at	blue	0.637042	1.56196e-17	0.70716	7.92294e-23	0.803128	2.73165e-33	0.626379	7.62704e-17	-0.557195	5.94887e-13	0.637886	1.37411e-17
Zm.752.1.S1_at	Zm.752.1.S1_at	blue	0.636829	1.61331e-17	0.735767	1.8293e-25	0.846418	3.85611e-40	0.884425	3.49584e-48	-0.799294	9.12211e-33	0.696976	5.78601e-22
Zm.6440.1.A1_at	Zm.6440.1.A1_at	blue	0.636385	1.72534e-17	0.730125	6.44036e-25	0.829643	2.9418e-37	0.854046	1.44212e-41	-0.770023	4.13048e-29	0.678387	1.77377e-20
Zm.7134.1.S1_at	Zm.7134.1.S1_at	blue	0.635385	2.00663e-17	0.737542	1.22309e-25	0.803123	2.73603e-33	0.762828	2.70772e-28	-0.533116	8.48701e-12	0.534538	7.29614e-12
Zm.247.1.A1_a_at	Zm.247.1.A1_a_at	blue	0.634517	2.28663e-17	0.657264	6.47141e-19	0.853425	1.89796e-41	0.927878	7.59086e-62	-0.73978	7.32776e-26	0.777874	4.90032e-30
AFFX.Zm.gapdh.M_at	AFFX.Zm.gapdh.M_at	blue	0.634004	2.46979e-17	0.699218	3.7617e-22	0.816224	3.60501e-35	0.8739	1.06653e-45	-0.689438	2.39136e-21	0.694709	8.90733e-22
Zm.17180.1.A1_at	Zm.17180.1.A1_at	blue	0.63262	3.03774e-17	0.57745	5.35813e-14	0.821913	4.93132e-36	0.844762	7.68942e-40	-0.582987	2.69518e-14	0.697329	5.40806e-22
Zm.9440.1.A1_at	Zm.9440.1.A1_at	blue	0.632264	3.2033e-17	0.786794	3.90428e-31	0.768049	6.96477e-29	0.755263	1.82253e-27	-0.813106	1.04169e-34	0.532788	8.78779e-12
Zm.17271.6.S1_x_at	Zm.17271.6.S1_x_at	blue	0.631106	3.80488e-17	0.619159	2.15678e-16	0.851524	4.36232e-41	0.8044	1.82031e-33	-0.598388	3.71563e-15	0.731328	4.93708e-25
Zm.241.1.S1_at	Zm.241.1.S1_at	blue	0.630709	4.03592e-17	0.743366	3.18864e-26	0.810413	2.56326e-34	0.73868	9.43107e-26	-0.766903	9.41164e-29	0.601611	2.42127e-15
Zm.4986.2.S1_at	Zm.4986.2.S1_at	blue	0.628133	5.90037e-17	0.684165	6.29048e-21	0.802958	2.88295e-33	0.879474	5.51145e-47	-0.776005	8.20399e-30	0.674997	3.22318e-20
Zm.13511.1.A1_at	Zm.13511.1.A1_at	blue	0.627338	6.63004e-17	0.69351	1.1171e-21	0.872238	2.51136e-45	0.874038	9.9293e-46	-0.636345	1.73588e-17	0.688581	2.80249e-21
Zm.752.2.A1_at	Zm.752.2.A1_at	blue	0.627132	6.83294e-17	0.70316	1.74752e-22	0.816928	2.82843e-35	0.862955	2.43054e-43	-0.855812	6.56232e-42	0.748615	9.20169e-27
Zm.9.1.A1_a_at	Zm.9.1.A1_a_at	blue	0.623081	1.23031e-16	0.647747	2.98357e-18	0.785943	4.99597e-31	0.845673	5.26565e-40	-0.699957	3.26166e-22	0.648962	2.46192e-18
Zm.6169.1.A1_at	Zm.6169.1.A1_at	blue	0.622889	1.26492e-16	0.751591	4.48525e-27	0.792563	7.12128e-32	0.733761	2.87223e-25	-0.758284	8.58314e-28	0.611342	6.45224e-16
Zm.17271.7.A1_x_at	Zm.17271.7.A1_x_at	blue	0.622529	1.3321e-16	0.620389	1.81035e-16	0.870377	6.46007e-45	0.831808	1.30225e-37	-0.608861	9.07868e-16	0.739021	8.72269e-26
Zm.9559.1.S1_at	Zm.9559.1.S1_at	blue	-0.622425	1.35214e-16	-0.61843	2.39196e-16	-0.841584	2.82541e-39	-0.839478	6.59087e-39	0.811578	1.73927e-34	-0.742199	4.18665e-26
Zm.2543.1.A1_at	Zm.2543.1.A1_at	blue	0.622298	1.37723e-16	0.591385	9.26755e-15	0.84582	4.95297e-40	0.878336	1.02118e-46	-0.610498	7.24894e-16	0.773744	1.52021e-29
Zm.16779.3.S1_at	Zm.16779.3.S1_at	blue	0.620422	1.80185e-16	0.720454	5.18095e-24	0.8758	3.94866e-46	0.871936	2.92991e-45	-0.867015	3.43173e-44	0.77219	2.31273e-29
Zm.6423.1.S1_at	Zm.6423.1.S1_at	blue	0.619683	2.00209e-16	0.663126	2.45554e-19	0.813384	9.48335e-35	0.850996	5.48706e-41	-0.573597	8.57857e-14	0.633891	2.51194e-17
Zm.2061.1.A1_at	Zm.2061.1.A1_at	blue	0.61675	3.03316e-16	0.641138	8.355e-18	0.779831	2.84196e-30	0.841817	2.57042e-39	-0.628486	5.60226e-17	0.622726	1.29496e-16
Zm.247.1.A1_at	Zm.247.1.A1_at	blue	0.614765	4.00829e-16	0.641072	8.44078e-18	0.850756	6.08737e-41	0.932165	1.21006e-63	-0.732838	3.53027e-25	0.777274	5.78513e-30
Zm.7177.2.A1_x_at	Zm.7177.2.A1_x_at	blue	0.611862	6.00415e-16	0.690388	2.00431e-21	0.828107	5.20952e-37	0.881972	1.39183e-47	-0.872037	2.78376e-45	0.77452	1.23099e-29
Zm.17726.1.A1_at	Zm.17726.1.A1_at	blue	0.611538	6.27979e-16	0.690558	1.94207e-21	0.820667	7.67086e-36	0.757278	1.1043e-27	-0.682931	7.86533e-21	0.604229	1.70396e-15
Zm.3632.1.S1_at	Zm.3632.1.S1_at	blue	0.608053	1.01392e-15	0.678779	1.65449e-20	0.809671	3.27757e-34	0.768309	6.50412e-29	-0.691867	1.52104e-21	0.567944	1.69242e-13
Zm.10178.1.A1_at	Zm.10178.1.A1_at	blue	0.606463	1.25936e-15	0.708521	6.03539e-23	0.811855	1.58569e-34	0.872092	2.70661e-45	-0.751778	4.28627e-27	0.624374	1.02066e-16
Zm.2085.1.S1_s_at	Zm.2085.1.S1_s_at	blue	0.60619	1.3068e-15	0.649045	2.42975e-18	0.784103	8.48271e-31	0.769287	5.02219e-29	-0.565727	2.20155e-13	0.551026	1.1995e-12
Zm.4986.1.S1_at	Zm.4986.1.S1_at	blue	0.606003	1.34043e-15	0.661838	3.0441e-19	0.814036	7.60662e-35	0.897106	1.61515e-51	-0.840759	3.94317e-39	0.711839	3.08802e-23
Zm.886.2.S1_at	Zm.886.2.S1_at	blue	0.605902	1.3589e-15	0.609431	8.39617e-16	0.851077	5.29585e-41	0.911486	7.15195e-56	-0.748995	8.39981e-27	0.846011	4.57309e-40
Zm.6671.3.S1_at	Zm.6671.3.S1_at	blue	0.603993	1.75904e-15	0.691674	1.57683e-21	0.792623	6.99299e-32	0.826922	8.06371e-37	-0.765268	1.44189e-28	0.661543	3.1971e-19
Zm.3098.1.A1_at	Zm.3098.1.A1_at	blue	0.603784	1.80932e-15	0.662017	2.95454e-19	0.784217	8.20933e-31	0.896263	2.77437e-51	-0.690521	1.95543e-21	0.608812	9.13919e-16
Zm.9559.1.S1_s_at	Zm.9559.1.S1_s_at	blue	-0.603577	1.86041e-15	-0.631156	3.77704e-17	-0.843293	1.40827e-39	-0.824573	1.89905e-36	0.781774	1.6452e-30	-0.755968	1.53038e-27
Zm.10189.1.A1_at	Zm.10189.1.A1_at	blue	0.603232	1.94873e-15	0.66206	2.93376e-19	0.814189	7.22045e-35	0.902502	4.51273e-53	-0.756269	1.41987e-27	0.707661	7.16971e-23
Zm.7177.2.A1_a_at	Zm.7177.2.A1_a_at	blue	0.602397	2.17951e-15	0.708238	6.38756e-23	0.823566	2.73e-36	0.865294	7.93115e-44	-0.865008	9.1065e-44	0.769966	4.19296e-29
Zm.7059.1.S1_at	Zm.7059.1.S1_at	blue	0.602397	2.1797e-15	0.701421	2.45474e-22	0.771481	2.79763e-29	0.82579	1.22017e-36	-0.674996	3.22405e-20	0.584986	2.09619e-14
Zm.15456.1.A1_at	Zm.15456.1.A1_at	blue	0.601452	2.47346e-15	0.625588	8.55906e-17	0.886139	1.30704e-48	0.840382	4.58855e-39	-0.696045	6.91075e-22	0.757527	1.03764e-27
Zm.475.1.S1_at	Zm.475.1.S1_at	blue	0.601228	2.54829e-15	0.618627	2.32621e-16	0.835761	2.8517e-38	0.942156	2.46366e-68	-0.729439	7.48823e-25	0.745277	2.03535e-26
Zm.3406.1.S1_at	Zm.3406.1.S1_at	blue	0.600807	2.69555e-15	0.72384	2.52204e-24	0.765368	1.40486e-28	0.788905	2.10752e-31	-0.645689	4.12254e-18	0.502052	1.94772e-10
Zm.730.1.A1_at	Zm.730.1.A1_at	blue	0.600414	2.84024e-15	0.587168	1.59012e-14	0.839883	5.60577e-39	0.953727	6.05092e-75	-0.763491	2.28356e-28	0.768866	5.61416e-29
Zm.2737.1.S1_at	Zm.2737.1.S1_at	blue	0.600106	2.95896e-15	0.715961	1.32531e-23	0.804262	1.90261e-33	0.813129	1.03354e-34	-0.856295	5.28182e-42	0.650019	2.08184e-18
Zm.4986.1.S1_a_at	Zm.4986.1.S1_a_at	blue	0.599336	3.27748e-15	0.664809	1.85178e-19	0.806662	8.7787e-34	0.889326	2.00843e-49	-0.806563	9.06392e-34	0.711929	3.03163e-23
Zm.854.1.A1_at	Zm.854.1.A1_at	blue	0.597995	3.91346e-15	0.657178	6.56378e-19	0.836999	1.75835e-38	0.83318	7.72272e-38	-0.866888	3.65188e-44	0.790309	1.39327e-31
Zm.4986.1.S1_x_at	Zm.4986.1.S1_x_at	blue	0.59728	4.29992e-15	0.655329	8.86889e-19	0.813301	9.75164e-35	0.898555	6.30478e-52	-0.828188	5.05529e-37	0.713828	2.05681e-23
Zm.3303.2.A1_at	Zm.3303.2.A1_at	blue	0.597215	4.33698e-15	0.664168	2.06253e-19	0.77163	2.68833e-29	0.743357	3.19588e-26	-0.634817	2.18588e-17	0.517491	4.26996e-11
Zm.13613.1.A1_at	Zm.13613.1.A1_at	blue	0.596115	5.01127e-15	0.696924	5.84365e-22	0.747508	1.19883e-26	0.695135	8.21614e-22	-0.579424	4.20028e-14	0.528223	1.42018e-11
Zm.2297.1.A1_at	Zm.2297.1.A1_at	blue	-0.594982	5.81168e-15	-0.54194	3.28378e-12	-0.745322	2.01375e-26	-0.780592	2.29552e-30	0.68005	1.31946e-20	-0.683881	6.62284e-21
Zm.4226.1.A1_at	Zm.4226.1.A1_at	blue	-0.594616	6.09539e-15	-0.537162	5.51019e-12	-0.827477	6.57366e-37	-0.916707	1.22144e-57	0.742807	3.63353e-26	-0.75801	9.19288e-28
Zm.4986.3.S1_a_at	Zm.4986.3.S1_a_at	blue	0.594359	6.30353e-15	0.625135	9.14067e-17	0.777349	5.666e-30	0.86632	4.8208e-44	-0.743604	3.01643e-26	0.670622	6.88682e-20
Zm.18506.1.A1_at	Zm.18506.1.A1_at	blue	-0.593918	6.67585e-15	-0.625858	8.22908e-17	-0.797269	1.70626e-32	-0.852949	2.34001e-41	0.846685	3.44831e-40	-0.691782	1.54544e-21
Zm.2200.1.A1_at	Zm.2200.1.A1_at	blue	0.593556	6.99773e-15	0.646833	3.44521e-18	0.871086	4.51576e-45	0.832246	1.10282e-37	-0.814978	5.52161e-35	0.818888	1.43246e-35
Zm.6690.1.S1_at	Zm.6690.1.S1_at	blue	-0.591117	9.59336e-15	-0.530887	1.07411e-11	-0.763519	2.26681e-28	-0.870343	6.56973e-45	0.700319	3.04076e-22	-0.770812	3.34694e-29
Zm.5187.1.A1_at	Zm.5187.1.A1_at	blue	0.590335	1.06087e-14	0.638648	1.22353e-17	0.82552	1.34644e-36	0.850951	5.59421e-41	-0.724756	2.07198e-24	0.701055	2.63602e-22
Zm.4033.1.A1_at	Zm.4033.1.A1_at	blue	0.590265	1.07049e-14	0.768401	6.34806e-29	0.824258	2.12779e-36	0.826638	8.94953e-37	-0.801066	5.24202e-33	0.617299	2.80696e-16
Zm.17991.1.A1_at	Zm.17991.1.A1_at	blue	0.58855	1.33349e-14	0.712545	2.67403e-23	0.811277	1.92309e-34	0.855251	8.43722e-42	-0.808284	5.17222e-34	0.606396	1.27086e-15
Zm.4778.1.A1_at	Zm.4778.1.A1_at	blue	0.588491	1.34354e-14	0.644333	5.09483e-18	0.866667	4.06894e-44	0.843921	1.08788e-39	-0.781334	1.86279e-30	0.845068	6.77347e-40
Zm.735.1.S1_at	Zm.735.1.S1_at	blue	0.587973	1.43525e-14	0.647209	3.24756e-18	0.762953	2.62239e-28	0.834419	4.79777e-38	-0.796465	2.18401e-32	0.69289	1.25531e-21
Zm.1165.1.A1_at	Zm.1165.1.A1_at	blue	0.587718	1.48267e-14	0.594277	6.37107e-15	0.714637	1.74178e-23	0.683868	6.63854e-21	-0.676107	2.65312e-20	0.584718	2.16834e-14
Zm.730.2.A1_a_at	Zm.730.2.A1_a_at	blue	0.587622	1.50092e-14	0.582202	2.97339e-14	0.830214	2.37561e-37	0.943022	8.83791e-69	-0.774409	1.26882e-29	0.773109	1.80498e-29
Zm.7721.1.A1_at	Zm.7721.1.A1_at	blue	0.585844	1.88078e-14	0.620444	1.79617e-16	0.651112	1.74876e-18	0.721908	3.80838e-24	-0.623853	1.10063e-16	0.548765	1.54548e-12
Zm.12923.1.A1_at	Zm.12923.1.A1_at	blue	-0.584368	2.26608e-14	-0.61374	4.62496e-16	-0.815623	4.42909e-35	-0.860305	8.43105e-43	0.83553	3.11993e-38	-0.736844	1.43343e-25
ZmAffx.951.1.S1_at	ZmAffx.951.1.S1_at	blue	-0.583906	2.40159e-14	-0.623521	1.15469e-16	-0.705135	1.18457e-22	-0.756086	1.48616e-27	0.713912	2.0218e-23	-0.562276	3.30256e-13
Zm.3456.1.A1_at	Zm.3456.1.A1_at	blue	-0.583604	2.49446e-14	-0.590844	9.93692e-15	-0.827363	6.85593e-37	-0.85507	9.14603e-42	0.84176	2.63084e-39	-0.785562	5.57791e-31
Zm.3136.1.A1_at	Zm.3136.1.A1_at	blue	0.5822	2.97397e-14	0.601656	2.40676e-15	0.831393	1.52401e-37	0.917725	5.35327e-58	-0.65649	7.34316e-19	0.722141	3.62437e-24
Zm.2782.1.S1_at	Zm.2782.1.S1_at	blue	0.581115	3.40507e-14	0.782111	1.49553e-30	0.779122	3.46423e-30	0.736716	1.4755e-25	-0.744606	2.38391e-26	0.507519	1.14786e-10
AFFX.Zm.gapdh.M_s_at	AFFX.Zm.gapdh.M_s_at	blue	0.580671	3.59808e-14	0.614267	4.29746e-16	0.801182	5.05424e-33	0.899859	2.66969e-52	-0.64932	2.32609e-18	0.75269	3.43117e-27
Zm.5861.1.A1_at	Zm.5861.1.A1_at	blue	0.580554	3.65103e-14	0.610523	7.22436e-16	0.795235	3.17898e-32	0.912936	2.36986e-56	-0.762636	2.84446e-28	0.740487	6.22601e-26
Zm.5573.1.A1_at	Zm.5573.1.A1_at	blue	0.57901	4.42107e-14	0.629405	4.89338e-17	0.793426	5.49449e-32	0.901871	6.92843e-53	-0.668039	1.07175e-19	0.657323	6.41015e-19
Zm.15448.1.S1_at	Zm.15448.1.S1_at	blue	0.578659	4.61703e-14	0.700269	3.0704e-22	0.698763	4.10646e-22	0.715223	1.54387e-23	-0.800869	5.57672e-33	0.523497	2.31711e-11
Zm.9801.1.A1_at	Zm.9801.1.A1_at	blue	-0.576769	5.82549e-14	-0.477234	1.91648e-09	-0.769166	5.18575e-29	-0.825677	1.27168e-36	0.639799	1.02618e-17	-0.740015	6.94211e-26
Zm.11483.1.A1_at	Zm.11483.1.A1_at	blue	-0.575446	6.8501e-14	-0.552411	1.02598e-12	-0.744896	2.22687e-26	-0.794918	3.50017e-32	0.728392	9.41887e-25	-0.675028	3.20598e-20
ZmAffx.469.1.A1_at	ZmAffx.469.1.A1_at	blue	-0.574987	7.24426e-14	-0.610255	7.49668e-16	-0.820108	9.34084e-36	-0.852374	3.01119e-41	0.805274	1.37464e-33	-0.735704	1.85558e-25
Zm.1531.1.A1_at	Zm.1531.1.A1_at	blue	0.574774	7.43499e-14	0.641601	7.77969e-18	0.860552	7.51535e-43	0.863377	1.98911e-43	-0.704663	1.30031e-22	0.778485	4.1369e-30
Zm.233.1.S1_s_at	Zm.233.1.S1_s_at	blue	0.572004	1.04023e-13	0.683541	7.04372e-21	0.771703	2.63584e-29	0.864613	1.10117e-43	-0.730658	5.72598e-25	0.613314	4.90787e-16
Zm.5573.2.A1_at	Zm.5573.2.A1_at	blue	0.570397	1.26232e-13	0.553261	9.31932e-13	0.816916	2.84056e-35	0.916086	2.0091e-57	-0.732118	4.14394e-25	0.749044	8.3011e-27
Zm.3996.1.S1_at	Zm.3996.1.S1_at	blue	0.570384	1.26429e-13	0.580873	3.50909e-14	0.839997	5.35359e-39	0.899503	3.37961e-52	-0.718727	7.45008e-24	0.733138	3.30174e-25
Zm.2795.1.S1_at	Zm.2795.1.S1_at	blue	-0.56893	1.50478e-13	-0.53937	4.34232e-12	-0.794252	4.28283e-32	-0.853103	2.18693e-41	0.660884	3.56668e-19	-0.736172	1.66942e-25
Zm.15052.1.A1_at	Zm.15052.1.A1_at	blue	-0.568318	1.61876e-13	-0.612403	5.57052e-16	-0.808301	5.1427e-34	-0.778304	4.3491e-30	0.823052	3.28328e-36	-0.762131	3.23715e-28
Zm.2400.1.A1_at	Zm.2400.1.A1_at	blue	0.567884	1.70466e-13	0.587567	1.51146e-14	0.752768	3.3668e-27	0.819382	1.20534e-35	-0.63134	3.67513e-17	0.628234	5.81377e-17
Zm.232.1.A1_at	Zm.232.1.A1_at	blue	0.566861	1.92502e-13	0.639088	1.14413e-17	0.809471	3.50071e-34	0.823613	2.68425e-36	-0.887789	4.99135e-49	0.761106	4.20517e-28
Zm.17752.1.A1_at	Zm.17752.1.A1_at	blue	0.566856	1.92603e-13	0.696506	6.32903e-22	0.78431	7.9929e-31	0.7343	2.54539e-25	-0.564284	2.60974e-13	0.610706	7.04491e-16
Zm.2940.1.A1_at	Zm.2940.1.A1_at	blue	-0.565059	2.38216e-13	-0.638736	1.20727e-17	-0.829613	2.97538e-37	-0.856613	4.57441e-42	0.885389	2.01429e-48	-0.744424	2.48818e-26
Zm.730.3.A1_x_at	Zm.730.3.A1_x_at	blue	0.56442	2.56846e-13	0.568822	1.52422e-13	0.821136	6.49863e-36	0.937093	7.33672e-66	-0.758712	7.70835e-28	0.773903	1.45566e-29
Zm.14795.1.A1_at	Zm.14795.1.A1_at	blue	0.563096	3.00033e-13	0.681302	1.05445e-20	0.821727	5.26946e-36	0.780137	2.60832e-30	-0.824684	1.82414e-36	0.727977	1.03116e-24
Zm.6820.1.A1_at	Zm.6820.1.A1_at	blue	0.561822	3.4822e-13	0.664701	1.88565e-19	0.667269	1.22174e-19	0.632094	3.28544e-17	-0.5991	3.38157e-15	0.419895	1.97273e-07
Zm.8476.1.A1_at	Zm.8476.1.A1_at	blue	0.56161	3.56936e-13	0.63246	3.11081e-17	0.740763	5.84062e-26	0.785751	5.28136e-31	-0.608316	9.78197e-16	0.533114	8.48905e-12
Zm.6422.1.A1_at	Zm.6422.1.A1_at	blue	-0.561373	3.66926e-13	-0.615677	3.52714e-16	-0.837445	1.47529e-38	-0.8305	2.13417e-37	0.735899	1.77566e-25	-0.747999	1.06616e-26
Zm.1691.1.A1_at	Zm.1691.1.A1_at	blue	-0.561019	3.82376e-13	-0.596645	4.67415e-15	-0.637196	1.52596e-17	-0.684152	6.30528e-21	0.68153	1.01225e-20	-0.525946	1.79968e-11
Zm.3297.1.A1_at	Zm.3297.1.A1_at	blue	0.558337	5.216e-13	0.610434	7.31396e-16	0.819156	1.30453e-35	0.81939	1.20171e-35	-0.822604	3.85451e-36	0.735818	1.80857e-25
Zm.8992.2.A1_a_at	Zm.8992.2.A1_a_at	blue	0.55831	5.23229e-13	0.461145	7.67631e-09	0.820144	9.22478e-36	0.882709	9.22103e-48	-0.65245	1.41163e-18	0.774584	1.20972e-29
Zm.9942.1.A1_at	Zm.9942.1.A1_at	blue	0.558175	5.31445e-13	0.62336	1.18193e-16	0.715318	1.51365e-23	0.705318	1.14244e-22	-0.60226	2.2199e-15	0.561776	3.50105e-13
Zm.4468.3.S1_at	Zm.4468.3.S1_at	blue	0.557123	5.99805e-13	0.601028	2.61725e-15	0.762751	2.76215e-28	0.796858	1.93626e-32	-0.456775	1.10543e-08	0.533655	8.01554e-12
Zm.318.2.S1_a_at	Zm.318.2.S1_a_at	blue	0.55647	6.46463e-13	0.609034	8.86545e-16	0.803647	2.31537e-33	0.858478	1.95898e-42	-0.802329	3.51969e-33	0.785465	5.73593e-31
Zm.16994.2.A1_a_at	Zm.16994.2.A1_a_at	blue	0.555681	7.07576e-13	0.524454	2.09972e-11	0.758175	8.82104e-28	0.884515	3.32044e-48	-0.692061	1.46669e-21	0.713587	2.16126e-23
Zm.11762.1.S1_at	Zm.11762.1.S1_at	blue	0.551521	1.13441e-12	0.590902	9.8637e-15	0.761085	4.22802e-28	0.833032	8.17071e-38	-0.728645	8.9126e-25	0.690434	1.98758e-21
Zm.16994.1.A1_at	Zm.16994.1.A1_at	blue	0.550755	1.23656e-12	0.534135	7.6161e-12	0.751314	4.79711e-27	0.881823	1.51259e-47	-0.731966	4.28562e-25	0.686953	3.78154e-21
Zm.6107.1.A1_at	Zm.6107.1.A1_at	blue	0.550467	1.27728e-12	0.638046	1.3412e-17	0.714085	1.95116e-23	0.723787	2.55076e-24	-0.69555	7.59387e-22	0.609677	8.11613e-16
Zm.14319.1.A1_a_at	Zm.14319.1.A1_a_at	blue	0.55023	1.31168e-12	0.606705	1.21862e-15	0.851234	4.94795e-41	0.858235	2.18875e-42	-0.80333	2.5613e-33	0.799265	9.20388e-33
Zm.395.1.S1_at	Zm.395.1.S1_at	blue	0.549308	1.45447e-12	0.658565	5.22898e-19	0.753815	2.60468e-27	0.802238	3.62196e-33	-0.765891	1.22614e-28	0.619673	2.00492e-16
Zm.74.1.S2_at	Zm.74.1.S2_at	blue	0.548841	1.5324e-12	0.597345	4.26357e-15	0.781633	1.71206e-30	0.815381	4.81183e-35	-0.723146	2.92596e-24	0.678687	1.68177e-20
Zm.8992.1.S1_at	Zm.8992.1.S1_at	blue	0.547291	1.82121e-12	0.426846	1.17604e-07	0.79841	1.20008e-32	0.86061	7.31586e-43	-0.629046	5.15914e-17	0.76064	4.73491e-28
Zm.6352.1.A1_at	Zm.6352.1.A1_at	blue	-0.546944	1.89283e-12	-0.566183	2.08595e-13	-0.847679	2.26867e-40	-0.849284	1.14637e-40	0.806667	8.76196e-34	-0.791788	8.9772e-32
Zm.10337.1.S1_at	Zm.10337.1.S1_at	blue	0.546003	2.10082e-12	0.713017	2.42851e-23	0.783535	9.97613e-31	0.769113	5.25936e-29	-0.807625	6.41626e-34	0.688836	2.67329e-21
ZmAffx.71.1.A1_at	ZmAffx.71.1.A1_at	blue	0.545509	2.21891e-12	0.653256	1.24001e-18	0.630864	3.94382e-17	0.663367	2.35878e-19	-0.491526	5.25294e-10	0.370616	5.62247e-06
Zm.16489.1.S1_at	Zm.16489.1.S1_at	blue	0.545401	2.2456e-12	0.590757	1.00489e-14	0.852252	3.17609e-41	0.883171	7.11367e-48	-0.815812	4.1521e-35	0.796779	1.98359e-32
Zm.10503.1.S1_at	Zm.10503.1.S1_at	blue	0.545302	2.27005e-12	0.667617	1.15169e-19	0.777841	4.94492e-30	0.703875	1.5187e-22	-0.561852	3.46983e-13	0.576318	6.15711e-14
Zm.1288.3.A1_s_at	Zm.1288.3.A1_s_at	blue	0.544311	2.53232e-12	0.566076	2.11259e-13	0.785461	5.7421e-31	0.874525	7.70572e-46	-0.739551	7.7234e-26	0.739003	8.75943e-26
Zm.19.2.S1_x_at	Zm.19.2.S1_x_at	blue	0.54422	2.55778e-12	0.617906	2.57639e-16	0.771636	2.68399e-29	0.738258	1.03876e-25	-0.557491	5.74966e-13	0.549412	1.43772e-12
Zm.3864.1.A1_at	Zm.3864.1.A1_at	blue	0.54409	2.59441e-12	0.594332	6.32563e-15	0.786914	3.77089e-31	0.792177	7.99235e-32	-0.856029	5.95148e-42	0.834933	3.93328e-38
Zm.17593.1.S1_at	Zm.17593.1.S1_at	blue	0.543605	2.73639e-12	0.450653	1.82691e-08	0.833129	7.87519e-38	0.818601	1.58324e-35	-0.592159	8.38662e-15	0.750853	5.36479e-27
Zm.14898.1.A1_x_at	Zm.14898.1.A1_x_at	blue	-0.543001	2.92392e-12	-0.415359	2.74781e-07	-0.746209	1.63285e-26	-0.800073	7.15415e-33	0.622187	1.39939e-16	-0.748515	9.42285e-27
Zm.14581.1.S1_at	Zm.14581.1.S1_at	blue	0.540536	3.82635e-12	0.560923	3.86656e-13	0.776072	8.05462e-30	0.879929	4.29894e-47	-0.773364	1.68475e-29	0.695803	7.23632e-22
Zm.6675.1.A1_at	Zm.6675.1.A1_at	blue	0.540157	3.98722e-12	0.649631	2.2143e-18	0.754254	2.33762e-27	0.820678	7.63958e-36	-0.76283	2.70674e-28	0.607583	1.08113e-15
Zm.14319.2.A1_x_at	Zm.14319.2.A1_x_at	blue	0.539702	4.18867e-12	0.637047	1.56095e-17	0.835485	3.17567e-38	0.846589	3.59045e-40	-0.809046	4.02735e-34	0.761266	4.03737e-28
Zm.10189.3.S1_a_at	Zm.10189.3.S1_a_at	blue	0.538352	4.84742e-12	0.560606	4.01177e-13	0.738072	1.08392e-25	0.842531	1.92314e-39	-0.594362	6.30074e-15	0.657542	6.18372e-19
Zm.7960.1.A1_at	Zm.7960.1.A1_at	blue	0.538127	4.96615e-12	0.452061	1.62888e-08	0.770639	3.50516e-29	0.771221	2.99943e-29	-0.606269	1.29297e-15	0.740521	6.17675e-26
Zm.6688.1.A1_at	Zm.6688.1.A1_at	blue	-0.537629	5.24016e-12	-0.435207	6.21472e-08	-0.81362	8.7553e-35	-0.894616	7.8766e-51	0.57451	7.67795e-14	-0.797388	1.64527e-32
Zm.10333.1.A1_at	Zm.10333.1.A1_at	blue	0.535742	6.41631e-12	0.477909	1.80533e-09	0.765373	1.40311e-28	0.734112	2.6551e-25	-0.501062	2.14137e-10	0.704126	1.44544e-22
Zm.1727.1.A1_at	Zm.1727.1.A1_at	blue	0.535559	6.54308e-12	0.545676	2.17824e-12	0.721378	4.26153e-24	0.826798	8.43885e-37	-0.580213	3.80879e-14	0.598488	3.66676e-15
Zm.1502.1.A1_at	Zm.1502.1.A1_at	blue	0.534937	6.9928e-12	0.624002	1.07724e-16	0.743951	2.78032e-26	0.860904	6.37969e-43	-0.685685	4.76998e-21	0.555797	6.98238e-13
Zm.2933.1.A1_at	Zm.2933.1.A1_at	blue	0.534237	7.53421e-12	0.570013	1.32191e-13	0.832945	8.44855e-38	0.821215	6.31933e-36	-0.721363	4.27511e-24	0.764021	1.99153e-28
Zm.4776.1.S1_at	Zm.4776.1.S1_at	blue	0.53375	7.93485e-12	0.538181	4.93758e-12	0.811147	2.00841e-34	0.905891	4.27838e-54	-0.775757	8.78213e-30	0.771913	2.49161e-29
Zm.74.1.S1_at	Zm.74.1.S1_at	blue	0.53336	8.27036e-12	0.573928	8.24096e-14	0.748963	8.46314e-27	0.782977	1.16965e-30	-0.677092	2.23065e-20	0.655743	8.29347e-19
Zm.884.1.A1_at	Zm.884.1.A1_at	blue	-0.532854	8.72647e-12	-0.444895	2.90423e-08	-0.763348	2.3693e-28	-0.881314	2.00589e-47	0.752139	3.92538e-27	-0.730935	5.38573e-25
Zm.16325.1.A1_at	Zm.16325.1.A1_at	blue	-0.531524	1.00442e-11	-0.502112	1.93665e-10	-0.747765	1.12766e-26	-0.851264	4.88421e-41	0.618478	2.37588e-16	-0.698513	4.30914e-22
Zm.4630.2.A1_at	Zm.4630.2.A1_at	blue	0.529376	1.25893e-11	0.567578	1.76777e-13	0.824144	2.21755e-36	0.871115	4.44877e-45	-0.662009	2.95868e-19	0.717794	9.05395e-24
Zm.1540.1.S1_a_at	Zm.1540.1.S1_a_at	blue	0.52887	1.32732e-11	0.767587	7.86659e-29	0.77498	1.08612e-29	0.735004	2.17292e-25	-0.802488	3.34691e-33	0.570895	1.18904e-13
Zm.13680.1.S1_at	Zm.13680.1.S1_at	blue	-0.528107	1.43752e-11	-0.509027	9.90423e-11	-0.745007	2.1693e-26	-0.867169	3.18251e-44	0.700985	2.67177e-22	-0.747045	1.33854e-26
ZmAffx.61.1.A1_at	ZmAffx.61.1.A1_at	blue	-0.527457	1.53833e-11	-0.479124	1.62047e-09	-0.793076	6.10451e-32	-0.829472	3.13636e-37	0.704059	1.46453e-22	-0.75724	1.11476e-27
Zm.3600.2.S1_a_at	Zm.3600.2.S1_a_at	blue	-0.527431	1.54248e-11	-0.455808	1.19756e-08	-0.776321	7.52276e-30	-0.847278	2.68731e-40	0.723826	2.52942e-24	-0.738359	1.01504e-25
Zm.5655.2.A1_a_at	Zm.5655.2.A1_a_at	blue	-0.526543	1.69162e-11	-0.631116	3.79921e-17	-0.77654	7.08222e-30	-0.736696	1.48245e-25	0.792029	8.35412e-32	-0.713298	2.29303e-23
Zm.10310.1.A1_at	Zm.10310.1.A1_at	blue	0.525831	1.82117e-11	0.65015	2.0388e-18	0.780072	2.65656e-30	0.783564	9.89523e-31	-0.660895	3.56031e-19	0.573611	8.56397e-14
Zm.2784.1.A1_at	Zm.2784.1.A1_at	blue	-0.525651	1.85554e-11	-0.496994	3.1505e-10	-0.720163	5.50957e-24	-0.785596	5.52211e-31	0.675164	3.13036e-20	-0.657642	6.08403e-19
Zm.18985.1.A1_at	Zm.18985.1.A1_at	blue	-0.52531	1.92205e-11	-0.508183	1.0758e-10	-0.776806	6.58249e-30	-0.835594	3.04362e-38	0.739816	7.26774e-26	-0.706855	8.41911e-23
Zm.3519.1.A1_at	Zm.3519.1.A1_at	blue	0.52511	1.96226e-11	0.496855	3.19232e-10	0.695092	8.28365e-22	0.780876	2.11927e-30	-0.512899	6.75945e-11	0.59969	3.12705e-15
Zm.2601.1.S1_at	Zm.2601.1.S1_at	blue	0.524305	2.13227e-11	0.518871	3.71427e-11	0.760395	5.03825e-28	0.902098	5.94224e-53	-0.612154	5.76614e-16	0.758575	7.97718e-28
Zm.14476.1.A1_a_at	Zm.14476.1.A1_a_at	blue	0.524296	2.13425e-11	0.654238	1.05835e-18	0.715191	1.55388e-23	0.776641	6.88776e-30	-0.832029	1.19758e-37	0.635031	2.11662e-17
Zm.714.1.A1_at	Zm.714.1.A1_at	blue	0.524111	2.17523e-11	0.517928	4.08572e-11	0.764781	1.63625e-28	0.823617	2.6804e-36	-0.507662	1.13196e-10	0.571993	1.04174e-13
Zm.7913.1.A1_at	Zm.7913.1.A1_at	blue	-0.5231	2.41355e-11	-0.61879	2.27288e-16	-0.798806	1.06153e-32	-0.877139	1.94035e-46	0.846182	4.25733e-40	-0.763376	2.35205e-28
Zm.5658.1.A1_at	Zm.5658.1.A1_at	blue	-0.522511	2.56381e-11	-0.477082	1.94254e-09	-0.739557	7.71305e-26	-0.849848	9.00131e-41	0.646155	3.83217e-18	-0.743	3.47372e-26
Zm.6755.1.A1_at	Zm.6755.1.A1_at	blue	0.522292	2.62201e-11	0.578114	4.938e-14	0.799064	9.7986e-33	0.83044	2.18211e-37	-0.867095	3.30116e-44	0.847124	2.86693e-40
Zm.5261.1.A1_at	Zm.5261.1.A1_at	blue	0.521574	2.82165e-11	0.587545	1.51566e-14	0.843292	1.40899e-39	0.833271	7.45907e-38	-0.825949	1.15138e-36	0.841367	3.08518e-39
Zm.4164.3.A1_s_at	Zm.4164.3.A1_s_at	blue	0.521538	2.83205e-11	0.44865	2.14858e-08	0.781015	2.03846e-30	0.703717	1.56646e-22	-0.451951	1.64364e-08	0.737207	1.31984e-25
Zm.12708.1.S1_at	Zm.12708.1.S1_at	blue	0.520781	3.05949e-11	0.533735	7.94748e-12	0.806534	9.14853e-34	0.908162	8.39208e-55	-0.696758	6.03283e-22	0.784387	7.82019e-31
Zm.5048.6.A1_at	Zm.5048.6.A1_at	blue	0.520646	3.10156e-11	0.646906	3.40586e-18	0.717842	8.9649e-24	0.790511	1.3125e-31	-0.743922	2.79965e-26	0.592849	7.6704e-15
Zm.16164.1.A1_at	Zm.16164.1.A1_at	blue	0.517502	4.26488e-11	0.704221	1.41864e-22	0.706994	8.19026e-23	0.68192	9.43617e-21	-0.70961	4.84845e-23	0.46669	4.79699e-09
Zm.2951.1.A1_at	Zm.2951.1.A1_at	blue	0.516271	4.82735e-11	0.666162	1.47397e-19	0.641866	7.46779e-18	0.685223	5.18906e-21	-0.739509	7.79944e-26	0.542164	3.20446e-12
Zm.17829.1.A1_at	Zm.17829.1.A1_at	blue	0.515475	5.22831e-11	0.557844	5.52108e-13	0.813969	7.78181e-35	0.891605	5.07985e-50	-0.574214	7.95934e-14	0.638607	1.23128e-17
Zm.8130.1.A1_at	Zm.8130.1.A1_at	blue	0.514688	5.65626e-11	0.554554	8.04596e-13	0.651229	1.71654e-18	0.731008	5.29996e-25	-0.454732	1.30861e-08	0.45072	1.81689e-08
Zm.5048.5.S1_at	Zm.5048.5.S1_at	blue	0.514656	5.6746e-11	0.515292	5.3252e-11	0.795427	2.99826e-32	0.881464	1.84594e-47	-0.749274	7.85507e-27	0.860844	6.55938e-43
Zm.2247.1.A1_at	Zm.2247.1.A1_at	blue	0.514376	5.83505e-11	0.45603	1.17575e-08	0.829381	3.24464e-37	0.946258	1.65126e-70	-0.696301	6.58156e-22	0.876058	3.44455e-46
Zm.6142.1.A1_at	Zm.6142.1.A1_at	blue	0.513717	6.23129e-11	0.433837	6.90787e-08	0.813939	7.85938e-35	0.920846	3.99072e-59	-0.684354	6.07779e-21	0.845606	5.41555e-40
Zm.14293.1.S1_at	Zm.14293.1.S1_at	blue	0.512359	7.13157e-11	0.561005	3.82962e-13	0.679709	1.40207e-20	0.795468	2.96134e-32	-0.602483	2.15469e-15	0.507863	1.10998e-10
Zm.6217.1.A1_at	Zm.6217.1.A1_at	blue	-0.512234	7.22057e-11	-0.478238	1.75338e-09	-0.596356	4.85518e-15	-0.712488	2.7055e-23	0.582485	2.86991e-14	-0.541023	3.62885e-12
Zm.19303.1.S1_at	Zm.19303.1.S1_at	blue	0.512182	7.25744e-11	0.577737	5.17218e-14	0.837641	1.3657e-38	0.81801	1.94514e-35	-0.722466	3.38229e-24	0.709384	5.07485e-23
Zm.5588.1.A1_at	Zm.5588.1.A1_at	blue	0.512147	7.28282e-11	0.438485	4.81711e-08	0.752096	3.96684e-27	0.791604	9.48363e-32	-0.499101	2.58114e-10	0.662346	2.79706e-19
Zm.8680.1.A1_at	Zm.8680.1.A1_at	blue	-0.512105	7.31289e-11	-0.543116	2.88726e-12	-0.746378	1.56855e-26	-0.751271	4.84814e-27	0.859953	9.92864e-43	-0.667203	1.23546e-19
Zm.5568.1.S1_at	Zm.5568.1.S1_at	blue	0.510132	8.88599e-11	0.594875	5.89357e-15	0.843019	1.57572e-39	0.837076	1.70576e-38	-0.788044	2.71216e-31	0.849726	9.48501e-41
Zm.9321.1.A1_at	Zm.9321.1.A1_at	blue	-0.509317	9.6268e-11	-0.61325	4.95206e-16	-0.778554	4.05834e-30	-0.778622	3.98222e-30	0.85456	1.14828e-41	-0.695219	8.08631e-22
ZmAffx.951.1.A1_at	ZmAffx.951.1.A1_at	blue	-0.508517	1.04122e-10	-0.536693	5.79499e-12	-0.80876	4.42398e-34	-0.857823	2.64262e-42	0.771811	2.56074e-29	-0.76275	2.76292e-28
Zm.4429.1.S1_at	Zm.4429.1.S1_at	blue	0.508161	1.07813e-10	0.496942	3.16613e-10	0.791666	9.31071e-32	0.78104	2.02369e-30	-0.579628	4.09534e-14	0.699077	3.86552e-22
Zm.3592.1.S1_at	Zm.3592.1.S1_at	blue	0.506728	1.23985e-10	0.52462	2.06411e-11	0.683844	6.66726e-21	0.786933	3.74953e-31	-0.467727	4.38908e-09	0.501414	2.07043e-10
Zm.6755.1.A1_a_at	Zm.6755.1.A1_a_at	blue	0.505522	1.39389e-10	0.564207	2.63357e-13	0.802427	3.41152e-33	0.836153	2.44794e-38	-0.887146	7.27404e-49	0.836571	2.07927e-38
Zm.10152.1.A1_at	Zm.10152.1.A1_at	blue	0.505106	1.45122e-10	0.606055	1.33106e-15	0.659574	4.4287e-19	0.697991	4.7639e-22	-0.604103	1.73324e-15	0.546029	2.09483e-12
Zm.5048.6.A1_a_at	Zm.5048.6.A1_a_at	blue	0.504964	1.47141e-10	0.632199	3.23434e-17	0.659102	4.78711e-19	0.728625	8.9504e-25	-0.705281	1.15082e-22	0.55739	5.81725e-13
Zm.9948.1.A1_at	Zm.9948.1.A1_at	blue	0.504742	1.50328e-10	0.579824	3.99738e-14	0.742287	4.10165e-26	0.837048	1.72435e-38	-0.677615	2.03381e-20	0.590286	1.06758e-14
Zm.9908.1.A1_at	Zm.9908.1.A1_at	blue	-0.504056	1.60627e-10	-0.561071	3.80042e-13	-0.712116	2.91865e-23	-0.743986	2.75783e-26	0.711898	3.05075e-23	-0.523691	2.27136e-11
Zm.4164.4.A1_a_at	Zm.4164.4.A1_a_at	blue	0.503505	1.69385e-10	0.38225	2.67522e-06	0.753037	3.15233e-27	0.735973	1.74607e-25	-0.486863	8.06554e-10	0.748717	8.97895e-27
Zm.16988.3.S1_at	Zm.16988.3.S1_at	blue	0.503453	1.7024e-10	0.507272	1.17589e-10	0.772458	2.15197e-29	0.82959	3.00151e-37	-0.847989	1.98951e-40	0.839623	6.21891e-39
Zm.5976.1.S1_at	Zm.5976.1.S1_at	blue	0.502965	1.7843e-10	0.615655	3.53806e-16	0.70378	1.54732e-22	0.773453	1.64477e-29	-0.60746	1.09945e-15	0.488275	7.08847e-10
Zm.1863.1.S1_at	Zm.1863.1.S1_at	blue	-0.50291	1.79371e-10	-0.539853	4.12075e-12	-0.806009	1.08437e-33	-0.82675	8.58949e-37	0.822785	3.61324e-36	-0.705583	1.08387e-22
Zm.5808.1.A1_at	Zm.5808.1.A1_at	blue	0.502844	1.80512e-10	0.410444	3.91314e-07	0.741429	5.00673e-26	0.8792	6.39528e-47	-0.5381	4.98106e-12	0.644102	5.28151e-18
Zm.7393.1.A1_at	Zm.7393.1.A1_at	blue	0.502489	1.86784e-10	0.443198	3.3238e-08	0.800783	5.72897e-33	0.766178	1.13761e-28	-0.588342	1.3694e-14	0.729642	7.16146e-25
Zm.6755.2.A1_at	Zm.6755.2.A1_at	blue	0.502186	1.92285e-10	0.513564	6.32708e-11	0.801107	5.17428e-33	0.869278	1.12055e-44	-0.836488	2.14814e-38	0.863142	2.22434e-43
Zm.17836.1.A1_x_at	Zm.17836.1.A1_x_at	blue	0.501488	2.05577e-10	0.477027	1.95199e-09	0.746151	1.65529e-26	0.816532	3.24171e-35	-0.669062	9.00136e-20	0.751299	4.8151e-27
Zm.5976.1.S1_a_at	Zm.5976.1.S1_a_at	blue	0.501371	2.07894e-10	0.605034	1.52842e-15	0.718672	7.53632e-24	0.780301	2.49148e-30	-0.613377	4.86486e-16	0.501691	2.01635e-10
Zm.9115.1.A1_at	Zm.9115.1.A1_at	blue	0.500752	2.20569e-10	0.392073	1.39705e-06	0.711344	3.41435e-23	0.880327	3.45635e-47	-0.499755	2.42563e-10	0.689035	2.57649e-21
Zm.13171.1.A1_at	Zm.13171.1.A1_at	blue	0.500711	2.21428e-10	0.561085	3.7945e-13	0.713321	2.28187e-23	0.74319	3.3233e-26	-0.823831	2.48179e-36	0.755159	1.87007e-27
Zm.19212.1.S1_at	Zm.19212.1.S1_at	blue	-0.499699	2.43854e-10	-0.460984	7.78078e-09	-0.667986	1.0815e-19	-0.739442	7.91993e-26	0.592229	8.31143e-15	-0.657513	6.21325e-19
Zm.4026.1.A1_at	Zm.4026.1.A1_at	blue	0.498839	2.64612e-10	0.55638	6.53163e-13	0.739853	7.20601e-26	0.722743	3.18833e-24	-0.767816	7.40633e-29	0.732683	3.6543e-25
Zm.18094.1.A1_at	Zm.18094.1.A1_at	blue	0.498744	2.67006e-10	0.563149	2.98178e-13	0.705894	1.01911e-22	0.797882	1.41272e-32	-0.637819	1.38833e-17	0.550104	1.33043e-12
Zm.3712.1.S1_at	Zm.3712.1.S1_at	blue	0.498549	2.71986e-10	0.523864	2.23113e-11	0.75662	1.30116e-27	0.867457	2.76324e-44	-0.74609	1.67933e-26	0.698698	4.15866e-22
Zm.12573.2.A1_at	Zm.12573.2.A1_at	blue	0.498479	2.73785e-10	0.532398	9.15846e-12	0.832285	1.08661e-37	0.829978	2.5951e-37	-0.67711	2.22354e-20	0.783937	8.8953e-31
ZmAffx.1196.1.S1_at	ZmAffx.1196.1.S1_at	blue	0.497457	3.01586e-10	0.705981	1.00183e-22	0.718659	7.55676e-24	0.690664	1.90413e-21	-0.603703	1.82916e-15	0.503792	1.64764e-10
Zm.5011.1.A1_at	Zm.5011.1.A1_at	blue	0.496708	3.23672e-10	0.624092	1.06322e-16	0.78871	2.23205e-31	0.787101	3.57097e-31	-0.745517	1.92343e-26	0.607204	1.13856e-15
Zm.12946.1.S1_at	Zm.12946.1.S1_at	blue	-0.496108	3.42473e-10	-0.42366	1.4929e-07	-0.720604	5.01946e-24	-0.818301	1.75794e-35	0.671005	6.44805e-20	-0.661101	3.44043e-19
Zm.2368.1.S1_at	Zm.2368.1.S1_at	blue	0.495928	3.4832e-10	0.643804	5.53168e-18	0.654744	9.75115e-19	0.72649	1.425e-24	-0.787792	2.91978e-31	0.524307	2.13171e-11
Zm.2250.1.A1_at	Zm.2250.1.A1_at	blue	-0.494964	3.81302e-10	-0.444589	2.97598e-08	-0.793197	5.88644e-32	-0.83111	1.69576e-37	0.764927	1.57554e-28	-0.77486	1.12206e-29
Zm.15340.1.A1_a_at	Zm.15340.1.A1_a_at	blue	-0.493727	4.28059e-10	-0.488669	6.83663e-10	-0.764721	1.66192e-28	-0.787342	3.32887e-31	0.664235	2.03945e-19	-0.716483	1.18937e-23
Zm.15489.1.A1_at	Zm.15489.1.A1_at	blue	0.493713	4.28636e-10	0.494162	4.11032e-10	0.684639	5.77138e-21	0.743288	3.24764e-26	-0.468114	4.24573e-09	0.543705	2.70668e-12
Zm.2827.1.A1_at	Zm.2827.1.A1_at	blue	-0.492392	4.84736e-10	-0.542487	3.09327e-12	-0.770436	3.69953e-29	-0.844557	8.36875e-40	0.781071	2.00641e-30	-0.714294	1.86914e-23
Zm.16971.1.A1_at	Zm.16971.1.A1_at	blue	-0.492307	4.88553e-10	-0.452859	1.52608e-08	-0.764506	1.75725e-28	-0.798519	1.16023e-32	0.552684	9.94807e-13	-0.734671	2.34206e-25
Zm.13661.1.A1_at	Zm.13661.1.A1_at	blue	-0.492274	4.90069e-10	-0.466402	4.91644e-09	-0.681921	9.43579e-21	-0.747995	1.06725e-26	0.48855	6.91181e-10	-0.676466	2.49059e-20
Zm.5263.1.A1_a_at	Zm.5263.1.A1_a_at	blue	0.492203	4.93312e-10	0.575157	7.09598e-14	0.66007	4.08084e-19	0.731214	5.06296e-25	-0.606296	1.28813e-15	0.447587	2.34088e-08
Zm.5976.2.S1_x_at	Zm.5976.2.S1_x_at	blue	0.491583	5.22534e-10	0.52025	3.2292e-11	0.770543	3.59613e-29	0.817857	2.05139e-35	-0.584701	2.17302e-14	0.613166	5.00973e-16
Zm.3725.1.A1_at	Zm.3725.1.A1_at	blue	-0.49122	5.40367e-10	-0.427641	1.10765e-07	-0.744571	2.40349e-26	-0.842845	1.69154e-39	0.608906	9.02281e-16	-0.70841	6.17047e-23
Zm.16535.1.A1_at	Zm.16535.1.A1_at	blue	0.490891	5.5711e-10	0.394774	1.16419e-06	0.773964	1.43205e-29	0.931378	2.64042e-63	-0.576311	6.16181e-14	0.803813	2.19564e-33
Zm.1084.1.S1_at	Zm.1084.1.S1_at	blue	0.490374	5.84371e-10	0.462828	6.66129e-09	0.753834	2.59204e-27	0.822518	3.97517e-36	-0.665553	1.63362e-19	0.762786	2.73751e-28
Zm.5299.1.S1_at	Zm.5299.1.S1_at	blue	0.489933	6.08632e-10	0.360546	1.04521e-05	0.724455	2.21035e-24	0.852597	2.73082e-41	-0.662958	2.52552e-19	0.77202	2.42105e-29
Zm.280.1.A1_at	Zm.280.1.A1_at	blue	0.489157	6.53684e-10	0.572654	9.61683e-14	0.72303	2.99897e-24	0.808068	5.55132e-34	-0.756908	1.211e-27	0.659759	4.29591e-19
Zm.13717.1.S1_at	Zm.13717.1.S1_at	blue	0.488857	6.71972e-10	0.520238	3.23303e-11	0.794632	3.81689e-32	0.927488	1.09225e-61	-0.729593	7.23976e-25	0.739161	8.4481e-26
Zm.6671.1.S1_a_at	Zm.6671.1.S1_a_at	blue	0.488827	6.7382e-10	0.429991	9.27042e-08	0.709563	4.89434e-23	0.848758	1.43489e-40	-0.476297	2.08187e-09	0.682289	8.83045e-21
Zm.13405.1.A1_at	Zm.13405.1.A1_at	blue	0.488247	7.10641e-10	0.433386	7.15139e-08	0.805999	1.08805e-33	0.862862	2.54007e-43	-0.733095	3.33368e-25	0.874005	1.01019e-45
Zm.18117.1.S1_at	Zm.18117.1.S1_at	blue	0.488183	7.14817e-10	0.627507	6.4674e-17	0.635496	1.97336e-17	0.63787	1.37754e-17	-0.428665	1.02518e-07	0.332407	5.30853e-05
Zm.16476.1.A1_at	Zm.16476.1.A1_at	blue	0.488003	7.26741e-10	0.314959	0.000134745	0.616656	3.07356e-16	0.686615	4.02358e-21	-0.399853	8.22588e-07	0.56336	2.9089e-13
Zm.7750.1.S1_at	Zm.7750.1.S1_at	blue	0.487944	7.30665e-10	0.399479	8.4406e-07	0.729771	6.9612e-25	0.904712	9.81031e-54	-0.557001	6.08313e-13	0.739283	8.21382e-26
Zm.4037.2.A1_at	Zm.4037.2.A1_at	blue	0.487489	7.61749e-10	0.406909	5.02887e-07	0.679651	1.4167e-20	0.734819	2.26503e-25	-0.353546	1.58897e-05	0.535976	6.25792e-12
Zm.5025.1.A1_at	Zm.5025.1.A1_at	blue	0.487027	7.94564e-10	0.414445	2.93579e-07	0.705417	1.12027e-22	0.682104	9.12947e-21	-0.440905	3.98431e-08	0.750005	6.58582e-27
Zm.17569.1.S1_at	Zm.17569.1.S1_at	blue	0.486935	8.01283e-10	0.477826	1.81856e-09	0.81411	7.41639e-35	0.781978	1.55298e-30	-0.476184	2.10283e-09	0.670011	7.64987e-20
Zm.1288.1.A1_a_at	Zm.1288.1.A1_a_at	blue	0.486635	8.23497e-10	0.534079	7.66176e-12	0.765203	1.4667e-28	0.857722	2.76709e-42	-0.728299	9.61287e-25	0.782722	1.25763e-30
Zm.6358.1.S1_at	Zm.6358.1.S1_at	blue	0.486135	8.61909e-10	0.4704	3.48564e-09	0.809914	3.02433e-34	0.866463	4.49666e-44	-0.73482	2.26475e-25	0.740119	6.77707e-26
Zm.16524.2.A1_at	Zm.16524.2.A1_at	blue	-0.48609	8.65478e-10	-0.453365	1.4642e-08	-0.711613	3.23294e-23	-0.744776	2.29039e-26	0.532812	8.76512e-12	-0.630737	4.01901e-17
Zm.8468.1.A1_at	Zm.8468.1.A1_at	blue	0.485735	8.9391e-10	0.453057	1.50153e-08	0.839214	7.3209e-39	0.868633	1.545e-44	-0.581722	3.15699e-14	0.817161	2.61044e-35
Zm.14476.2.S1_x_at	Zm.14476.2.S1_x_at	blue	0.485023	9.53596e-10	0.536344	6.01581e-12	0.723629	2.63871e-24	0.833834	6.01018e-38	-0.778664	3.93597e-30	0.694896	8.5961e-22
Zm.12942.1.A1_at	Zm.12942.1.A1_at	blue	-0.485011	9.54689e-10	-0.547912	1.69964e-12	-0.724972	1.97791e-24	-0.69248	1.35578e-21	0.644904	4.66079e-18	-0.632999	2.87062e-17
Zm.4468.1.A1_at	Zm.4468.1.A1_at	blue	0.484209	1.02659e-09	0.449758	1.96449e-08	0.738889	8.99047e-26	0.835077	3.72034e-38	-0.415155	2.7887e-07	0.630301	4.2868e-17
Zm.1146.1.S1_at	Zm.1146.1.S1_at	blue	0.4827	1.17646e-09	0.444851	2.91443e-08	0.721753	3.93612e-24	0.89293	2.25201e-50	-0.609622	8.17791e-16	0.732966	3.43035e-25
Zm.16805.2.A1_at	Zm.16805.2.A1_at	blue	0.482511	1.19661e-09	0.362539	9.26039e-06	0.768464	6.24357e-29	0.92303	6.082e-60	-0.546517	1.98472e-12	0.788195	2.59568e-31
Zm.2846.1.A1_at	Zm.2846.1.A1_at	blue	-0.482325	1.21689e-09	-0.534294	7.48834e-12	-0.812877	1.12503e-34	-0.7736	1.58062e-29	0.724724	2.08625e-24	-0.742333	4.05867e-26
Zm.1288.1.A1_at	Zm.1288.1.A1_at	blue	0.481889	1.2655e-09	0.524363	2.11938e-11	0.777868	4.90899e-30	0.885672	1.71086e-48	-0.732173	4.09326e-25	0.795525	2.90975e-32
Zm.5717.1.A1_at	Zm.5717.1.A1_at	blue	-0.481132	1.3544e-09	-0.458066	9.93054e-09	-0.742503	3.90099e-26	-0.84463	8.11893e-40	0.755108	1.8936e-27	-0.76677	9.7453e-29
Zm.14302.1.A1_at	Zm.14302.1.A1_at	blue	0.480864	1.38734e-09	0.609736	8.05145e-16	0.75658	1.31417e-27	0.805379	1.32905e-33	-0.850675	6.30249e-41	0.685658	4.7932e-21
Zm.6997.1.A1_at	Zm.6997.1.A1_at	blue	0.48052	1.43072e-09	0.467629	4.42603e-09	0.693035	1.22158e-21	0.866247	4.9951e-44	-0.580542	3.65629e-14	0.588951	1.26678e-14
Zm.3927.1.A1_at	Zm.3927.1.A1_at	blue	-0.47906	1.62982e-09	-0.352408	1.69937e-05	-0.740707	5.91708e-26	-0.792002	8.42225e-32	0.585455	1.97564e-14	-0.752561	3.54111e-27
Zm.1508.1.A1_at	Zm.1508.1.A1_at	blue	0.478529	1.70857e-09	0.555608	7.13513e-13	0.655921	8.05619e-19	0.78488	6.78687e-31	-0.575265	7.00248e-14	0.451404	1.71865e-08
Zm.17247.1.A1_at	Zm.17247.1.A1_at	blue	0.478482	1.71576e-09	0.421751	1.72026e-07	0.766471	1.05392e-28	0.934548	1.07714e-64	-0.610785	6.96764e-16	0.806688	8.70343e-34
Zm.13520.1.A1_at	Zm.13520.1.A1_at	blue	-0.478428	1.72398e-09	-0.425435	1.30751e-07	-0.785364	5.90498e-31	-0.912705	2.83076e-56	0.615374	3.68038e-16	-0.735225	2.06724e-25
Zm.7750.2.S1_x_at	Zm.7750.2.S1_x_at	blue	0.477617	1.85253e-09	0.410498	3.89817e-07	0.816875	2.88095e-35	0.916343	1.63629e-57	-0.610972	6.79011e-16	0.888307	3.67756e-49
Zm.5976.2.S1_at	Zm.5976.2.S1_at	blue	0.476919	1.97061e-09	0.469544	3.75341e-09	0.767828	7.38277e-29	0.77042	3.71591e-29	-0.558024	5.40783e-13	0.645446	4.28241e-18
Zm.15903.3.A1_at	Zm.15903.3.A1_at	blue	0.476605	2.02605e-09	0.577096	5.59676e-14	0.686993	3.75415e-21	0.70687	8.39514e-23	-0.450925	1.78686e-08	0.394681	1.17154e-06
Zm.13944.1.A1_at	Zm.13944.1.A1_at	blue	0.476582	2.03021e-09	0.464553	5.75554e-09	0.813701	8.51854e-35	0.812587	1.24059e-34	-0.589063	1.24876e-14	0.826888	8.16703e-37
Zm.6235.1.A1_at	Zm.6235.1.A1_at	blue	0.475834	2.16872e-09	0.397815	9.46258e-07	0.745327	2.01143e-26	0.873153	1.56978e-45	-0.654216	1.06214e-18	0.798416	1.19797e-32
Zm.6095.1.S1_at	Zm.6095.1.S1_at	blue	0.475108	2.31169e-09	0.385	2.23509e-06	0.776345	7.47283e-30	0.924613	1.50073e-60	-0.54509	2.3239e-12	0.764146	1.9283e-28
Zm.14465.1.S1_at	Zm.14465.1.S1_at	blue	0.473474	2.66785e-09	0.56893	1.50481e-13	0.765039	1.53013e-28	0.844227	9.59036e-40	-0.79966	8.13851e-33	0.689458	2.38238e-21
Zm.10614.1.A1_at	Zm.10614.1.A1_at	blue	-0.473392	2.68708e-09	-0.528159	1.42977e-11	-0.631586	3.54326e-17	-0.677814	1.96337e-20	0.691463	1.64031e-21	-0.616621	3.08862e-16
Zm.1383.1.A1_at	Zm.1383.1.A1_at	blue	-0.472639	2.86958e-09	-0.473509	2.65952e-09	-0.806876	8.18802e-34	-0.896445	2.46916e-51	0.746662	1.46643e-26	-0.756415	1.3693e-27
Zm.17985.1.A1_at	Zm.17985.1.A1_at	blue	0.472223	2.97551e-09	0.531302	1.02823e-11	0.734689	2.33244e-25	0.713774	2.07983e-23	-0.708859	5.63965e-23	0.721278	4.35266e-24
Zm.3019.1.A1_at	Zm.3019.1.A1_at	blue	0.471756	3.09895e-09	0.482545	1.19297e-09	0.635097	2.09557e-17	0.721644	4.02766e-24	-0.314304	0.000139382	0.402761	6.72511e-07
Zm.7750.2.S1_at	Zm.7750.2.S1_at	blue	0.471749	3.1009e-09	0.410318	3.94846e-07	0.814738	5.99279e-35	0.895493	4.52939e-51	-0.608524	9.50666e-16	0.888142	4.05379e-49
Zm.18373.1.A1_at	Zm.18373.1.A1_at	blue	0.471647	3.12843e-09	0.54245	3.10585e-12	0.770623	3.52018e-29	0.716175	1.26784e-23	-0.691989	1.4865e-21	0.628991	5.20177e-17
Zm.7750.4.S1_x_at	Zm.7750.4.S1_x_at	blue	0.471072	3.28851e-09	0.371669	5.26296e-06	0.764281	1.86252e-28	0.871167	4.3337e-45	-0.584143	2.3309e-14	0.859454	1.25056e-42
Zm.2021.1.A1_at	Zm.2021.1.A1_at	blue	0.471031	3.30044e-09	0.452921	1.51833e-08	0.693735	1.0706e-21	0.832818	8.8686e-38	-0.69355	1.10878e-21	0.703135	1.75595e-22
Zm.711.1.S1_at	Zm.711.1.S1_at	blue	0.470519	3.45013e-09	0.534902	7.01871e-12	0.729526	7.34661e-25	0.842067	2.32246e-39	-0.807223	7.31405e-34	0.732807	3.55418e-25
Zm.16832.1.A1_at	Zm.16832.1.A1_at	blue	0.470256	3.52947e-09	0.565193	2.34498e-13	0.630808	3.977e-17	0.712687	2.59805e-23	-0.62214	1.40883e-16	0.434682	6.47219e-08
Zm.6784.2.A1_at	Zm.6784.2.A1_at	blue	0.468425	4.13348e-09	0.504009	1.61354e-10	0.712385	2.76292e-23	0.770437	3.69872e-29	-0.766008	1.18939e-28	0.726956	1.28779e-24
Zm.17836.1.A1_at	Zm.17836.1.A1_at	blue	0.46839	4.14611e-09	0.483689	1.07608e-09	0.69907	3.87059e-22	0.684604	5.80799e-21	-0.576776	5.82055e-14	0.626853	7.11767e-17
Zm.69.1.A1_at	Zm.69.1.A1_at	blue	0.467922	4.31602e-09	0.449648	1.98196e-08	0.784864	6.81925e-31	0.900897	1.33593e-52	-0.696197	6.71359e-22	0.836266	2.34238e-38
Zm.7633.1.A1_at	Zm.7633.1.A1_at	blue	-0.467809	4.35844e-09	-0.33079	5.80085e-05	-0.704865	1.2493e-22	-0.785188	6.21218e-31	0.542363	3.13534e-12	-0.663223	2.41607e-19
Zm.10659.1.A1_at	Zm.10659.1.A1_at	blue	-0.467795	4.3636e-09	-0.488043	7.24072e-10	-0.767157	8.80703e-29	-0.739283	8.2141e-26	0.623633	1.13623e-16	-0.675858	2.77188e-20
Zm.3585.1.A1_at	Zm.3585.1.A1_at	blue	0.467332	4.54033e-09	0.511272	7.94127e-11	0.700641	2.85655e-22	0.704641	1.306e-22	-0.730515	5.90958e-25	0.688326	2.93714e-21
Zm.16065.1.S1_at	Zm.16065.1.S1_at	blue	0.466768	4.76523e-09	0.527486	1.53356e-11	0.739783	7.32262e-26	0.74241	3.98592e-26	-0.80572	1.19052e-33	0.813809	8.21484e-35
Zm.16215.1.A1_at	Zm.16215.1.A1_at	blue	-0.466671	4.80455e-09	-0.548211	1.64396e-12	-0.762133	3.23592e-28	-0.700619	2.86866e-22	0.623405	1.17424e-16	-0.640201	9.64857e-18
Zm.19273.1.A1_at	Zm.19273.1.A1_at	blue	0.466314	4.95362e-09	0.417679	2.32088e-07	0.763467	2.29764e-28	0.756191	1.44798e-27	-0.601023	2.61889e-15	0.751989	4.07154e-27
Zm.6095.2.A1_at	Zm.6095.2.A1_at	blue	0.4657	5.22031e-09	0.394024	1.22482e-06	0.784452	7.67396e-31	0.931827	1.69478e-63	-0.563896	2.73168e-13	0.78509	6.38951e-31
Zm.6045.1.A1_a_at	Zm.6045.1.A1_a_at	blue	0.463905	6.08116e-09	0.359748	1.09691e-05	0.752136	3.92766e-27	0.910349	1.67932e-55	-0.581097	3.41255e-14	0.770067	4.08243e-29
Zm.5757.1.A1_at	Zm.5757.1.A1_at	blue	-0.463623	6.22831e-09	-0.446194	2.6178e-08	-0.684898	5.50537e-21	-0.732526	3.78395e-25	0.734766	2.29214e-25	-0.669477	8.38352e-20
Zm.4164.3.A1_x_at	Zm.4164.3.A1_x_at	blue	0.462106	7.07982e-09	0.373523	4.68243e-06	0.735119	2.11733e-25	0.722075	3.6758e-24	-0.472899	2.80528e-09	0.743424	3.14578e-26
ZmAffx.685.1.A1_at	ZmAffx.685.1.A1_at	blue	0.461057	7.7332e-09	0.430904	8.64817e-08	0.619076	2.18252e-16	0.688817	2.68277e-21	-0.399151	8.63339e-07	0.445239	2.82553e-08
Zm.6713.2.A1_at	Zm.6713.2.A1_at	blue	0.460657	7.99733e-09	0.396389	1.04307e-06	0.759056	7.06783e-28	0.911887	5.28168e-56	-0.566753	1.94977e-13	0.687574	3.3737e-21
Zm.1176.1.S1_at	Zm.1176.1.S1_at	blue	0.460197	8.31223e-09	0.348371	2.15216e-05	0.793241	5.80994e-32	0.947908	1.97213e-71	-0.642034	7.27726e-18	0.830463	2.16361e-37
Zm.6146.1.A1_at	Zm.6146.1.A1_at	blue	0.459949	8.48601e-09	0.409024	4.32937e-07	0.755878	1.56484e-27	0.842135	2.25931e-39	-0.777802	4.99993e-30	0.871243	4.16848e-45
Zm.15903.1.S1_at	Zm.15903.1.S1_at	blue	0.459835	8.56776e-09	0.461552	7.41832e-09	0.703203	1.73284e-22	0.828394	4.68498e-37	-0.486997	7.96781e-10	0.57729	5.46499e-14
Zm.18455.1.A1_at	Zm.18455.1.A1_at	blue	0.459593	8.74265e-09	0.498308	2.78281e-10	0.717255	1.01322e-23	0.691178	1.72999e-21	-0.522381	2.59805e-11	0.610861	6.8956e-16
Zm.6672.1.S1_at	Zm.6672.1.S1_at	blue	0.45911	9.10325e-09	0.406579	5.14734e-07	0.701114	2.60578e-22	0.80098	5.38452e-33	-0.462808	6.67284e-09	0.591051	9.67532e-15
Zm.7750.2.S1_a_at	Zm.7750.2.S1_a_at	blue	0.459002	9.1853e-09	0.352937	1.64716e-05	0.753201	3.02824e-27	0.87921	6.36091e-47	-0.540158	3.98673e-12	0.852791	2.50819e-41
Zm.11983.1.A1_at	Zm.11983.1.A1_at	blue	0.458672	9.44157e-09	0.496783	3.21384e-10	0.761409	3.89257e-28	0.823632	2.66669e-36	-0.459623	8.72083e-09	0.676721	2.38137e-20
Zm.15083.2.A1_at	Zm.15083.2.A1_at	blue	-0.458281	9.75469e-09	-0.417891	2.28517e-07	-0.750127	6.39577e-27	-0.74545	1.95405e-26	0.569001	1.49212e-13	-0.664941	1.811e-19
Zm.6882.2.A1_at	Zm.6882.2.A1_at	blue	-0.45803	9.96052e-09	-0.37838	3.4358e-06	-0.669682	8.09376e-20	-0.7352	2.07914e-25	0.307844	0.000193857	-0.609946	7.82192e-16
Zm.11908.1.A1_at	Zm.11908.1.A1_at	blue	-0.458028	9.96171e-09	-0.541663	3.38468e-12	-0.771271	2.95991e-29	-0.760416	5.01157e-28	0.789614	1.71101e-31	-0.73508	2.13606e-25
Zm.8188.1.A1_at	Zm.8188.1.A1_at	blue	0.457582	1.03383e-08	0.437168	5.33791e-08	0.757368	1.07965e-27	0.876754	2.38178e-46	-0.597187	4.35317e-15	0.705217	1.16532e-22
Zm.16286.1.A1_at	Zm.16286.1.A1_at	blue	-0.457504	1.04059e-08	-0.378683	3.36958e-06	-0.729384	7.57926e-25	-0.866839	3.74204e-44	0.576119	6.30894e-14	-0.67458	3.46704e-20
Zm.8419.1.A1_at	Zm.8419.1.A1_at	blue	0.456799	1.10325e-08	0.411211	3.70442e-07	0.74054	6.14941e-26	0.835447	3.22314e-38	-0.554117	8.45658e-13	0.763826	2.0947e-28
Zm.7842.1.S1_at	Zm.7842.1.S1_at	blue	-0.456554	1.12589e-08	-0.402208	6.98875e-07	-0.732149	4.11527e-25	-0.861513	4.79835e-43	0.618293	2.4388e-16	-0.76122	4.08479e-28
Zm.7973.1.S1_at	Zm.7973.1.S1_at	blue	0.455867	1.19167e-08	0.384612	2.29276e-06	0.793329	5.65827e-32	0.917121	8.74665e-58	-0.596291	4.89645e-15	0.817883	2.03275e-35
Zm.5167.1.A1_a_at	Zm.5167.1.A1_a_at	blue	0.455809	1.19745e-08	0.472163	2.99108e-09	0.711151	3.55082e-23	0.855395	7.91128e-42	-0.574846	7.36947e-14	0.638772	1.20075e-17
Zm.13938.2.S1_at	Zm.13938.2.S1_at	blue	0.455392	1.2394e-08	0.333847	4.90314e-05	0.690535	1.95032e-21	0.855825	6.52232e-42	-0.568636	1.55846e-13	0.747747	1.1325e-26
Zm.12164.1.A1_at	Zm.12164.1.A1_at	blue	-0.455076	1.27202e-08	-0.40367	6.31209e-07	-0.731087	5.20742e-25	-0.825615	1.30068e-36	0.577699	5.1967e-14	-0.636551	1.68271e-17
Zm.12299.1.A1_at	Zm.12299.1.A1_at	blue	-0.455061	1.2736e-08	-0.392396	1.36702e-06	-0.752004	4.05667e-27	-0.790093	1.48517e-31	0.609352	8.48772e-16	-0.712819	2.529e-23
Zm.6154.2.S1_at	Zm.6154.2.S1_at	blue	0.454666	1.31576e-08	0.424725	1.3788e-07	0.757901	9.44878e-28	0.753884	2.56044e-27	-0.583503	2.52627e-14	0.650006	2.08619e-18
Zm.10212.1.A1_at	Zm.10212.1.A1_at	blue	-0.454539	1.32955e-08	-0.393531	1.26628e-06	-0.672327	5.13106e-20	-0.747191	1.29282e-26	0.732968	3.42917e-25	-0.662358	2.79168e-19
Zm.1519.1.S1_at	Zm.1519.1.S1_at	blue	-0.453103	1.49591e-08	-0.371009	5.48553e-06	-0.778076	4.63404e-30	-0.881158	2.18731e-47	0.521586	2.8181e-11	-0.748812	8.77701e-27
Zm.11557.1.S1_at	Zm.11557.1.S1_at	blue	-0.452875	1.52407e-08	-0.37054	5.64906e-06	-0.707587	7.27574e-23	-0.822365	4.19767e-36	0.619785	1.97317e-16	-0.676379	2.52939e-20
Zm.4718.1.S1_at	Zm.4718.1.S1_at	blue	0.452856	1.52647e-08	0.358196	1.2044e-05	0.759603	6.15725e-28	0.919961	8.41841e-59	-0.594828	5.92966e-15	0.78372	9.46405e-31
Zm.5017.1.S1_at	Zm.5017.1.S1_at	blue	0.452505	1.57092e-08	0.384591	2.29583e-06	0.760831	4.50988e-28	0.927621	9.64989e-62	-0.652882	1.31685e-18	0.824318	2.08222e-36
Zm.1942.1.A1_at	Zm.1942.1.A1_at	blue	0.452283	1.59971e-08	0.371303	5.38536e-06	0.721974	3.75565e-24	0.918367	3.16573e-58	-0.55321	9.37256e-13	0.701428	2.45125e-22
Zm.18490.1.A1_at	Zm.18490.1.A1_at	blue	-0.45213	1.6198e-08	-0.307691	0.000195365	-0.704034	1.47189e-22	-0.775766	8.76009e-30	0.518911	3.69935e-11	-0.710745	3.85538e-23
Zm.3531.1.A1_at	Zm.3531.1.A1_at	blue	0.451926	1.64693e-08	0.394683	1.17137e-06	0.709905	4.56867e-23	0.843451	1.31985e-39	-0.645206	4.44584e-18	0.715112	1.57946e-23
Zm.14476.2.S1_at	Zm.14476.2.S1_at	blue	0.45113	1.75738e-08	0.480406	1.44532e-09	0.713571	2.16798e-23	0.834598	4.47748e-38	-0.775997	8.22228e-30	0.704879	1.24604e-22
Zm.2964.1.S1_at	Zm.2964.1.S1_at	blue	-0.450714	1.81779e-08	-0.495645	3.57695e-10	-0.659226	4.69056e-19	-0.73314	3.29969e-25	0.756505	1.339e-27	-0.594969	5.82134e-15
Zm.3662.1.A1_s_at	Zm.3662.1.A1_s_at	blue	-0.450333	1.87502e-08	-0.324331	8.22774e-05	-0.686111	4.41237e-21	-0.71809	8.51224e-24	0.455471	1.23126e-08	-0.689935	2.18061e-21
ZmAffx.723.1.A1_at	ZmAffx.723.1.A1_at	blue	0.450156	1.90206e-08	0.474666	2.40322e-09	0.633447	2.68464e-17	0.775794	8.69206e-30	-0.623691	1.12673e-16	0.498649	2.69419e-10
Zm.8949.1.A1_at	Zm.8949.1.A1_at	blue	0.45001	1.92473e-08	0.437978	5.01161e-08	0.603179	1.96268e-15	0.789002	2.04873e-31	-0.538586	4.7266e-12	0.555658	7.09386e-13
Zm.13944.3.S1_a_at	Zm.13944.3.S1_a_at	blue	0.449618	1.98677e-08	0.394983	1.14777e-06	0.820552	7.98931e-36	0.873921	1.05494e-45	-0.622313	1.37423e-16	0.911046	9.96917e-56
Zm.2985.1.A1_at	Zm.2985.1.A1_at	blue	-0.448116	2.24324e-08	-0.320974	9.83574e-05	-0.671266	6.16375e-20	-0.757771	9.76033e-28	0.405979	5.36929e-07	-0.658616	5.18514e-19
ZmAffx.1187.1.S1_at	ZmAffx.1187.1.S1_at	blue	-0.448035	2.25791e-08	-0.506589	1.25675e-10	-0.792178	7.99097e-32	-0.736018	1.72832e-25	0.620652	1.74342e-16	-0.685889	4.5955e-21
Zm.18377.1.A1_at	Zm.18377.1.A1_at	blue	0.447123	2.42984e-08	0.46599	5.09254e-09	0.739501	7.81308e-26	0.845175	6.47769e-40	-0.800609	6.04944e-33	0.748451	9.5701e-27
Zm.14385.1.S1_at	Zm.14385.1.S1_at	blue	0.446036	2.65112e-08	0.346505	2.39776e-05	0.761981	3.36409e-28	0.923903	2.82081e-60	-0.672541	4.94462e-20	0.851507	4.39569e-41
Zm.18508.1.S1_at	Zm.18508.1.S1_at	blue	0.445378	2.79428e-08	0.392377	1.36878e-06	0.749167	8.05912e-27	0.828897	3.88529e-37	-0.437918	5.03534e-08	0.656544	7.27918e-19
Zm.16524.8.A1_at	Zm.16524.8.A1_at	blue	-0.444574	2.97934e-08	-0.394909	1.15358e-06	-0.691818	1.53508e-21	-0.708296	6.31342e-23	0.543468	2.77795e-12	-0.677602	2.03823e-20
Zm.6956.1.A1_at	Zm.6956.1.A1_at	blue	0.443554	3.23127e-08	0.497017	3.14387e-10	0.701216	2.55448e-22	0.757534	1.03572e-27	-0.845427	5.83494e-40	0.783023	1.15451e-30
Zm.19108.1.S1_at	Zm.19108.1.S1_at	blue	0.443471	3.25259e-08	0.508868	1.00597e-10	0.636128	1.79378e-17	0.761214	4.09148e-28	-0.533411	8.2257e-12	0.455627	1.21558e-08
Zm.16524.3.A1_at	Zm.16524.3.A1_at	blue	-0.443441	3.26047e-08	-0.574319	7.8579e-14	-0.785647	5.44189e-31	-0.692303	1.40156e-21	0.707012	8.16068e-23	-0.682392	8.66745e-21
Zm.5822.1.A1_at	Zm.5822.1.A1_at	blue	0.442694	3.45933e-08	0.384659	2.28568e-06	0.799938	7.46336e-33	0.839423	6.73456e-39	-0.576651	5.91048e-14	0.8102	2.75099e-34
Zm.1934.1.S1_s_at	Zm.1934.1.S1_s_at	blue	-0.442259	3.5806e-08	-0.292937	0.000403434	-0.666205	1.46325e-19	-0.801613	4.41256e-33	0.54184	3.31981e-12	-0.671695	5.72438e-20
Zm.1397.1.S1_at	Zm.1397.1.S1_at	blue	0.441759	3.72483e-08	0.383908	2.40094e-06	0.786154	4.70061e-31	0.896663	2.14758e-51	-0.757016	1.17905e-27	0.86358	1.80535e-43
Zm.8898.1.A1_at	Zm.8898.1.A1_at	blue	-0.441635	3.76157e-08	-0.44902	2.08536e-08	-0.737116	1.34766e-25	-0.813425	9.35153e-35	0.731019	5.28654e-25	-0.686529	4.08722e-21
Zm.13829.1.A1_at	Zm.13829.1.A1_at	blue	0.439483	4.45526e-08	0.44256	3.49621e-08	0.594414	6.25848e-15	0.770089	4.05786e-29	-0.426585	1.19939e-07	0.426338	1.22181e-07
Zm.1228.2.A1_at	Zm.1228.2.A1_at	blue	0.439424	4.47586e-08	0.434818	6.40437e-08	0.775649	9.04488e-30	0.880754	2.73264e-47	-0.792064	8.26772e-32	0.84284	1.69532e-39
Zm.3865.1.A1_at	Zm.3865.1.A1_at	blue	0.438949	4.6456e-08	0.382927	2.55974e-06	0.746927	1.37683e-26	0.878978	7.21634e-47	-0.663632	2.25632e-19	0.802573	3.25737e-33
Zm.18445.1.S1_at	Zm.18445.1.S1_at	blue	-0.438931	4.65195e-08	-0.474597	2.41784e-09	-0.677901	1.93327e-20	-0.75488	2.00339e-27	0.726078	1.5578e-24	-0.602293	2.2102e-15
Zm.11158.1.A1_at	Zm.11158.1.A1_at	blue	-0.438785	4.70546e-08	-0.39067	1.53481e-06	-0.706243	9.51047e-23	-0.833149	7.81378e-38	0.522517	2.5621e-11	-0.67857	1.71723e-20
Zm.4823.1.A1_at	Zm.4823.1.A1_at	blue	-0.438373	4.85937e-08	-0.354737	1.48072e-05	-0.643126	6.1462e-18	-0.774708	1.16967e-29	0.607518	1.09079e-15	-0.655356	8.83053e-19
Zm.1056.2.A1_at	Zm.1056.2.A1_at	blue	0.438044	4.98592e-08	0.338794	3.72105e-05	0.68885	2.66611e-21	0.822986	3.36197e-36	-0.647904	2.91064e-18	0.807249	7.25376e-34
Zm.8992.2.A1_at	Zm.8992.2.A1_at	blue	0.437646	5.14293e-08	0.455953	1.18325e-08	0.769315	4.98429e-29	0.778981	3.60318e-30	-0.733838	2.82346e-25	0.773236	1.74408e-29
Zm.15890.1.A1_at	Zm.15890.1.A1_at	blue	0.437374	5.2531e-08	0.443427	3.26405e-08	0.73644	1.57107e-25	0.778676	3.92216e-30	-0.452884	1.52301e-08	0.547512	1.77699e-12
Zm.1316.1.A1_at	Zm.1316.1.A1_at	blue	0.437107	5.36349e-08	0.43029	9.06206e-08	0.778014	4.7134e-30	0.930443	6.59073e-63	-0.639594	1.05899e-17	0.729711	7.05476e-25
Zm.4718.2.S1_a_at	Zm.4718.2.S1_a_at	blue	0.436563	5.59527e-08	0.325169	7.86626e-05	0.738764	9.25119e-26	0.906483	2.80974e-54	-0.555383	7.32051e-13	0.785814	5.18561e-31
Zm.391.1.S1_at	Zm.391.1.S1_at	blue	0.436555	5.59867e-08	0.469912	3.63623e-09	0.669034	9.04461e-20	0.805466	1.29236e-33	-0.536452	5.94653e-12	0.515599	5.16355e-11
Zm.1511.1.S1_at	Zm.1511.1.S1_at	blue	0.435493	6.07897e-08	0.454586	1.32444e-08	0.705064	1.20131e-22	0.815424	4.7416e-35	-0.468505	4.10524e-09	0.526577	1.68557e-11
Zm.17360.1.A1_at	Zm.17360.1.A1_at	blue	0.435167	6.23426e-08	0.451432	1.71471e-08	0.749015	8.35797e-27	0.859023	1.52491e-42	-0.588577	1.32895e-14	0.638143	1.32145e-17
Zm.16535.2.A1_s_at	Zm.16535.2.A1_s_at	blue	0.435092	6.27046e-08	0.344622	2.67225e-05	0.774253	1.32365e-29	0.896973	1.76019e-51	-0.538477	4.78257e-12	0.873217	1.51881e-45
Zm.18268.1.A1_at	Zm.18268.1.A1_at	blue	0.435021	6.30496e-08	0.357327	1.26878e-05	0.764897	1.58793e-28	0.901222	1.07449e-52	-0.619353	2.09824e-16	0.839174	7.4381e-39
Zm.8611.1.A1_at	Zm.8611.1.A1_at	blue	0.434554	6.53635e-08	0.390665	1.53536e-06	0.76755	7.94331e-29	0.902797	3.68901e-53	-0.57081	1.20128e-13	0.732595	3.72637e-25
Zm.2964.1.S1_s_at	Zm.2964.1.S1_s_at	blue	-0.434175	6.73037e-08	-0.475231	2.28696e-09	-0.739402	7.99349e-26	-0.824707	1.80859e-36	0.802693	3.13592e-33	-0.703828	1.53269e-22
Zm.12573.1.A1_a_at	Zm.12573.1.A1_a_at	blue	0.433929	6.85912e-08	0.420178	1.93206e-07	0.792215	7.90328e-32	0.848422	1.65517e-40	-0.675726	2.83691e-20	0.825964	1.14527e-36
Zm.11904.1.A1_at	Zm.11904.1.A1_at	blue	0.433898	6.87549e-08	0.394367	1.19667e-06	0.707525	7.36727e-23	0.853418	1.90395e-41	-0.431399	8.32781e-08	0.686343	4.22891e-21
Zm.16346.1.A1_at	Zm.16346.1.A1_at	blue	0.433886	6.88161e-08	0.353897	1.55634e-05	0.667945	1.08904e-19	0.803679	2.29189e-33	-0.677242	2.17212e-20	0.761738	3.57933e-28
Zm.3257.1.S1_at	Zm.3257.1.S1_at	blue	0.433844	6.90394e-08	0.389524	1.65695e-06	0.76136	3.94178e-28	0.891948	4.11995e-50	-0.530467	1.12271e-11	0.703379	1.67398e-22
Zm.402.1.S1_a_at	Zm.402.1.S1_a_at	blue	0.433698	6.98185e-08	0.30775	0.000194782	0.658387	5.38421e-19	0.800199	6.87776e-33	-0.353529	1.59061e-05	0.613599	4.71679e-16
Zm.1869.1.S1_at	Zm.1869.1.S1_at	blue	-0.433179	7.26651e-08	-0.387435	1.90349e-06	-0.713913	2.02145e-23	-0.728042	1.01665e-24	0.581519	3.23773e-14	-0.576059	6.3554e-14
Zm.9408.1.A1_at	Zm.9408.1.A1_at	blue	0.432487	7.66274e-08	0.35183	1.75822e-05	0.786831	3.86215e-31	0.913822	1.19579e-56	-0.577897	5.07162e-14	0.831125	1.68597e-37
Zm.18410.1.S1_at	Zm.18410.1.S1_at	blue	0.431654	8.16695e-08	0.423913	1.46497e-07	0.77826	4.40258e-30	0.861331	5.22396e-43	-0.7731	1.80973e-29	0.789878	1.58276e-31
Zm.2006.1.A1_at	Zm.2006.1.A1_at	blue	0.430983	8.59642e-08	0.355396	1.42384e-05	0.747107	1.31912e-26	0.868523	1.63232e-44	-0.5683	1.62218e-13	0.789171	1.94922e-31
Zm.2823.1.A1_at	Zm.2823.1.A1_at	blue	0.430901	8.64985e-08	0.343509	2.84814e-05	0.715064	1.59518e-23	0.85066	6.34429e-41	-0.462568	6.80898e-09	0.671689	5.72964e-20
Zm.8025.1.S1_a_at	Zm.8025.1.S1_a_at	blue	-0.430518	8.90601e-08	-0.349237	2.04636e-05	-0.729324	7.68042e-25	-0.721606	4.06086e-24	0.431453	8.29297e-08	-0.63474	2.21124e-17
Zm.678.1.S1_at	Zm.678.1.S1_at	blue	-0.430179	9.1393e-08	-0.468069	4.26196e-09	-0.696774	6.01414e-22	-0.795507	2.92597e-32	0.815404	4.77435e-35	-0.680306	1.26043e-20
Zm.14833.1.A1_at	Zm.14833.1.A1_at	blue	-0.430012	9.25587e-08	-0.500265	2.31057e-10	-0.744423	2.48917e-26	-0.722435	3.40438e-24	0.685818	4.65562e-21	-0.688718	2.73235e-21
Zm.89.1.A1_at	Zm.89.1.A1_at	blue	0.42975	9.44195e-08	0.326387	7.3674e-05	0.64757	3.06812e-18	0.729476	7.42845e-25	-0.640512	9.19919e-18	0.774278	1.31501e-29
Zm.8468.1.A1_s_at	Zm.8468.1.A1_s_at	blue	0.428775	1.01666e-07	0.369204	6.14086e-06	0.764715	1.66426e-28	0.746588	1.49223e-26	-0.467863	4.33809e-09	0.809909	3.02906e-34
Zm.9856.1.S1_at	Zm.9856.1.S1_at	blue	0.428013	1.07695e-07	0.469654	3.71822e-09	0.762118	3.24808e-28	0.800438	6.38324e-33	-0.597601	4.12195e-15	0.699203	3.77266e-22
Zm.10372.1.S1_at	Zm.10372.1.S1_at	blue	-0.425617	1.28977e-07	-0.320813	9.92018e-05	-0.656155	7.75581e-19	-0.760686	4.67971e-28	0.522617	2.53599e-11	-0.642343	6.93815e-18
Zm.18254.1.S1_at	Zm.18254.1.S1_at	blue	0.425549	1.29635e-07	0.328989	6.39982e-05	0.739594	7.64737e-26	0.896338	2.64533e-51	-0.572916	9.3167e-14	0.808074	5.54033e-34
Zm.14485.1.A1_at	Zm.14485.1.A1_at	blue	0.425305	1.32032e-07	0.380801	2.93909e-06	0.739625	7.59372e-26	0.868245	1.87269e-44	-0.639582	1.0608e-17	0.830951	1.80073e-37
ZmAffx.722.1.A1_at	ZmAffx.722.1.A1_at	blue	0.42422	1.43183e-07	0.297159	0.000329111	0.646393	3.69195e-18	0.827566	6.3625e-37	-0.596153	4.98615e-15	0.764799	1.62873e-28
Zm.2171.1.A1_at	Zm.2171.1.A1_at	blue	-0.423964	1.45942e-07	-0.420851	1.83852e-07	-0.738324	1.0233e-25	-0.818218	1.80922e-35	0.558763	4.96615e-13	-0.693504	1.11842e-21
Zm.6680.1.A1_at	Zm.6680.1.A1_at	blue	-0.4235	1.51075e-07	-0.316004	0.000127633	-0.739996	6.97124e-26	-0.82058	7.90961e-36	0.469534	3.75693e-09	-0.714923	1.64236e-23
Zm.7597.1.A1_at	Zm.7597.1.A1_at	blue	-0.423271	1.53677e-07	-0.406912	5.02787e-07	-0.723973	2.45149e-24	-0.815893	4.03777e-35	0.710579	3.98744e-23	-0.769689	4.51392e-29
Zm.2785.1.A1_at	Zm.2785.1.A1_at	blue	0.422331	1.64782e-07	0.341875	3.12608e-05	0.694382	9.47469e-22	0.830094	2.4852e-37	-0.585736	1.90669e-14	0.752723	3.40387e-27
Zm.13323.1.S1_at	Zm.13323.1.S1_at	blue	0.421852	1.70742e-07	0.480126	1.48202e-09	0.680386	1.24252e-20	0.733281	3.19742e-25	-0.453221	1.48158e-08	0.527274	1.5679e-11
Zm.3540.1.A1_at	Zm.3540.1.A1_at	blue	0.421325	1.77529e-07	0.381615	2.78801e-06	0.683522	7.06742e-21	0.828195	5.04341e-37	-0.454042	1.38504e-08	0.648562	2.62311e-18
Zm.7166.1.A1_at	Zm.7166.1.A1_at	blue	0.421119	1.80255e-07	0.356044	1.36988e-05	0.746336	1.5844e-26	0.892595	2.77042e-50	-0.479101	1.62378e-09	0.65984	4.23852e-19
Zm.16518.1.S1_at	Zm.16518.1.S1_at	blue	0.420957	1.82426e-07	0.371525	5.31069e-06	0.769692	4.51052e-29	0.805917	1.11723e-33	-0.580425	3.70976e-14	0.884338	3.67379e-48
Zm.2270.1.S1_at	Zm.2270.1.S1_at	blue	-0.42086	1.83733e-07	-0.415999	2.62304e-07	-0.733705	2.90821e-25	-0.815429	4.73344e-35	0.586162	1.80657e-14	-0.66949	8.36457e-20
Zm.12731.1.S1_at	Zm.12731.1.S1_at	blue	0.419947	1.96524e-07	0.371087	5.45875e-06	0.651146	1.73949e-18	0.738772	9.23461e-26	-0.69706	5.6939e-22	0.741227	5.24668e-26
Zm.3845.2.A1_at	Zm.3845.2.A1_at	blue	0.419066	2.09664e-07	0.318845	0.000110037	0.672325	5.13331e-20	0.849903	8.7896e-41	-0.55774	5.58731e-13	0.72993	6.72217e-25
Zm.13900.1.S1_at	Zm.13900.1.S1_at	blue	0.419043	2.10015e-07	0.410108	4.00819e-07	0.527818	1.48148e-11	0.6743	3.64077e-20	-0.476345	2.07312e-09	0.447313	2.393e-08
Zm.7330.1.A1_at	Zm.7330.1.A1_at	blue	0.41825	2.22583e-07	0.319067	0.000108758	0.722887	3.09227e-24	0.868838	1.39525e-44	-0.489199	6.51138e-10	0.73488	2.23434e-25
Zm.2903.1.A1_at	Zm.2903.1.A1_at	blue	-0.418074	2.25476e-07	-0.297544	0.000323014	-0.680834	1.14673e-20	-0.762105	3.25874e-28	0.304788	0.000226008	-0.622436	1.35004e-16
Zm.550.1.A1_at	Zm.550.1.A1_at	blue	0.417011	2.43671e-07	0.422524	1.62438e-07	0.617502	2.72774e-16	0.710738	3.86093e-23	-0.629873	4.56689e-17	0.652227	1.46312e-18
Zm.7596.1.A1_at	Zm.7596.1.A1_at	blue	0.41587	2.64769e-07	0.537477	5.32631e-12	0.72658	1.3975e-24	0.823204	3.10911e-36	-0.641619	7.75876e-18	0.542673	3.03078e-12
Zm.1482.3.A1_at	Zm.1482.3.A1_at	blue	-0.415451	2.72944e-07	-0.352642	1.67615e-05	-0.690735	1.87922e-21	-0.798475	1.17618e-32	0.500328	2.29678e-10	-0.741757	4.64014e-26
Zm.3483.1.A1_at	Zm.3483.1.A1_at	blue	-0.415063	2.80734e-07	-0.388494	1.77448e-06	-0.664906	1.82172e-19	-0.780419	2.41027e-30	0.677516	2.06968e-20	-0.601424	2.48257e-15
Zm.3249.1.A1_at	Zm.3249.1.A1_at	blue	0.414686	2.88492e-07	0.433849	6.90145e-08	0.730364	6.10882e-25	0.866659	4.08657e-44	-0.687602	3.35641e-21	0.646585	3.582e-18
Zm.17220.1.S1_s_at	Zm.17220.1.S1_s_at	blue	-0.413256	3.19869e-07	-0.331019	5.72854e-05	-0.727377	1.17524e-24	-0.845842	4.90783e-40	0.532862	8.71926e-12	-0.763385	2.3468e-28
Zm.16502.4.A1_at	Zm.16502.4.A1_at	blue	-0.413077	3.24023e-07	-0.303342	0.000242898	-0.683749	6.78357e-21	-0.756248	1.42735e-27	0.41737	2.37369e-07	-0.61724	2.8306e-16
Zm.7712.1.A1_at	Zm.7712.1.A1_at	blue	-0.412904	3.28087e-07	-0.403787	6.26097e-07	-0.753524	2.79749e-27	-0.80746	6.77155e-34	0.561664	3.54677e-13	-0.721416	4.22716e-24
Zm.13989.1.A1_at	Zm.13989.1.A1_at	blue	0.411612	3.59971e-07	0.365931	7.52202e-06	0.689473	2.3758e-21	0.837315	1.55254e-38	-0.403216	6.51534e-07	0.561538	3.59952e-13
Zm.13605.1.S1_at	Zm.13605.1.S1_at	blue	-0.411378	3.66042e-07	-0.41457	2.90925e-07	-0.712542	2.67588e-23	-0.771613	2.70092e-29	0.700862	2.73643e-22	-0.659269	4.65768e-19
Zm.18317.1.A1_at	Zm.18317.1.A1_at	blue	-0.410923	3.78161e-07	-0.396163	1.05927e-06	-0.5853	2.01468e-14	-0.690545	1.94676e-21	0.649551	2.24234e-18	-0.529697	1.21727e-11
Zm.12848.1.A1_at	Zm.12848.1.A1_at	blue	0.409691	4.12905e-07	0.350414	1.91045e-05	0.761261	4.0428e-28	0.84243	2.0039e-39	-0.62911	5.11132e-17	0.842376	2.04862e-39
Zm.3223.3.A1_a_at	Zm.3223.3.A1_a_at	blue	0.40862	4.4555e-07	0.275725	0.00089623	0.668047	1.07041e-19	0.821845	5.05207e-36	-0.621607	1.52076e-16	0.808752	4.43555e-34
ZmAffx.570.1.A1_at	ZmAffx.570.1.A1_at	blue	0.408007	4.65319e-07	0.329609	6.18732e-05	0.688966	2.60949e-21	0.824596	1.88285e-36	-0.70777	7.01454e-23	0.768918	5.53699e-29
Zm.14591.1.S1_at	Zm.14591.1.S1_at	blue	0.407721	4.74838e-07	0.445463	2.77547e-08	0.713882	2.03409e-23	0.823775	2.53262e-36	-0.617503	2.72725e-16	0.754718	2.08531e-27
Zm.15057.1.S1_at	Zm.15057.1.S1_at	blue	0.406887	5.03643e-07	0.359434	1.11785e-05	0.619722	1.99095e-16	0.750608	5.69256e-27	-0.413759	3.08483e-07	0.501878	1.98044e-10
Zm.18282.1.A1_at	Zm.18282.1.A1_at	blue	0.406628	5.12927e-07	0.30436	0.000230888	0.593335	7.20172e-15	0.813915	7.92477e-35	-0.401907	7.13626e-07	0.49924	2.54727e-10
Zm.5401.1.S1_at	Zm.5401.1.S1_at	blue	0.405508	5.54978e-07	0.287116	0.000531456	0.736815	1.4429e-25	0.845752	5.09528e-40	-0.406807	5.06513e-07	0.807079	7.66562e-34
Zm.7347.1.A1_at	Zm.7347.1.A1_at	blue	-0.40536	5.60813e-07	-0.316988	0.000121261	-0.674242	3.67812e-20	-0.733354	3.14606e-25	0.45604	1.1748e-08	-0.616002	3.36973e-16
Zm.4147.2.A1_a_at	Zm.4147.2.A1_a_at	blue	-0.405283	5.63822e-07	-0.478989	1.64014e-09	-0.732904	3.47874e-25	-0.739248	8.2804e-26	0.718287	8.16957e-24	-0.663233	2.41232e-19
Zm.6038.2.S1_at	Zm.6038.2.S1_at	blue	0.403482	6.39578e-07	0.306619	0.000206198	0.748953	8.48463e-27	0.892143	3.65667e-50	-0.579889	3.96512e-14	0.859551	1.1957e-42
Zm.16172.1.S1_at	Zm.16172.1.S1_at	blue	0.403193	6.52587e-07	0.372339	5.04568e-06	0.534971	6.96749e-12	0.710456	4.08721e-23	-0.353628	1.58132e-05	0.49952	2.48041e-10
Zm.2556.1.A1_at	Zm.2556.1.A1_at	blue	0.402921	6.65072e-07	0.4419	3.6835e-08	0.660965	3.51896e-19	0.761464	3.83933e-28	-0.572058	1.0336e-13	0.556237	6.63937e-13
Zm.12396.1.S1_at	Zm.12396.1.S1_at	blue	0.402078	7.05205e-07	0.449962	1.93216e-08	0.651774	1.57307e-18	0.772925	1.89694e-29	-0.551609	1.12329e-12	0.605681	1.40027e-15
Zm.9873.1.A1_at	Zm.9873.1.A1_at	blue	-0.401349	7.41803e-07	-0.301867	0.000261309	-0.628012	6.00638e-17	-0.72452	2.17969e-24	0.444937	2.89437e-08	-0.510568	8.51216e-11
Zm.13346.2.S1_s_at	Zm.13346.2.S1_s_at	blue	0.40062	7.80193e-07	0.278088	0.000805603	0.711681	3.18885e-23	0.840673	4.081e-39	-0.444034	3.11041e-08	0.833636	6.48468e-38
Zm.6239.1.S1_a_at	Zm.6239.1.S1_a_at	blue	0.399992	8.14769e-07	0.281597	0.000686481	0.710841	3.78123e-23	0.814432	6.64971e-35	-0.580701	3.58471e-14	0.829103	3.59889e-37
Zm.10199.1.A1_at	Zm.10199.1.A1_at	blue	0.399519	8.41745e-07	0.383577	2.45344e-06	0.596587	4.71039e-15	0.804378	1.83303e-33	-0.479051	1.63111e-09	0.497798	2.92041e-10
Zm.14082.1.A1_s_at	Zm.14082.1.A1_s_at	blue	0.398479	9.0413e-07	0.342666	2.98848e-05	0.700059	3.19738e-22	0.732974	3.42456e-25	-0.751168	4.9712e-27	0.830846	1.87334e-37
Zm.16771.1.A1_at	Zm.16771.1.A1_at	blue	0.397702	9.53577e-07	0.28117	0.000700064	0.714928	1.64062e-23	0.878898	7.53585e-47	-0.550433	1.28213e-12	0.75105	5.11516e-27
Zm.9891.1.A1_x_at	Zm.9891.1.A1_x_at	blue	-0.396427	1.04041e-06	-0.322618	9.01463e-05	-0.709457	5.00083e-23	-0.703912	1.5075e-22	0.384006	2.38551e-06	-0.584774	2.15302e-14
Zm.3992.1.S1_at	Zm.3992.1.S1_at	blue	-0.39588	1.0799e-06	-0.320013	0.000103477	-0.714846	1.66862e-23	-0.806808	8.37175e-34	0.519444	3.50485e-11	-0.710691	3.89746e-23
Zm.10005.1.A1_at	Zm.10005.1.A1_at	blue	-0.395876	1.08017e-06	-0.205246	0.0142728	-0.63309	2.83177e-17	-0.821604	5.50523e-36	0.43586	5.90878e-08	-0.707315	7.68238e-23
Zm.10980.1.A1_at	Zm.10980.1.A1_at	blue	-0.394481	1.18751e-06	-0.421902	1.70112e-07	-0.759538	6.25844e-28	-0.733778	2.86159e-25	0.479545	1.56092e-09	-0.606775	1.20691e-15
Zm.17027.2.S1_a_at	Zm.17027.2.S1_a_at	blue	-0.394032	1.22414e-06	-0.337148	4.08085e-05	-0.655695	8.35739e-19	-0.680572	1.20184e-20	0.386796	1.98565e-06	-0.562126	3.36094e-13
Zm.17257.1.A1_at	Zm.17257.1.A1_at	blue	0.393894	1.23562e-06	0.373003	4.83906e-06	0.744192	2.62778e-26	0.881302	2.01986e-47	-0.631899	3.38202e-17	0.733386	3.12344e-25
Zm.477.1.A1_a_at	Zm.477.1.A1_a_at	blue	0.393565	1.26345e-06	0.346548	2.39184e-05	0.698627	4.21541e-22	0.844495	8.58742e-40	-0.447894	2.28369e-08	0.58748	1.52841e-14
Zm.9467.1.A1_at	Zm.9467.1.A1_at	blue	0.393545	1.26514e-06	0.302131	0.000257926	0.722575	3.30486e-24	0.838497	9.73477e-39	-0.511313	7.90888e-11	0.820046	9.54561e-36
Zm.7788.1.A1_at	Zm.7788.1.A1_at	blue	0.393396	1.27794e-06	0.35326	1.61604e-05	0.70469	1.29332e-22	0.879842	4.50785e-47	-0.556453	6.47724e-13	0.688467	2.86204e-21
Zm.6705.1.S1_at	Zm.6705.1.S1_at	blue	0.392529	1.35485e-06	0.333662	4.95339e-05	0.722086	3.66727e-24	0.883079	7.48972e-48	-0.567707	1.74099e-13	0.770708	3.44075e-29
Zm.19324.1.A1_at	Zm.19324.1.A1_at	blue	0.392162	1.38873e-06	0.5124	7.10235e-11	0.732774	3.58057e-25	0.747642	1.16112e-26	-0.590732	1.00807e-14	0.674281	3.65295e-20
Zm.1754.1.A1_a_at	Zm.1754.1.A1_a_at	blue	0.389161	1.69742e-06	0.198933	0.0176263	0.524148	2.16704e-11	0.681659	9.89047e-21	-0.309368	0.000179465	0.530084	1.16882e-11
Zm.477.1.A2_a_at	Zm.477.1.A2_a_at	blue	0.388505	1.7732e-06	0.341087	3.26903e-05	0.6963	6.58329e-22	0.844185	9.7576e-40	-0.443593	3.22119e-08	0.58989	1.12332e-14
Zm.4554.1.A1_at	Zm.4554.1.A1_at	blue	0.386313	2.05002e-06	0.319595	0.000105783	0.658535	5.25484e-19	0.826428	9.6646e-37	-0.62112	1.63054e-16	0.67328	4.34931e-20
Zm.3010.1.A1_at	Zm.3010.1.A1_at	blue	0.386195	2.06603e-06	0.296705	0.000336458	0.746566	1.50018e-26	0.903386	2.46083e-53	-0.510124	8.89248e-11	0.801427	4.6786e-33
Zm.17274.1.A1_at	Zm.17274.1.A1_at	blue	0.385111	2.21876e-06	0.351011	1.84473e-05	0.535985	6.25147e-12	0.704173	1.4321e-22	-0.468061	4.26498e-09	0.512496	7.03505e-11
Zm.3743.2.A1_at	Zm.3743.2.A1_at	blue	0.385049	2.22789e-06	0.260855	0.00171594	0.709799	4.66725e-23	0.827605	6.27076e-37	-0.411405	3.65342e-07	0.648736	2.55166e-18
Zm.274.3.S1_x_at	Zm.274.3.S1_x_at	blue	0.384753	2.27159e-06	0.361483	9.87477e-06	0.681568	1.00535e-20	0.840985	3.60006e-39	-0.593601	6.9569e-15	0.773808	1.49366e-29
Zm.11654.1.A1_at	Zm.11654.1.A1_at	blue	0.384584	2.29684e-06	0.288947	0.000487641	0.632179	3.24409e-17	0.732123	4.13914e-25	-0.478483	1.71565e-09	0.691124	1.74772e-21
Zm.5517.1.A1_at	Zm.5517.1.A1_at	blue	-0.384122	2.36747e-06	-0.279274	0.000763356	-0.616734	3.04015e-16	-0.763621	2.20829e-28	0.30611	0.000211538	-0.584361	2.26789e-14
Zm.9097.1.A1_at	Zm.9097.1.A1_at	blue	0.384052	2.37844e-06	0.227228	0.00653862	0.586899	1.64555e-14	0.743845	2.85091e-26	-0.307323	0.000199019	0.520114	3.27431e-11
Zm.7657.1.A1_at	Zm.7657.1.A1_at	blue	-0.38393	2.39749e-06	-0.309131	0.00018164	-0.626053	7.99836e-17	-0.732351	3.93449e-25	0.469098	3.90082e-09	-0.659679	4.35321e-19
Zm.12678.3.S1_at	Zm.12678.3.S1_at	blue	0.383808	2.41667e-06	0.259027	0.00185398	0.74075	5.85898e-26	0.886728	9.28522e-49	-0.541458	3.46114e-12	0.830202	2.3865e-37
Zm.6326.1.A1_at	Zm.6326.1.A1_at	blue	0.383596	2.45042e-06	0.26035	0.00175313	0.692647	1.31413e-21	0.819367	1.21163e-35	-0.503811	1.64475e-10	0.882784	8.84275e-48
Zm.3037.1.A1_at	Zm.3037.1.A1_at	blue	-0.383361	2.48828e-06	-0.293021	0.000401807	-0.609937	7.83176e-16	-0.699246	3.74134e-22	0.384602	2.29415e-06	-0.59105	9.67689e-15
Zm.13108.1.S1_at	Zm.13108.1.S1_at	blue	0.3832	2.51464e-06	0.324296	8.24276e-05	0.745348	2.00175e-26	0.9067	2.40642e-54	-0.610016	7.74746e-16	0.840103	5.13204e-39
Zm.2962.1.S1_at	Zm.2962.1.S1_at	blue	0.383078	2.53471e-06	0.213901	0.0105869	0.665272	1.71296e-19	0.843715	1.18431e-39	-0.446663	2.52107e-08	0.726035	1.57237e-24
Zm.17295.1.A1_at	Zm.17295.1.A1_at	blue	0.38302	2.54427e-06	0.268199	0.00125076	0.737236	1.31121e-25	0.849806	9.16586e-41	-0.536608	5.84778e-12	0.844492	8.59541e-40
Zm.6812.1.A1_s_at	Zm.6812.1.A1_s_at	blue	0.382703	2.5975e-06	0.270919	0.00111002	0.721935	3.7867e-24	0.864132	1.38664e-43	-0.638327	1.28485e-17	0.850446	6.95711e-41
Zm.4168.1.A1_at	Zm.4168.1.A1_at	blue	0.382395	2.65014e-06	0.330145	6.00915e-05	0.620487	1.78522e-16	0.676077	2.66699e-20	-0.315898	0.000128339	0.472562	2.88893e-09
Zm.15871.1.A1_at	Zm.15871.1.A1_at	blue	-0.381554	2.79912e-06	-0.442009	3.65185e-08	-0.597596	4.125e-15	-0.669271	8.68419e-20	0.632171	3.24797e-17	-0.510181	8.84284e-11
Zm.1347.1.S1_at	Zm.1347.1.S1_at	blue	0.38107	2.88825e-06	0.269276	0.00119317	0.707289	7.72227e-23	0.835995	2.6033e-38	-0.511179	8.01424e-11	0.813491	9.14677e-35
Zm.4672.1.S1_at	Zm.4672.1.S1_at	blue	0.380807	2.93801e-06	0.454501	1.33374e-08	0.70982	4.64732e-23	0.738844	9.0835e-26	-0.658785	5.04329e-19	0.531564	1.0002e-11
ZmAffx.5.1.S1_at	ZmAffx.5.1.S1_at	blue	0.380596	2.97841e-06	0.250396	0.0026517	0.592071	8.48275e-15	0.793461	5.43779e-32	-0.374558	4.38544e-06	0.528674	1.35491e-11
Zm.11729.1.A1_at	Zm.11729.1.A1_at	blue	0.379058	3.2893e-06	0.302256	0.000256326	0.697214	5.52921e-22	0.884492	3.36502e-48	-0.528911	1.32167e-11	0.715308	1.51691e-23
Zm.274.3.S1_at	Zm.274.3.S1_at	blue	0.378557	3.39708e-06	0.34883	2.09541e-05	0.668781	9.44306e-20	0.824818	1.73759e-36	-0.582382	2.90716e-14	0.764804	1.62641e-28
Zm.19114.1.A1_at	Zm.19114.1.A1_at	blue	0.378198	3.47635e-06	0.279423	0.000758199	0.684924	5.47964e-21	0.820394	8.44603e-36	-0.425922	1.2606e-07	0.756534	1.32945e-27
Zm.17995.1.A1_at	Zm.17995.1.A1_at	blue	-0.378076	3.50371e-06	-0.274702	0.000938305	-0.711058	3.61822e-23	-0.873235	1.50502e-45	0.49723	3.08137e-10	-0.735098	2.12754e-25
Zm.26.1.A1_at	Zm.26.1.A1_at	blue	-0.377745	3.57875e-06	-0.407947	4.67313e-07	-0.605974	1.34566e-15	-0.665152	1.74783e-19	0.701634	2.35484e-22	-0.544486	2.48396e-12
Zm.5139.1.S1_at	Zm.5139.1.S1_at	blue	0.377692	3.59102e-06	0.218891	0.00886688	0.636739	1.63537e-17	0.819376	1.20766e-35	-0.505151	1.44498e-10	0.794442	4.04345e-32
Zm.520.1.S1_x_at	Zm.520.1.S1_x_at	blue	0.377646	3.60151e-06	0.319865	0.00010429	0.665947	1.52848e-19	0.815296	4.95416e-35	-0.382528	2.62726e-06	0.544609	2.45036e-12
Zm.8464.1.S1_at	Zm.8464.1.S1_at	blue	0.376932	3.77018e-06	0.267521	0.00128828	0.664306	2.01506e-19	0.821919	4.92046e-36	-0.352215	1.71883e-05	0.586145	1.81057e-14
Zm.11616.1.A1_at	Zm.11616.1.A1_at	blue	0.375862	4.03649e-06	0.35365	1.57927e-05	0.599064	3.39772e-15	0.754823	2.03184e-27	-0.382765	2.58693e-06	0.485847	8.84803e-10
ZmAffx.1206.1.S1_at	ZmAffx.1206.1.S1_at	blue	-0.375305	4.18231e-06	-0.321236	9.70053e-05	-0.59969	3.12722e-15	-0.719374	6.50492e-24	0.365675	7.64153e-06	-0.555259	7.42484e-13
Zm.18103.1.S1_at	Zm.18103.1.S1_at	blue	-0.374332	4.44884e-06	-0.320154	0.00010271	-0.706428	9.16591e-23	-0.764755	1.64738e-28	0.428411	1.04507e-07	-0.698975	3.94244e-22
Zm.7072.1.S1_at	Zm.7072.1.S1_at	blue	0.374071	4.52288e-06	0.216326	0.00971719	0.632544	3.07214e-17	0.814915	5.64063e-35	-0.506841	1.22627e-10	0.751611	4.46327e-27
Zm.966.1.A1_at	Zm.966.1.A1_at	blue	0.373612	4.65638e-06	0.447356	2.38465e-08	0.595643	5.3303e-15	0.686897	3.82098e-21	-0.427899	1.08627e-07	0.377052	3.74112e-06
Zm.5741.2.A1_at	Zm.5741.2.A1_at	blue	-0.373269	4.75823e-06	-0.346176	2.4438e-05	-0.741505	4.91946e-26	-0.743425	3.14539e-26	0.44013	4.23479e-08	-0.620848	1.69536e-16
Zm.1753.2.S1_a_at	Zm.1753.2.S1_a_at	blue	-0.372299	5.05846e-06	-0.306534	0.00020708	-0.659555	4.44271e-19	-0.740202	6.64903e-26	0.562139	3.35588e-13	-0.729243	7.81686e-25
Zm.19195.1.S1_at	Zm.19195.1.S1_at	blue	0.371446	5.33723e-06	0.3627	9.17017e-06	0.639391	1.09236e-17	0.757061	1.16568e-27	-0.383304	2.49755e-06	0.488671	6.83558e-10
Zm.17856.2.A1_at	Zm.17856.2.A1_at	blue	0.371382	5.35886e-06	0.219355	0.00871997	0.615681	3.52539e-16	0.782455	1.35654e-30	-0.564491	2.54701e-13	0.759185	6.84251e-28
Zm.11939.1.A1_at	Zm.11939.1.A1_at	blue	0.370943	5.50829e-06	0.272344	0.0010422	0.644124	5.26324e-18	0.807772	6.11436e-34	-0.369588	5.99545e-06	0.587909	1.44712e-14
Zm.16481.1.A1_at	Zm.16481.1.A1_at	blue	0.369735	5.94072e-06	0.226697	0.0066688	0.699697	3.42939e-22	0.845986	4.62082e-40	-0.552477	1.01845e-12	0.847484	2.46324e-40
Zm.14563.1.A1_s_at	Zm.14563.1.A1_s_at	blue	0.368769	6.30927e-06	0.436764	5.50839e-08	0.668706	9.56492e-20	0.744431	2.48412e-26	-0.599164	3.35288e-15	0.563296	2.93095e-13
Zm.4144.1.S1_at	Zm.4144.1.S1_at	blue	0.367334	6.89718e-06	0.31552	0.000130884	0.675569	2.91592e-20	0.835584	3.05522e-38	-0.43472	6.45302e-08	0.589014	1.25665e-14
Zm.6522.2.A1_at	Zm.6522.2.A1_at	blue	-0.367269	6.92535e-06	-0.387191	1.93458e-06	-0.662406	2.7693e-19	-0.760105	5.42258e-28	0.614701	4.0441e-16	-0.58652	1.72658e-14
Zm.2944.1.S1_at	Zm.2944.1.S1_at	blue	0.366847	7.10823e-06	0.303861	0.000236703	0.768442	6.27989e-29	0.899559	3.25809e-52	-0.634699	2.22482e-17	0.89899	4.73913e-52
Zm.2469.1.A1_at	Zm.2469.1.A1_at	blue	0.364937	7.99667e-06	0.269886	0.00116166	0.654261	1.05437e-18	0.851303	4.80156e-41	-0.669763	7.98188e-20	0.75681	1.24101e-27
Zm.13679.1.A1_at	Zm.13679.1.A1_at	blue	0.364479	8.2246e-06	0.291277	0.000436682	0.513509	6.36177e-11	0.66141	3.26843e-19	-0.350281	1.92535e-05	0.456102	1.16878e-08
Zm.15253.1.A1_at	Zm.15253.1.A1_at	blue	0.363915	8.5138e-06	0.356382	1.34257e-05	0.558771	4.96159e-13	0.706883	8.37317e-23	-0.405124	5.70164e-07	0.436189	5.75987e-08
Zm.5847.1.A1_at	Zm.5847.1.A1_at	blue	-0.363348	8.81439e-06	-0.29216	0.00041869	-0.653264	1.23849e-18	-0.824429	2.00046e-36	0.615276	3.73114e-16	-0.639569	1.06291e-17
Zm.6569.3.S1_at	Zm.6569.3.S1_at	blue	0.361933	9.6085e-06	0.270809	0.00111541	0.669812	7.91624e-20	0.697842	4.9022e-22	-0.507843	1.11209e-10	0.780272	2.51147e-30
Zm.3656.1.A1_at	Zm.3656.1.A1_at	blue	-0.361261	1.00088e-05	-0.293666	0.00038958	-0.719773	5.9808e-24	-0.830216	2.37422e-37	0.534466	7.35306e-12	-0.708545	6.00632e-23
Zm.11630.1.A1_at	Zm.11630.1.A1_at	blue	-0.361251	1.00151e-05	-0.321273	9.68175e-05	-0.652107	1.49152e-18	-0.622951	1.25369e-16	0.404816	5.82583e-07	-0.552135	1.05855e-12
Zm.11029.1.A1_at	Zm.11029.1.A1_at	blue	0.361237	1.00237e-05	0.259164	0.00184326	0.672291	5.1637e-20	0.787153	3.5179e-31	-0.450624	1.83112e-08	0.707794	6.98078e-23
Zm.10393.1.A1_at	Zm.10393.1.A1_at	blue	0.360391	1.05507e-05	0.256063	0.00209926	0.602337	2.19729e-15	0.707809	6.96011e-23	-0.635334	2.02229e-17	0.77572	8.87059e-30
Zm.12230.1.A1_at	Zm.12230.1.A1_at	blue	0.360364	1.05682e-05	0.299465	0.000294099	0.695124	8.23238e-22	0.784281	8.05952e-31	-0.664998	1.79385e-19	0.791452	9.92318e-32
Zm.16499.1.S1_at	Zm.16499.1.S1_at	blue	-0.360064	1.07614e-05	-0.297407	0.000325182	-0.619331	2.10467e-16	-0.74269	3.73447e-26	0.464416	5.8227e-09	-0.475262	2.28057e-09
Zm.2934.1.S1_at	Zm.2934.1.S1_at	blue	-0.35992	1.08558e-05	-0.301332	0.000268303	-0.730826	5.51715e-25	-0.74764	1.16177e-26	0.3955	1.10815e-06	-0.632071	3.29668e-17
Zm.18731.1.S1_at	Zm.18731.1.S1_at	blue	-0.359208	1.13325e-05	-0.20524	0.0142759	-0.597639	4.10125e-15	-0.734892	2.2281e-25	0.416824	2.47022e-07	-0.636291	1.7503e-17
ZmAffx.1206.1.S1_s_at	ZmAffx.1206.1.S1_s_at	blue	-0.355851	1.38576e-05	-0.272952	0.00101445	-0.58991	1.12038e-14	-0.728321	9.56678e-25	0.3405	3.37958e-05	-0.558971	4.84829e-13
Zm.7462.1.A1_at	Zm.7462.1.A1_at	blue	-0.353371	1.60556e-05	-0.151401	0.0720848	-0.52953	1.23875e-11	-0.636543	1.68462e-17	0.176902	0.0352008	-0.6053	1.47442e-15
Zm.5476.2.S1_at	Zm.5476.2.S1_at	blue	0.351356	1.80784e-05	0.304677	0.000227274	0.694966	8.48389e-22	0.745272	2.03787e-26	-0.736051	1.71578e-25	0.881213	2.12155e-47
Zm.523.1.S1_at	Zm.523.1.S1_at	blue	0.350214	1.93293e-05	0.265135	0.00142871	0.635206	2.06157e-17	0.813571	8.90397e-35	-0.373131	4.8001e-06	0.567424	1.80048e-13
Zm.520.1.S1_at	Zm.520.1.S1_at	blue	0.349131	2.05898e-05	0.293635	0.000390161	0.642512	6.75879e-18	0.787589	3.09751e-31	-0.363674	8.64039e-06	0.525957	1.79757e-11
Zm.8578.1.A1_at	Zm.8578.1.A1_at	blue	-0.348851	2.09292e-05	-0.341562	3.18217e-05	-0.646792	3.4678e-18	-0.709712	4.74967e-23	0.47824	1.75295e-09	-0.547184	1.84313e-12
Zm.4338.1.A1_at	Zm.4338.1.A1_at	blue	0.348229	2.17e-05	0.147637	0.0795391	0.54349	2.77128e-12	0.701455	2.43858e-22	-0.372879	4.87681e-06	0.705083	1.19671e-22
Zm.6962.1.S1_at	Zm.6962.1.S1_at	blue	-0.34788	2.21437e-05	-0.167782	0.0459497	-0.590113	1.09167e-14	-0.664749	1.87067e-19	0.406946	5.01564e-07	-0.616037	3.35313e-16
Zm.12184.1.A1_at	Zm.12184.1.A1_at	blue	-0.347114	2.31482e-05	-0.368607	6.37345e-06	-0.68837	2.91383e-21	-0.782585	1.30735e-30	0.699176	3.79235e-22	-0.702751	1.89344e-22
Zm.3500.1.S1_at	Zm.3500.1.S1_at	blue	-0.346761	2.36265e-05	-0.324007	8.37124e-05	-0.612377	5.59076e-16	-0.729579	7.26099e-25	0.576062	6.35294e-14	-0.587868	1.45469e-14
Zm.11530.2.A1_at	Zm.11530.2.A1_at	blue	-0.34534	2.56425e-05	-0.307558	0.000196684	-0.705248	1.15839e-22	-0.734243	2.57839e-25	0.387158	1.93878e-06	-0.615107	3.82097e-16
Zm.13584.1.A1_at	Zm.13584.1.A1_at	blue	-0.343826	2.79688e-05	-0.207133	0.0133855	-0.60957	8.23636e-16	-0.777255	5.81488e-30	0.427807	1.09388e-07	-0.62867	5.4531e-17
Zm.6993.1.S1_at	Zm.6993.1.S1_at	blue	0.342387	3.0363e-05	0.217004	0.00948561	0.663187	2.43082e-19	0.784658	7.23383e-31	-0.359703	1.09985e-05	0.630291	4.29327e-17
ZmAffx.434.1.A1_at	ZmAffx.434.1.A1_at	blue	0.34185	3.13058e-05	0.224919	0.00712161	0.638843	1.18763e-17	0.822883	3.48801e-36	-0.38519	2.20732e-06	0.6432	6.07533e-18
Zm.16849.1.S1_at	Zm.16849.1.S1_at	blue	0.341464	3.20003e-05	0.321529	9.55099e-05	0.666329	1.43284e-19	0.759752	5.92929e-28	-0.369661	5.96838e-06	0.524215	2.15198e-11
Zm.3872.1.A1_at	Zm.3872.1.A1_at	blue	0.339948	3.48663e-05	0.187205	0.0256914	0.652043	1.5069e-18	0.843333	1.38559e-39	-0.388219	1.80713e-06	0.701122	2.6018e-22
Zm.10833.1.S1_at	Zm.10833.1.S1_at	blue	-0.336666	4.19219e-05	-0.178718	0.0333366	-0.600133	2.94825e-15	-0.709153	5.31631e-23	0.242468	0.00364549	-0.660002	4.1266e-19
Zm.6522.1.A1_x_at	Zm.6522.1.A1_x_at	blue	-0.336561	4.21697e-05	-0.250938	0.00259374	-0.585809	1.88933e-14	-0.744671	2.34785e-26	0.426563	1.20131e-07	-0.563804	2.76135e-13
Zm.3536.1.A1_at	Zm.3536.1.A1_at	blue	0.336243	4.29229e-05	0.304116	0.000233712	0.653271	1.23698e-18	0.827108	7.53024e-37	-0.420929	1.82804e-07	0.575857	6.51402e-14
Zm.13469.1.S1_at	Zm.13469.1.S1_at	blue	0.335935	4.36659e-05	0.253183	0.00236545	0.733656	2.94059e-25	0.860768	6.79878e-43	-0.504009	1.61358e-10	0.814361	6.81121e-35
Zm.465.1.A1_at	Zm.465.1.A1_at	blue	0.33498	4.6049e-05	0.14334	0.0887937	0.569661	1.3787e-13	0.773725	1.5279e-29	-0.49626	3.37624e-10	0.732556	3.7588e-25
Zm.18254.1.S1_a_at	Zm.18254.1.S1_a_at	blue	0.333673	4.95042e-05	0.231846	0.00549852	0.66258	2.69005e-19	0.836131	2.46947e-38	-0.505512	1.39535e-10	0.743646	2.98631e-26
ZmAffx.13.1.S1_s_at	ZmAffx.13.1.S1_s_at	blue	0.329992	6.05934e-05	0.195296	0.0198527	0.523835	2.23794e-11	0.743249	3.27754e-26	-0.282721	0.000651876	0.468582	4.07808e-09
Zm.13994.1.A1_at	Zm.13994.1.A1_at	blue	-0.32613	7.47042e-05	-0.222198	0.00786748	-0.575331	6.947e-14	-0.709659	4.80058e-23	0.305391	0.000219301	-0.563447	2.87932e-13
Zm.19092.1.A1_at	Zm.19092.1.A1_at	blue	0.324722	8.05721e-05	0.236305	0.00463713	0.566553	1.99662e-13	0.791197	1.07045e-31	-0.404589	5.91934e-07	0.494875	3.84498e-10
Zm.2550.2.A1_at	Zm.2550.2.A1_at	blue	0.320763	9.94605e-05	0.271795	0.00106788	0.64827	2.74709e-18	0.82609	1.09371e-36	-0.442534	3.50335e-08	0.632023	3.32039e-17
Zm.11811.1.S1_at	Zm.11811.1.S1_at	blue	0.319373	0.000107021	0.241265	0.00382245	0.670028	7.62798e-20	0.797894	1.4076e-32	-0.350664	1.88268e-05	0.651902	1.54118e-18
Zm.2385.2.A1_at	Zm.2385.2.A1_at	blue	0.319143	0.000108323	0.208573	0.012741	0.72171	3.97223e-24	0.823755	2.55061e-36	-0.536306	6.04005e-12	0.876007	3.53838e-46
Zm.11727.1.A1_at	Zm.11727.1.A1_at	blue	-0.318392	0.000112682	-0.310154	0.000172439	-0.696686	6.11559e-22	-0.711499	3.30851e-23	0.452522	1.56871e-08	-0.611924	5.95328e-16
Zm.7149.1.A1_at	Zm.7149.1.A1_at	blue	0.318077	0.000114555	0.144291	0.086675	0.527373	1.55175e-11	0.696847	5.93022e-22	-0.259697	0.00180225	0.555779	6.99683e-13
Zm.9637.1.A1_at	Zm.9637.1.A1_at	blue	-0.316374	0.000125202	-0.253505	0.0023342	-0.602331	2.1991e-15	-0.684927	5.47717e-21	0.365053	7.93991e-06	-0.642216	7.07524e-18
Zm.18043.1.A1_at	Zm.18043.1.A1_at	blue	0.313051	0.000148682	0.178033	0.0340296	0.610672	7.07756e-16	0.811083	2.05177e-34	-0.345385	2.55761e-05	0.635391	2.00473e-17
Zm.7334.1.S1_at	Zm.7334.1.S1_at	blue	0.311579	0.000160347	0.177409	0.0346714	0.647484	3.10991e-18	0.827415	6.72732e-37	-0.408228	4.5809e-07	0.780803	2.16345e-30
Zm.11759.1.S1_at	Zm.11759.1.S1_at	blue	0.310675	0.00016792	0.165103	0.0495833	0.502073	1.94388e-10	0.714959	1.63026e-23	-0.234872	0.00489966	0.476344	2.07326e-09
Zm.5715.1.A2_at	Zm.5715.1.A2_at	blue	0.309468	0.000178559	0.27576	0.000894839	0.669559	8.26665e-20	0.713815	2.06258e-23	-0.372876	4.878e-06	0.60801	1.0199e-15
Zm.4485.1.A1_at	Zm.4485.1.A1_at	blue	0.305011	0.000223509	0.299728	0.00029033	0.613718	4.63952e-16	0.76909	5.29121e-29	-0.351343	1.80921e-05	0.52501	1.98264e-11
Zm.446.1.S1_at	Zm.446.1.S1_at	blue	-0.304021	0.000234831	-0.364744	8.0916e-06	-0.617738	2.63833e-16	-0.7224	3.43039e-24	0.655937	8.03586e-19	-0.630212	4.344e-17
Zm.9342.1.A1_at	Zm.9342.1.A1_at	blue	-0.303976	0.000235358	-0.283716	0.000622603	-0.706377	9.25887e-23	-0.722396	3.43314e-24	0.43397	6.83743e-08	-0.596112	5.01274e-15
Zm.5538.1.A1_at	Zm.5538.1.A1_at	blue	0.303048	0.000246458	0.127112	0.131695	0.547793	1.72235e-12	0.765885	1.22811e-28	-0.385749	2.12762e-06	0.609737	8.04993e-16
Zm.493.1.A1_at	Zm.493.1.A1_at	blue	0.301196	0.000270109	0.15596	0.0638232	0.670838	6.63589e-20	0.806954	7.98318e-34	-0.482795	1.1664e-09	0.881523	1.78699e-47
Zm.14962.1.A1_at	Zm.14962.1.A1_at	blue	0.301006	0.000272657	0.166926	0.0470866	0.596451	4.79523e-15	0.760423	5.00316e-28	-0.305216	0.000221227	0.681898	9.47438e-21
Zm.9837.1.A1_at	Zm.9837.1.A1_at	blue	-0.300807	0.000275339	-0.266098	0.00137041	-0.668423	1.00396e-19	-0.728223	9.77235e-25	0.424483	1.40401e-07	-0.585031	2.08424e-14
Zm.8858.1.A1_at	Zm.8858.1.A1_at	blue	0.300232	0.000283227	0.164199	0.0508632	0.554096	8.47607e-13	0.770663	3.48221e-29	-0.287095	0.000531981	0.500916	2.17135e-10
Zm.518.1.A1_at	Zm.518.1.A1_at	blue	0.298596	0.000306862	0.212598	0.0110818	0.61029	7.45984e-16	0.782197	1.45964e-30	-0.322072	9.28024e-05	0.53566	6.47305e-12
Zm.10528.1.A1_at	Zm.10528.1.A1_at	blue	0.296303	0.000343075	0.135703	0.107343	0.597874	3.97651e-15	0.796076	2.46011e-32	-0.389877	1.61838e-06	0.692519	1.346e-21
Zm.2930.1.A1_at	Zm.2930.1.A1_at	blue	-0.294854	0.000367959	-0.314928	0.000134959	-0.679177	1.54166e-20	-0.676284	2.5719e-20	0.418057	2.25749e-07	-0.548925	1.51815e-12
Zm.10058.1.A1_at	Zm.10058.1.A1_at	blue	0.294103	0.000381486	0.193704	0.0209006	0.641576	7.81054e-18	0.763632	2.20188e-28	-0.375086	4.24097e-06	0.62422	1.0438e-16
Zm.2040.1.S1_at	Zm.2040.1.S1_at	blue	-0.293939	0.000384511	-0.115335	0.171691	-0.565567	2.24359e-13	-0.748203	1.01554e-26	0.21798	0.00916109	-0.582469	2.87564e-14
Zm.15903.2.A1_at	Zm.15903.2.A1_at	blue	0.293454	0.00039356	0.148168	0.0784512	0.540856	3.69546e-12	0.702718	1.90551e-22	-0.225282	0.00702695	0.487691	7.47777e-10
Zm.2040.2.S1_a_at	Zm.2040.2.S1_a_at	blue	-0.291981	0.000422273	-0.140077	0.0963803	-0.560559	4.03349e-13	-0.747519	1.19587e-26	0.254159	0.00227194	-0.578067	4.96624e-14
Zm.9252.1.A1_at	Zm.9252.1.A1_at	blue	-0.288441	0.000499385	-0.188749	0.0244756	-0.60684	1.19639e-15	-0.728084	1.00734e-24	0.26496	0.00143949	-0.616069	3.33835e-16
ZmAffx.152.1.A1_at	ZmAffx.152.1.A1_at	blue	0.285602	0.000570402	0.260504	0.0017417	0.66194	2.99305e-19	0.765585	1.32781e-28	-0.677701	2.00302e-20	0.777596	5.292e-30
Zm.12653.1.S1_at	Zm.12653.1.S1_at	blue	0.284354	0.000604463	0.125576	0.136463	0.622211	1.39449e-16	0.785282	6.04614e-31	-0.446024	2.65367e-08	0.843706	1.18873e-39
Zm.11736.1.A1_at	Zm.11736.1.A1_at	blue	0.27756	0.000825095	0.191179	0.0226617	0.656208	7.6884e-19	0.824757	1.77644e-36	-0.403938	6.195e-07	0.781108	1.98534e-30
Zm.2277.1.S1_at	Zm.2277.1.S1_at	blue	0.277483	0.000827987	0.1199	0.155238	0.47615	2.10904e-09	0.710941	3.70513e-23	-0.255226	0.00217367	0.443216	3.31918e-08
Zm.2928.1.S1_at	Zm.2928.1.S1_at	blue	0.274208	0.000959236	0.188931	0.0243351	0.545622	2.19123e-12	0.754979	1.95498e-27	-0.391103	1.49095e-06	0.523573	2.29897e-11
Zm.8639.1.A1_at	Zm.8639.1.A1_at	blue	-0.273505	0.000989785	-0.276235	0.000875923	-0.6166	3.09797e-16	-0.668973	9.13824e-20	0.347528	2.25996e-05	-0.504698	1.5097e-10
Zm.11896.1.A1_s_at	Zm.11896.1.A1_s_at	blue	-0.271962	0.00106002	-0.205142	0.0143234	-0.617028	2.91655e-16	-0.767838	7.36386e-29	0.453481	1.45025e-08	-0.602061	2.27991e-15
Zm.1066.2.S1_at	Zm.1066.2.S1_at	blue	0.268405	0.00123955	0.19557	0.019677	0.573055	9.16164e-14	0.700474	2.95066e-22	-0.26057	0.00173687	0.495685	3.56385e-10
Zm.3102.1.A1_at	Zm.3102.1.A1_at	blue	0.268378	0.001241	0.11648	0.167448	0.578051	4.97623e-14	0.793015	6.21844e-32	-0.323672	8.52253e-05	0.599948	3.02193e-15
Zm.12295.2.S1_a_at	Zm.12295.2.S1_a_at	blue	-0.257329	0.00199106	-0.0997456	0.237584	-0.560224	4.1934e-13	-0.668618	9.70996e-20	0.217647	0.00927069	-0.643881	5.46577e-18
Zm.11631.1.A1_at	Zm.11631.1.A1_at	blue	0.257293	0.0019941	0.177408	0.0346728	0.449375	2.02624e-08	0.665095	1.76484e-19	-0.265019	0.00143589	0.405306	5.6292e-07
Zm.1350.1.S1_at	Zm.1350.1.S1_at	blue	0.249266	0.00277649	0.179158	0.0328976	0.559918	4.34489e-13	0.763296	2.40089e-28	-0.344851	2.63738e-05	0.54188	3.30528e-12
Zm.5581.1.S1_at	Zm.5581.1.S1_at	blue	0.248986	0.00280815	0.142836	0.0899333	0.590659	1.01763e-14	0.736442	1.5704e-25	-0.290132	0.000461067	0.613692	4.65612e-16
Zm.11896.1.A1_at	Zm.11896.1.A1_at	blue	-0.245979	0.00317013	-0.179435	0.0326235	-0.503388	1.71308e-10	-0.647414	3.14413e-18	0.413441	3.15645e-07	-0.480187	1.47399e-09
Zm.13610.1.A1_at	Zm.13610.1.A1_at	blue	-0.230309	0.00582701	-0.121169	0.150879	-0.538344	4.85144e-12	-0.688301	2.95105e-21	0.327124	7.08029e-05	-0.633392	2.70674e-17
Zm.401.1.A1_at	Zm.401.1.A1_at	blue	-0.196415	0.0191427	-0.061269	0.468862	-0.490766	5.63546e-10	-0.64257	6.69804e-18	0.22058	0.00834327	-0.541936	3.28524e-12
Zm.1599.1.S1_a_at	Zm.1599.1.S1_a_at	blue	0.161112	0.0554377	-0.00488093	0.954028	0.496925	3.17118e-10	0.686738	3.93419e-21	-0.250995	0.00258767	0.715842	1.35828e-23
Zm.14496.1.A1_at	Zm.14496.1.A1_at	brown	0.785037	6.48752e-31	0.879939	4.27476e-47	0.768814	5.69171e-29	0.607178	1.14257e-15	-0.627416	6.55436e-17	0.48576	8.91823e-10
Zm.14226.1.A1_at	Zm.14226.1.A1_at	brown	0.771352	2.89637e-29	0.895037	6.04281e-51	0.743206	3.31021e-26	0.577916	5.06e-14	-0.586289	1.77789e-14	0.43056	8.87813e-08
Zm.10175.1.A1_at	Zm.10175.1.A1_at	brown	0.768281	6.55296e-29	0.875665	4.23879e-46	0.751116	5.0341e-27	0.594626	6.08813e-15	-0.600927	2.65284e-15	0.474868	2.36099e-09
Zm.9486.1.A1_at	Zm.9486.1.A1_at	brown	0.761417	3.88486e-28	0.900672	1.55376e-52	0.747804	1.11725e-26	0.61378	4.59913e-16	-0.67132	6.10652e-20	0.458517	9.5646e-09
ZmAffx.12.1.S1_at	ZmAffx.12.1.S1_at	brown	0.756154	1.46124e-27	0.871841	3.07579e-45	0.708211	6.42264e-23	0.576443	6.06319e-14	-0.560051	4.27877e-13	0.411517	3.62433e-07
Zm.10377.1.A1_at	Zm.10377.1.A1_at	brown	0.74733	1.25078e-26	0.815557	4.53047e-35	0.82666	8.87862e-37	0.741284	5.17812e-26	-0.659981	4.14108e-19	0.590273	1.06943e-14
Zm.1085.1.A1_a_at	Zm.1085.1.A1_a_at	brown	0.745573	1.89776e-26	0.949178	3.66331e-72	0.718285	8.17158e-24	0.516376	4.77644e-11	-0.679515	1.45156e-20	0.36701	7.03694e-06
Zm.16272.1.A1_at	Zm.16272.1.A1_at	brown	0.727304	1.19412e-24	0.903871	1.76063e-53	0.723357	2.79694e-24	0.565231	2.33429e-13	-0.627028	6.93712e-17	0.431803	8.07414e-08
Zm.2227.1.A1_at	Zm.2227.1.A1_at	brown	0.724542	2.16967e-24	0.929846	1.17299e-62	0.686042	4.46889e-21	0.4938	4.25172e-10	-0.702625	1.94075e-22	0.358999	1.14758e-05
Zm.9297.1.A1_at	Zm.9297.1.A1_at	brown	0.720461	5.1737e-24	0.917129	8.68567e-58	0.66095	3.52749e-19	0.487708	7.46593e-10	-0.572855	9.38556e-14	0.272975	0.00101343
Zm.10830.1.S1_at	Zm.10830.1.S1_at	brown	0.720348	5.29843e-24	0.868241	1.8768e-44	0.699799	3.36272e-22	0.544042	2.60825e-12	-0.568825	1.52372e-13	0.407168	4.93754e-07
Zm.1450.1.S1_at	Zm.1450.1.S1_at	brown	0.718547	7.73561e-24	0.882852	8.50757e-48	0.747139	1.30902e-26	0.613925	4.50736e-16	-0.667109	1.25553e-19	0.446625	2.52881e-08
Zm.1967.1.A1_at	Zm.1967.1.A1_at	brown	0.717654	9.32368e-24	0.899517	3.34792e-52	0.807108	7.59273e-34	0.664949	1.80854e-19	-0.602084	2.27296e-15	0.482191	1.23165e-09
Zm.3332.1.A1_at	Zm.3332.1.A1_at	brown	0.716409	1.20777e-23	0.895748	3.85155e-51	0.698893	4.00501e-22	0.506609	1.25428e-10	-0.557775	5.56507e-13	0.400014	8.13497e-07
Zm.1458.1.S1_at	Zm.1458.1.S1_at	brown	0.71393	2.01427e-23	0.84697	3.05849e-40	0.826008	1.12711e-36	0.665494	1.64992e-19	-0.643058	6.21098e-18	0.584996	2.09355e-14
Zm.4270.2.A1_a_at	Zm.4270.2.A1_a_at	brown	0.713151	2.36277e-23	0.899931	2.5463e-52	0.70632	9.3645e-23	0.563103	2.99792e-13	-0.610581	7.16668e-16	0.403632	6.32882e-07
Zm.3278.1.S1_at	Zm.3278.1.S1_at	brown	0.711056	3.6203e-23	0.93438	1.2808e-64	0.750511	5.82817e-27	0.586113	1.81782e-14	-0.737687	1.18339e-25	0.425977	1.25542e-07
Zm.800.1.S1_at	Zm.800.1.S1_at	brown	0.706222	9.55012e-23	0.90495	8.30196e-54	0.867387	2.86037e-44	0.750278	6.16624e-27	-0.818099	1.88578e-35	0.587841	1.45968e-14
Zm.281.1.S1_s_at	Zm.281.1.S1_s_at	brown	0.705495	1.10302e-22	0.859344	1.31549e-42	0.698192	4.58357e-22	0.569002	1.49179e-13	-0.597741	4.04647e-15	0.421105	1.80444e-07
Zm.13583.1.S1_at	Zm.13583.1.S1_at	brown	0.704838	1.25612e-22	0.888332	3.62488e-49	0.736618	1.50894e-25	0.579004	4.42446e-14	-0.66071	3.6707e-19	0.448158	2.23568e-08
Zm.864.1.S1_at	Zm.864.1.S1_at	brown	0.703832	1.53152e-22	0.875347	5.01024e-46	0.802349	3.49751e-33	0.625702	8.41828e-17	-0.713111	2.38251e-23	0.55321	9.37266e-13
Zm.8822.2.A1_at	Zm.8822.2.A1_at	brown	0.700819	2.75927e-22	0.850785	6.01089e-41	0.784834	6.87796e-31	0.655382	8.79365e-19	-0.555119	7.54463e-13	0.477031	1.95123e-09
Zm.8927.1.S1_at	Zm.8927.1.S1_at	brown	0.69842	4.38717e-22	0.823275	3.03181e-36	0.77921	3.38074e-30	0.730715	5.65425e-25	-0.632536	3.07579e-17	0.489238	6.48863e-10
Zm.186.1.S1_at	Zm.186.1.S1_at	brown	0.697226	5.51645e-22	0.853578	1.77394e-41	0.721983	3.74791e-24	0.561646	3.55452e-13	-0.598452	3.68428e-15	0.455929	1.18563e-08
Zm.14674.1.S1_at	Zm.14674.1.S1_at	brown	0.697146	5.60164e-22	0.877049	2.03518e-46	0.792906	6.42538e-32	0.656989	6.76923e-19	-0.628635	5.48077e-17	0.512721	6.88018e-11
Zm.18148.1.A1_at	Zm.18148.1.A1_at	brown	0.686481	4.12394e-21	0.863204	2.15958e-43	0.641533	7.86222e-18	0.443744	3.18291e-08	-0.461846	7.2367e-09	0.302299	0.000255787
Zm.3918.1.S1_at	Zm.3918.1.S1_at	brown	0.683402	7.22369e-21	0.893509	1.57373e-50	0.780977	2.05996e-30	0.680117	1.30377e-20	-0.769125	5.24226e-29	0.460185	8.3202e-09
Zm.16992.1.A1_at	Zm.16992.1.A1_at	brown	0.683067	7.67452e-21	0.908103	8.76099e-55	0.636003	1.82803e-17	0.407538	4.81018e-07	-0.608491	9.55012e-16	0.268989	0.00120827
Zm.1871.1.A1_at	Zm.1871.1.A1_at	brown	0.682138	9.07336e-21	0.90623	3.36553e-54	0.663787	2.19863e-19	0.475226	2.28784e-09	-0.642346	6.93499e-18	0.303987	0.000235221
Zm.17839.1.S1_at	Zm.17839.1.S1_at	brown	0.677764	1.98063e-20	0.860583	7.40861e-43	0.737228	1.31353e-25	0.608062	1.01272e-15	-0.706412	9.19479e-23	0.422154	1.66963e-07
Zm.11214.1.S1_at	Zm.11214.1.S1_at	brown	0.676991	2.27069e-20	0.805887	1.12806e-33	0.696064	6.88603e-22	0.50176	2.0029e-10	-0.436871	5.46294e-08	0.372465	5.00575e-06
Zm.16538.1.S1_at	Zm.16538.1.S1_at	brown	0.676137	2.63925e-20	0.910301	1.74046e-55	0.678272	1.8103e-20	0.49435	4.03856e-10	-0.635181	2.06914e-17	0.340421	3.39471e-05
Zm.17181.1.S1_at	Zm.17181.1.S1_at	brown	0.674308	3.63625e-20	0.744993	2.17649e-26	0.733149	3.29355e-25	0.664328	2.0077e-19	-0.539218	4.4145e-12	0.510358	8.69011e-11
Zm.8726.1.A1_at	Zm.8726.1.A1_at	brown	0.669695	8.07651e-20	0.88148	1.83018e-47	0.639066	1.14791e-17	0.453816	1.41098e-08	-0.589556	1.17239e-14	0.329086	6.36608e-05
Zm.9675.1.A1_at	Zm.9675.1.A1_at	brown	0.667897	1.09795e-19	0.771182	3.03115e-29	0.682238	8.91268e-21	0.622135	1.40983e-16	-0.480221	1.46943e-09	0.376779	3.80723e-06
Zm.1506.1.A1_at	Zm.1506.1.A1_at	brown	0.665478	1.65441e-19	0.823898	2.42255e-36	0.736852	1.43097e-25	0.603404	1.90408e-15	-0.638471	1.25698e-17	0.537617	5.24713e-12
Zm.16805.8.S1_at	Zm.16805.8.S1_at	brown	0.665445	1.66381e-19	0.825863	1.18815e-36	0.723204	2.88993e-24	0.606767	1.20825e-15	-0.595745	5.26011e-15	0.43654	5.6052e-08
Zm.15827.1.A1_at	Zm.15827.1.A1_at	brown	0.661989	2.96875e-19	0.932831	6.21431e-64	0.656047	7.89301e-19	0.458756	9.37602e-09	-0.700083	3.18304e-22	0.318217	0.000113718
Zm.9601.1.A1_at	Zm.9601.1.A1_at	brown	0.661847	3.03973e-19	0.863255	2.10727e-43	0.734762	2.29437e-25	0.51545	5.24118e-11	-0.590868	9.90635e-15	0.364391	8.26905e-06
Zm.12208.1.A1_at	Zm.12208.1.A1_at	brown	0.661704	3.11255e-19	0.8633	2.06277e-43	0.732213	4.0571e-25	0.559202	4.72023e-13	-0.612637	5.39202e-16	0.437115	5.36018e-08
Zm.11838.1.A1_at	Zm.11838.1.A1_at	brown	0.657501	6.22601e-19	0.776646	6.87837e-30	0.508114	1.08306e-10	0.371039	5.47522e-06	-0.344185	2.74008e-05	0.191014	0.022781
Zm.17110.1.S1_at	Zm.17110.1.S1_at	brown	0.653859	1.12521e-18	0.924543	1.59774e-60	0.64508	4.53452e-18	0.433641	7.01294e-08	-0.588475	1.34637e-14	0.296694	0.00033664
Zm.8525.1.A1_at	Zm.8525.1.A1_at	brown	0.653428	1.20623e-18	0.793378	5.57526e-32	0.64651	3.62476e-18	0.518869	3.71502e-11	-0.558116	5.3506e-13	0.339299	3.61665e-05
Zm.847.1.S1_at	Zm.847.1.S1_at	brown	0.653199	1.25141e-18	0.893305	1.78599e-50	0.628962	5.22397e-17	0.412718	3.32499e-07	-0.561602	3.57256e-13	0.272393	0.00103995
Zm.10101.1.A1_at	Zm.10101.1.A1_at	brown	0.651761	1.57654e-18	0.7867	4.01295e-31	0.700582	2.88955e-22	0.573378	8.80951e-14	-0.508106	1.08386e-10	0.460892	7.84102e-09
Zm.7654.1.A1_at	Zm.7654.1.A1_at	brown	0.647561	3.07215e-18	0.884864	2.72152e-48	0.635259	2.0452e-17	0.482644	1.18236e-09	-0.622792	1.28264e-16	0.313027	0.00014887
Zm.4203.1.A1_at	Zm.4203.1.A1_at	brown	0.646114	3.85678e-18	0.826913	8.09116e-37	0.694708	8.90839e-22	0.57791	5.06348e-14	-0.717477	9.67365e-24	0.379922	3.11109e-06
Zm.9554.1.A1_at	Zm.9554.1.A1_at	brown	0.643976	5.38578e-18	0.862693	2.75125e-43	0.726124	1.54247e-24	0.56341	2.89196e-13	-0.584308	2.28325e-14	0.426081	1.24569e-07
Zm.11650.1.A1_at	Zm.11650.1.A1_at	brown	0.642632	6.63495e-18	0.788131	2.64416e-31	0.81101	2.10246e-34	0.706214	9.56372e-23	-0.567927	1.69593e-13	0.521592	2.81639e-11
Zm.16805.3.S1_a_at	Zm.16805.3.S1_a_at	brown	0.64035	9.43098e-18	0.86092	6.33307e-43	0.705896	1.01882e-22	0.562641	3.16447e-13	-0.588471	1.34697e-14	0.383675	2.43783e-06
Zm.9932.1.A1_at	Zm.9932.1.A1_at	brown	0.640032	9.90246e-18	0.821613	5.48705e-36	0.740474	6.24418e-26	0.542141	3.21259e-12	-0.627268	6.69841e-17	0.528006	1.45269e-11
Zm.10676.1.S1_at	Zm.10676.1.S1_at	brown	0.639269	1.11287e-17	0.819099	1.33066e-35	0.650914	1.80506e-18	0.480108	1.48435e-09	-0.510541	8.53514e-11	0.361932	9.60904e-06
Zm.16583.1.A1_at	Zm.16583.1.A1_at	brown	0.636451	1.70832e-17	0.727456	1.15519e-24	0.742562	3.84758e-26	0.593279	7.25386e-15	-0.424082	1.44659e-07	0.467383	4.52047e-09
Zm.10017.1.A1_at	Zm.10017.1.A1_at	brown	0.636009	1.82642e-17	0.896535	2.33149e-51	0.630123	4.40125e-17	0.430029	9.24381e-08	-0.557299	5.8779e-13	0.261472	0.00167153
Zm.6659.1.A1_at	Zm.6659.1.A1_at	brown	0.635682	1.9188e-17	0.836723	1.95928e-38	0.512671	6.91432e-11	0.303452	0.000241568	-0.447868	2.28841e-08	0.178934	0.0331204
Zm.708.1.A1_at	Zm.708.1.A1_at	brown	0.634649	2.24158e-17	0.736947	1.40013e-25	0.729576	7.26671e-25	0.656257	7.62746e-19	-0.496892	3.18112e-10	0.401154	7.51901e-07
Zm.10167.1.A1_at	Zm.10167.1.A1_at	brown	0.632688	3.0071e-17	0.900229	2.08839e-52	0.709266	5.19649e-23	0.513011	6.68486e-11	-0.658867	4.97601e-19	0.36156	9.82875e-06
Zm.3537.1.A1_at	Zm.3537.1.A1_at	brown	0.632548	3.07057e-17	0.930399	6.87624e-63	0.709808	4.65886e-23	0.508395	1.05373e-10	-0.740734	5.88051e-26	0.371915	5.18231e-06
Zm.17301.1.A1_at	Zm.17301.1.A1_at	brown	0.630921	3.91066e-17	0.82585	1.1941e-36	0.681733	9.75989e-21	0.520849	3.0381e-11	-0.704998	1.21696e-22	0.34483	2.64057e-05
Zm.506.1.A1_at	Zm.506.1.A1_at	brown	0.630498	4.16375e-17	0.8819	1.44921e-47	0.76339	2.34338e-28	0.641228	8.24075e-18	-0.670275	7.31107e-20	0.46539	5.35991e-09
Zm.9833.1.A1_at	Zm.9833.1.A1_at	brown	0.629386	4.90697e-17	0.825724	1.24988e-36	0.558433	5.15898e-13	0.409155	4.28942e-07	-0.442875	3.40999e-08	0.221728	0.00800307
Zm.12612.1.A1_at	Zm.12612.1.A1_at	brown	0.626914	7.05446e-17	0.896009	3.26294e-51	0.675642	2.87913e-20	0.469315	3.82833e-09	-0.614188	4.34503e-16	0.331317	5.63579e-05
Zm.14663.1.S1_s_at	Zm.14663.1.S1_s_at	brown	0.626288	7.72953e-17	0.81083	2.23201e-34	0.63512	2.08832e-17	0.446145	2.62803e-08	-0.37551	4.12813e-06	0.286142	0.000556235
Zm.4596.1.A1_at	Zm.4596.1.A1_at	brown	0.625612	8.52843e-17	0.900772	1.45314e-52	0.643122	6.1491e-18	0.500539	2.25102e-10	-0.686655	3.99399e-21	0.281668	0.000684234
Zm.12129.1.S1_at	Zm.12129.1.S1_at	brown	0.624829	9.55554e-17	0.873457	1.34157e-45	0.571019	1.17147e-13	0.355423	1.42158e-05	-0.425624	1.28909e-07	0.152873	0.0693276
Zm.9644.1.A1_at	Zm.9644.1.A1_at	brown	0.622498	1.33807e-16	0.817621	2.22587e-35	0.580611	3.6253e-14	0.452518	1.56928e-08	-0.553243	9.33831e-13	0.192012	0.0220671
Zm.15280.1.A1_s_at	Zm.15280.1.A1_s_at	brown	0.62247	1.34352e-16	0.831305	1.57526e-37	0.565387	2.29192e-13	0.365836	7.56617e-06	-0.507101	1.19558e-10	0.279512	0.000755142
Zm.7882.1.A1_at	Zm.7882.1.A1_at	brown	0.62169	1.50286e-16	0.903116	2.96431e-53	0.637641	1.42628e-17	0.407084	4.96696e-07	-0.592322	8.21179e-15	0.283845	0.000618891
Zm.19112.1.A1_at	Zm.19112.1.A1_at	brown	0.621139	1.62617e-16	0.869078	1.23862e-44	0.734346	2.51952e-25	0.556107	6.73907e-13	-0.769893	4.27486e-29	0.415334	2.75281e-07
Zm.4407.1.A1_at	Zm.4407.1.A1_at	brown	0.620952	1.6703e-16	0.793675	5.09706e-32	0.563371	2.9054e-13	0.396866	1.0097e-06	-0.426464	1.21031e-07	0.214349	0.010421
Zm.19199.1.A1_at	Zm.19199.1.A1_at	brown	0.620032	1.90481e-16	0.77211	2.36339e-29	0.704587	1.31979e-22	0.475381	2.25694e-09	-0.655979	7.98093e-19	0.463712	6.18135e-09
Zm.10238.1.A1_at	Zm.10238.1.A1_at	brown	0.617853	2.59577e-16	0.819502	1.15567e-35	0.772075	2.3857e-29	0.675413	2.99685e-20	-0.666586	1.37179e-19	0.489299	6.45233e-10
Zm.5989.1.A1_at	Zm.5989.1.A1_at	brown	0.616385	3.1931e-16	0.815929	3.98879e-35	0.748299	9.92341e-27	0.590655	1.01817e-14	-0.727821	1.06693e-24	0.547646	1.75071e-12
Zm.9124.1.A1_at	Zm.9124.1.A1_at	brown	0.615876	3.43006e-16	0.899102	4.40392e-52	0.656608	7.20326e-19	0.465468	5.32436e-09	-0.699528	3.54352e-22	0.293995	0.000383483
Zm.13232.1.S1_at	Zm.13232.1.S1_at	brown	0.615342	3.69675e-16	0.775614	9.13196e-30	0.652192	1.47128e-18	0.574317	7.86024e-14	-0.445431	2.78244e-08	0.325039	7.92129e-05
Zm.9845.1.S1_at	Zm.9845.1.S1_at	brown	0.613921	4.50979e-16	0.788228	2.57038e-31	0.538473	4.78461e-12	0.422029	1.6852e-07	-0.469599	3.73567e-09	0.237855	0.00436714
Zm.1595.1.S1_at	Zm.1595.1.S1_at	brown	0.612611	5.41191e-16	0.756589	1.31134e-27	0.705727	1.05346e-22	0.573042	9.17537e-14	-0.560456	4.08229e-13	0.488443	6.97968e-10
Zm.11950.1.A1_at	Zm.11950.1.A1_at	brown	0.609963	7.80418e-16	0.858268	2.15624e-42	0.659881	4.21044e-19	0.502718	1.8271e-10	-0.600002	3.00017e-15	0.342977	2.93601e-05
Zm.1708.1.S1_at	Zm.1708.1.S1_at	brown	0.609194	8.67306e-16	0.87819	1.10481e-46	0.647246	3.22835e-18	0.494686	3.91379e-10	-0.699452	3.59579e-22	0.240917	0.00387521
Zm.2233.1.A1_at	Zm.2233.1.A1_at	brown	0.608099	1.00769e-15	0.91484	5.39451e-57	0.645926	3.9721e-18	0.446146	2.62791e-08	-0.735978	1.74406e-25	0.317165	0.000120145
Zm.16973.1.S1_at	Zm.16973.1.S1_at	brown	0.60801	1.02001e-15	0.877179	1.89967e-46	0.616114	3.31716e-16	0.395492	1.10879e-06	-0.618032	2.53084e-16	0.231224	0.00562936
Zm.12391.1.S1_at	Zm.12391.1.S1_at	brown	0.607681	1.06677e-15	0.884068	4.28312e-48	0.616932	2.95643e-16	0.442454	3.52564e-08	-0.55108	1.19217e-12	0.232984	0.00526599
Zm.12293.1.S1_at	Zm.12293.1.S1_at	brown	0.607667	1.06885e-15	0.815078	5.33565e-35	0.675705	2.84744e-20	0.594139	6.48637e-15	-0.619117	2.16995e-16	0.353876	1.55822e-05
Zm.15278.1.S1_at	Zm.15278.1.S1_at	brown	0.606588	1.23815e-15	0.745383	1.98512e-26	0.533229	8.38597e-12	0.362603	9.22408e-06	-0.422971	1.57138e-07	0.144471	0.0862787
Zm.3285.1.A1_at	Zm.3285.1.A1_at	brown	0.605005	1.53441e-15	0.817979	1.96596e-35	0.754647	2.12202e-27	0.714744	1.70402e-23	-0.766414	1.06984e-28	0.460282	8.25324e-09
Zm.11924.1.A1_at	Zm.11924.1.A1_at	brown	0.604891	1.55837e-15	0.83665	2.01601e-38	0.508885	1.00431e-10	0.299162	0.000298487	-0.473947	2.55972e-09	0.149304	0.0761632
Zm.545.1.S1_at	Zm.545.1.S1_at	brown	0.604252	1.69874e-15	0.920122	7.35662e-59	0.68609	4.4292e-21	0.497453	3.01721e-10	-0.741854	4.53658e-26	0.353693	1.57519e-05
Zm.17245.1.S1_at	Zm.17245.1.S1_at	brown	0.603847	1.79391e-15	0.882304	1.15688e-47	0.641447	7.96708e-18	0.469649	3.71968e-09	-0.711724	3.16089e-23	0.290487	0.000453377
Zm.18271.1.A1_at	Zm.18271.1.A1_at	brown	0.601576	2.43267e-15	0.74647	1.53477e-26	0.720964	4.65203e-24	0.656857	6.91696e-19	-0.480415	1.44416e-09	0.372578	4.97033e-06
Zm.11758.1.A1_at	Zm.11758.1.A1_at	brown	0.600978	2.63472e-15	0.874135	9.44033e-46	0.566781	1.94327e-13	0.412998	3.25864e-07	-0.602663	2.10331e-15	0.208319	0.0128526
Zm.10013.1.A1_at	Zm.10013.1.A1_at	brown	0.600871	2.67245e-15	0.791036	1.12288e-31	0.773582	1.5884e-29	0.618589	2.33879e-16	-0.698511	4.31066e-22	0.521958	2.71294e-11
Zm.16733.1.A1_at	Zm.16733.1.A1_at	brown	0.599208	3.33349e-15	0.903131	2.93379e-53	0.732451	3.84821e-25	0.560179	4.21535e-13	-0.747329	1.25122e-26	0.410619	3.86467e-07
Zm.2301.1.A1_at	Zm.2301.1.A1_at	brown	0.598924	3.46111e-15	0.731955	4.29616e-25	0.591009	9.72865e-15	0.500593	2.23929e-10	-0.510892	8.24453e-11	0.357142	1.2829e-05
Zm.7998.1.A1_at	Zm.7998.1.A1_at	brown	0.597843	3.99288e-15	0.838488	9.77234e-39	0.71949	6.34775e-24	0.546733	1.93768e-12	-0.639191	1.12626e-17	0.42314	1.5518e-07
Zm.10032.1.S1_at	Zm.10032.1.S1_at	brown	0.597621	4.11092e-15	0.890723	8.68155e-50	0.712416	2.74553e-23	0.545136	2.31228e-12	-0.762802	2.72603e-28	0.435194	6.22143e-08
Zm.1449.2.S1_a_at	Zm.1449.2.S1_a_at	brown	0.596307	4.88649e-15	0.884111	4.17971e-48	0.641702	7.65943e-18	0.428023	1.07617e-07	-0.701124	2.60069e-22	0.275314	0.000912935
Zm.10177.1.A1_at	Zm.10177.1.A1_at	brown	0.595638	5.33417e-15	0.916854	1.08487e-57	0.563585	2.83309e-13	0.329374	6.26685e-05	-0.6568	6.98109e-19	0.174138	0.0382078
Zm.2193.1.A2_at	Zm.2193.1.A2_at	brown	0.59556	5.38869e-15	0.772202	2.30567e-29	0.744829	2.26216e-26	0.609507	8.30843e-16	-0.670076	7.56488e-20	0.472228	2.97416e-09
Zm.791.1.S1_s_at	Zm.791.1.S1_s_at	brown	0.595218	5.63476e-15	0.876924	2.17549e-46	0.551382	1.15233e-12	0.351823	1.75891e-05	-0.586782	1.67008e-14	0.212682	0.0110493
Zm.11779.1.A1_at	Zm.11779.1.A1_at	brown	0.594373	6.29166e-15	0.873461	1.33873e-45	0.681516	1.01472e-20	0.428566	1.03289e-07	-0.588801	1.29133e-14	0.343645	2.82605e-05
Zm.17186.1.A1_at	Zm.17186.1.A1_at	brown	0.592775	7.74336e-15	0.710734	3.86415e-23	0.783998	8.73974e-31	0.59408	6.53665e-15	-0.655625	8.4532e-19	0.615088	3.83077e-16
Zm.549.1.A1_at	Zm.549.1.A1_at	brown	0.592581	7.94087e-15	0.828287	4.87447e-37	0.74351	3.08346e-26	0.564483	2.54954e-13	-0.697079	5.67346e-22	0.457967	1.0013e-08
Zm.3710.1.S1_at	Zm.3710.1.S1_at	brown	0.5922	8.34245e-15	0.89856	6.28362e-52	0.665687	1.59713e-19	0.444459	3.00679e-08	-0.743706	2.94521e-26	0.358913	1.15353e-05
Zm.6689.1.A1_s_at	Zm.6689.1.A1_s_at	brown	0.591936	8.63145e-15	0.830816	1.89461e-37	0.726481	1.42766e-24	0.613659	4.67793e-16	-0.706923	8.3062e-23	0.520542	3.13484e-11
Zm.2707.1.S1_at	Zm.2707.1.S1_at	brown	0.589073	1.24721e-14	0.694798	8.75851e-22	0.665166	1.74385e-19	0.618871	2.24702e-16	-0.362948	9.03216e-06	0.394319	1.20062e-06
Zm.9636.1.A1_at	Zm.9636.1.A1_at	brown	0.58821	1.39256e-14	0.859563	1.189e-42	0.625907	8.17063e-17	0.441945	3.67058e-08	-0.66855	9.82403e-20	0.303666	0.000239016
Zm.4814.1.A1_a_at	Zm.4814.1.A1_a_at	brown	0.586204	1.79716e-14	0.702151	2.12903e-22	0.630367	4.24541e-17	0.454574	1.32571e-08	-0.429601	9.54929e-08	0.387053	1.9522e-06
Zm.12550.1.A1_at	Zm.12550.1.A1_at	brown	0.586103	1.82016e-14	0.86515	8.50273e-44	0.606668	1.22475e-15	0.453031	1.50475e-08	-0.666667	1.35326e-19	0.246482	0.00310671
Zm.9282.1.A1_at	Zm.9282.1.A1_at	brown	0.586074	1.82684e-14	0.87738	1.7061e-46	0.640946	8.60494e-18	0.437824	5.07204e-08	-0.623089	1.22894e-16	0.252665	0.00241643
Zm.2193.1.A1_at	Zm.2193.1.A1_at	brown	0.58539	1.99196e-14	0.761449	3.85347e-28	0.725861	1.63272e-24	0.567634	1.75621e-13	-0.619261	2.12575e-16	0.451486	1.70712e-08
Zm.8729.1.A1_at	Zm.8729.1.A1_at	brown	0.584275	2.29263e-14	0.851674	4.08718e-41	0.675224	3.098e-20	0.505685	1.37212e-10	-0.717545	9.53686e-24	0.332265	5.3499e-05
Zm.16805.3.S1_x_at	Zm.16805.3.S1_x_at	brown	0.584024	2.36622e-14	0.81894	1.40677e-35	0.62931	4.96292e-17	0.46515	5.47072e-09	-0.503941	1.62427e-10	0.287416	0.000524036
Zm.10845.1.A1_at	Zm.10845.1.A1_at	brown	0.583889	2.40673e-14	0.85557	7.31347e-42	0.689021	2.58333e-21	0.562667	3.15473e-13	-0.669504	8.34546e-20	0.390799	1.52166e-06
ZmAffx.1198.1.A1_at	ZmAffx.1198.1.A1_at	brown	0.582833	2.74756e-14	0.836055	2.54345e-38	0.732597	3.72493e-25	0.548776	1.54358e-12	-0.628695	5.43322e-17	0.507161	1.18862e-10
Zm.7687.1.A1_at	Zm.7687.1.A1_at	brown	0.580458	3.6946e-14	0.852366	3.02144e-41	0.57831	4.82011e-14	0.407354	4.87326e-07	-0.517084	4.44832e-11	0.266432	0.00135073
Zm.11718.1.A1_at	Zm.11718.1.A1_at	brown	0.579653	4.08303e-14	0.754488	2.20695e-27	0.688732	2.72491e-21	0.500298	2.30322e-10	-0.681898	9.47419e-21	0.366098	7.44479e-06
Zm.19022.1.S1_at	Zm.19022.1.S1_at	brown	0.579004	4.4243e-14	0.7937	5.05951e-32	0.633736	2.57094e-17	0.471955	3.04582e-09	-0.618669	2.31246e-16	0.396464	1.03779e-06
Zm.13698.1.S1_at	Zm.13698.1.S1_at	brown	0.578861	4.50312e-14	0.841376	3.07409e-39	0.794917	3.50154e-32	0.646227	3.7891e-18	-0.785531	5.62668e-31	0.527953	1.46078e-11
Zm.3568.1.A1_at	Zm.3568.1.A1_at	brown	0.578504	4.7058e-14	0.868057	2.05571e-44	0.633657	2.60149e-17	0.434669	6.47889e-08	-0.579886	3.96664e-14	0.259816	0.0017932
Zm.11191.1.A1_at	Zm.11191.1.A1_at	brown	0.574136	8.03478e-14	0.834003	5.63125e-38	0.550008	1.34485e-12	0.388152	1.81518e-06	-0.562096	3.37262e-13	0.185968	0.0267022
Zm.3568.2.A1_a_at	Zm.3568.2.A1_a_at	brown	0.574081	8.08915e-14	0.859119	1.45928e-42	0.590078	1.09647e-14	0.397672	9.5559e-07	-0.560938	3.85991e-13	0.217136	0.00944109
Zm.8557.1.A1_at	Zm.8557.1.A1_at	brown	0.572227	1.01268e-13	0.860812	6.66084e-43	0.459856	8.55237e-09	0.236174	0.00466057	-0.524878	2.00981e-11	0.0574029	0.497424
Zm.561.1.A1_at	Zm.561.1.A1_at	brown	0.571876	1.05647e-13	0.909241	3.81268e-55	0.587115	1.60082e-14	0.345486	2.54278e-05	-0.688183	3.01581e-21	0.260139	0.00176886
Zm.1315.1.A1_at	Zm.1315.1.A1_at	brown	0.569774	1.36022e-13	0.803465	2.45348e-33	0.582305	2.9354e-14	0.432535	7.63419e-08	-0.562377	3.26385e-13	0.299517	0.000293349
Zm.1593.1.A1_at	Zm.1593.1.A1_at	brown	0.568748	1.53786e-13	0.839673	6.09601e-39	0.676757	2.3662e-20	0.489775	6.17545e-10	-0.703544	1.62075e-22	0.353475	1.59568e-05
Zm.16877.2.A1_a_at	Zm.16877.2.A1_a_at	brown	0.568238	1.6343e-13	0.765906	1.22123e-28	0.794775	3.65499e-32	0.651029	1.7721e-18	-0.688464	2.86335e-21	0.533163	8.44503e-12
Zm.11861.1.A1_at	Zm.11861.1.A1_at	brown	0.566466	2.0173e-13	0.848128	1.87578e-40	0.519624	3.44138e-11	0.281641	0.000685098	-0.441405	3.83029e-08	0.160101	0.0570071
Zm.6023.1.S1_at	Zm.6023.1.S1_at	brown	0.565656	2.2202e-13	0.872975	1.72033e-45	0.563524	2.85351e-13	0.404659	5.89055e-07	-0.662269	2.83317e-19	0.246717	0.00307751
Zm.17916.1.S1_at	Zm.17916.1.S1_at	brown	0.564108	2.66453e-13	0.860339	8.29981e-43	0.594256	6.38863e-15	0.419735	1.99614e-07	-0.660118	4.04882e-19	0.276339	0.000871852
ZmAffx.896.1.S1_at	ZmAffx.896.1.S1_at	brown	0.563866	2.74127e-13	0.857749	2.73289e-42	0.626167	7.86627e-17	0.45106	1.76744e-08	-0.699431	3.61072e-22	0.286051	0.000558587
Zm.6685.1.A1_at	Zm.6685.1.A1_at	brown	0.561682	3.53944e-13	0.852307	3.10067e-41	0.563782	2.76855e-13	0.409441	4.20303e-07	-0.564159	2.64863e-13	0.185273	0.027285
Zm.2136.1.S1_at	Zm.2136.1.S1_at	brown	0.561221	3.73479e-13	0.742065	4.31921e-26	0.444071	3.10106e-08	0.283074	0.000641363	-0.449257	2.04571e-08	0.186868	0.0259636
Zm.5704.1.A1_at	Zm.5704.1.A1_at	brown	0.560602	4.01372e-13	0.877251	1.82809e-46	0.676644	2.41381e-20	0.502243	1.9123e-10	-0.705411	1.1215e-22	0.337406	4.02235e-05
Zm.800.2.A1_at	Zm.800.2.A1_at	brown	0.559693	4.45969e-13	0.785503	5.67307e-31	0.730522	5.90075e-25	0.594986	5.80811e-15	-0.73354	3.01787e-25	0.533604	8.05854e-12
Zm.18161.1.S1_s_at	Zm.18161.1.S1_s_at	brown	0.558557	5.08587e-13	0.865749	6.36281e-44	0.635747	1.89997e-17	0.345381	2.55823e-05	-0.638663	1.22083e-17	0.290558	0.000451857
Zm.8200.1.S1_at	Zm.8200.1.S1_at	brown	0.557615	5.66848e-13	0.916199	1.83556e-57	0.605112	1.51242e-15	0.367642	6.76708e-06	-0.719257	6.6664e-24	0.227571	0.00645589
Zm.9492.1.A1_at	Zm.9492.1.A1_at	brown	0.556004	6.81897e-13	0.737474	1.2422e-25	0.664611	1.91455e-19	0.478835	1.66268e-09	-0.498101	2.83788e-10	0.40074	7.73741e-07
Zm.3707.1.A1_at	Zm.3707.1.A1_at	brown	0.555099	7.56182e-13	0.789333	1.85868e-31	0.723238	2.86846e-24	0.564787	2.45989e-13	-0.673042	4.53263e-20	0.510861	8.26993e-11
Zm.2005.1.A1_at	Zm.2005.1.A1_at	brown	0.553545	9.02352e-13	0.864074	1.42626e-43	0.556463	6.47021e-13	0.319564	0.000105953	-0.59194	8.62739e-15	0.17269	0.0398679
Zm.8365.1.A1_at	Zm.8365.1.A1_at	brown	0.552532	1.01203e-12	0.698726	4.13592e-22	0.682953	7.83324e-21	0.5898	1.13638e-14	-0.645907	3.98398e-18	0.513113	6.61727e-11
Zm.16226.1.A1_at	Zm.16226.1.A1_at	brown	0.552122	1.06012e-12	0.680441	1.23036e-20	0.547495	1.7805e-12	0.407856	4.70317e-07	-0.387342	1.91524e-06	0.292315	0.000415615
Zm.3371.1.A1_at	Zm.3371.1.A1_at	brown	0.55199	1.07601e-12	0.609356	8.48205e-16	0.596066	5.04331e-15	0.564291	2.60779e-13	-0.456359	1.14418e-08	0.403239	6.505e-07
Zm.10410.1.S1_a_at	Zm.10410.1.S1_a_at	brown	0.550392	1.28805e-12	0.77594	8.35248e-30	0.484911	9.63387e-10	0.315424	0.000131531	-0.457845	1.0115e-08	0.109374	0.195074
Zm.8307.2.A1_a_at	Zm.8307.2.A1_a_at	brown	0.550317	1.29897e-12	0.777404	5.58163e-30	0.550181	1.31898e-12	0.417246	2.39528e-07	-0.653598	1.17347e-18	0.268273	0.00124674
Zm.1419.1.S1_at	Zm.1419.1.S1_at	brown	0.548946	1.51459e-12	0.6889	2.64157e-21	0.580471	3.68898e-14	0.501865	1.98304e-10	-0.454011	1.38857e-08	0.337879	3.91711e-05
Zm.8764.1.A1_at	Zm.8764.1.A1_at	brown	0.548488	1.594e-12	0.808632	4.6149e-34	0.510747	8.36313e-11	0.352449	1.69527e-05	-0.734085	2.67103e-25	0.223587	0.00747866
Zm.3852.1.S1_at	Zm.3852.1.S1_at	brown	0.546042	2.09182e-12	0.811037	2.08331e-34	0.632617	3.03889e-17	0.522626	2.53362e-11	-0.700917	2.70731e-22	0.289547	0.000474015
Zm.9049.1.A1_x_at	Zm.9049.1.A1_x_at	brown	0.544502	2.47948e-12	0.774923	1.1029e-29	0.504632	1.51931e-10	0.399438	8.46449e-07	-0.551269	1.16707e-12	0.215328	0.0100672
Zm.16805.3.S1_at	Zm.16805.3.S1_at	brown	0.54393	2.64051e-12	0.788224	2.57309e-31	0.589446	1.18902e-14	0.422628	1.61195e-07	-0.462684	6.74287e-09	0.249395	0.002762
Zm.10835.1.S1_at	Zm.10835.1.S1_at	brown	0.543341	2.81687e-12	0.765062	1.52128e-28	0.702438	2.01307e-22	0.533375	8.25741e-12	-0.603483	1.88407e-15	0.375807	4.05059e-06
Zm.19319.1.A1_at	Zm.19319.1.A1_at	brown	0.539679	4.1993e-12	0.804572	1.72225e-33	0.545981	2.10612e-12	0.365428	7.75851e-06	-0.734116	2.65275e-25	0.274334	0.000953865
Zm.2139.1.S1_at	Zm.2139.1.S1_at	brown	0.53924	4.40374e-12	0.795443	2.98356e-32	0.520392	3.18291e-11	0.30356	0.000240279	-0.45156	1.69686e-08	0.206893	0.0134957
Zm.11657.1.A1_at	Zm.11657.1.A1_at	brown	0.538932	4.55277e-12	0.776168	7.84557e-30	0.581261	3.34343e-14	0.46894	3.95416e-09	-0.484995	9.56025e-10	0.24858	0.00285481
Zm.13228.1.S1_at	Zm.13228.1.S1_at	brown	0.536875	5.68276e-12	0.853926	1.52125e-41	0.48069	1.40916e-09	0.320188	0.000102529	-0.658009	5.72888e-19	0.169441	0.0438134
Zm.11996.1.A1_at	Zm.11996.1.A1_at	brown	0.536328	6.02627e-12	0.783976	8.79546e-31	0.624161	1.05267e-16	0.414992	2.82172e-07	-0.683407	7.2169e-21	0.289748	0.000469526
Zm.6866.1.S1_at	Zm.6866.1.S1_at	brown	0.535928	6.28984e-12	0.77723	5.85539e-30	0.702728	1.90174e-22	0.499607	2.46004e-10	-0.679695	1.40565e-20	0.482327	1.21666e-09
Zm.17954.1.A1_at	Zm.17954.1.A1_at	brown	0.535301	6.72596e-12	0.844195	9.71687e-40	0.666093	1.49121e-19	0.549878	1.36446e-12	-0.605357	1.46309e-15	0.303552	0.000240364
Zm.11679.1.A1_at	Zm.11679.1.A1_at	brown	0.534078	7.66269e-12	0.788654	2.26901e-31	0.555577	7.15979e-13	0.360901	1.023e-05	-0.52711	1.59483e-11	0.189517	0.0238891
Zm.8828.1.A1_at	Zm.8828.1.A1_at	brown	0.532798	8.77829e-12	0.710028	4.45714e-23	0.520317	3.20725e-11	0.350731	1.87535e-05	-0.381603	2.79019e-06	0.192458	0.0217548
Zm.18161.1.S1_at	Zm.18161.1.S1_at	brown	0.532249	9.30365e-12	0.828554	4.41445e-37	0.612285	5.66238e-16	0.344689	2.66199e-05	-0.60917	8.70159e-16	0.269489	0.00118208
Zm.18092.1.A1_at	Zm.18092.1.A1_at	brown	0.530268	1.14644e-11	0.758385	8.36874e-28	0.626617	7.36706e-17	0.445017	2.87593e-08	-0.709674	4.78687e-23	0.406745	5.08722e-07
Zm.2558.1.S1_at	Zm.2558.1.S1_at	brown	0.529842	1.19892e-11	0.73921	8.35304e-26	0.670651	6.85358e-20	0.489882	6.11495e-10	-0.546878	1.90686e-12	0.306594	0.000206461
Zm.301.1.A1_a_at	Zm.301.1.A1_a_at	brown	0.529488	1.24425e-11	0.769719	4.47746e-29	0.544216	2.55875e-12	0.352133	1.72713e-05	-0.622025	1.43223e-16	0.258646	0.00188398
Zm.1482.2.A1_at	Zm.1482.2.A1_at	brown	0.528316	1.40652e-11	0.767139	8.84896e-29	0.728531	9.13791e-25	0.657987	5.74924e-19	-0.799882	7.59492e-33	0.479057	1.6302e-09
Zm.485.1.A1_at	Zm.485.1.A1_at	brown	0.52813	1.43404e-11	0.692878	1.25814e-21	0.648149	2.80026e-18	0.550184	1.31855e-12	-0.449139	2.06543e-08	0.415252	2.76918e-07
Zm.13065.1.A1_at	Zm.13065.1.A1_at	brown	0.528069	1.44326e-11	0.779004	3.58004e-30	0.717147	1.03608e-23	0.60514	1.50674e-15	-0.567016	1.88998e-13	0.42682	1.17835e-07
Zm.13354.1.S1_s_at	Zm.13354.1.S1_s_at	brown	0.527641	1.50904e-11	0.82321	3.10227e-36	0.73495	2.19934e-25	0.59928	3.30183e-15	-0.663789	2.1978e-19	0.510752	8.35946e-11
ZmAffx.467.1.A1_at	ZmAffx.467.1.A1_at	brown	0.524339	2.12476e-11	0.699594	3.49885e-22	0.616937	2.95431e-16	0.404023	6.15864e-07	-0.422862	1.58414e-07	0.314388	0.000138783
Zm.17174.1.A1_at	Zm.17174.1.A1_at	brown	0.522579	2.54587e-11	0.798477	1.17542e-32	0.499515	2.48149e-10	0.286162	0.000555692	-0.489771	6.17747e-10	0.140824	0.0946003
Zm.12231.1.A1_at	Zm.12231.1.A1_at	brown	0.522355	2.60504e-11	0.836684	1.98919e-38	0.542622	3.04791e-12	0.30882	0.000184527	-0.578039	4.98393e-14	0.188237	0.0248728
Zm.10003.1.A1_at	Zm.10003.1.A1_at	brown	0.522088	2.6773e-11	0.73265	3.68083e-25	0.647272	3.21531e-18	0.588088	1.41434e-14	-0.63029	4.29427e-17	0.388131	1.81768e-06
Zm.17723.1.S1_at	Zm.17723.1.S1_at	brown	0.520237	3.23363e-11	0.712103	2.92622e-23	0.550794	1.2312e-12	0.400581	7.82294e-07	-0.504187	1.58615e-10	0.288165	0.000505929
Zm.13828.1.S1_at	Zm.13828.1.S1_at	brown	0.520034	3.30098e-11	0.708487	6.07704e-23	0.581231	3.35629e-14	0.407028	4.98661e-07	-0.398459	9.05401e-07	0.24055	0.00393136
Zm.8459.1.A1_at	Zm.8459.1.A1_at	brown	0.519646	3.43355e-11	0.861382	5.10046e-43	0.575518	6.78945e-14	0.390729	1.52881e-06	-0.794345	4.16382e-32	0.254974	0.0021965
Zm.19307.1.S1_at	Zm.19307.1.S1_at	brown	0.519407	3.51779e-11	0.82671	8.71567e-37	0.632986	2.87626e-17	0.444043	3.10815e-08	-0.716128	1.28028e-23	0.305721	0.000215708
Zm.10103.1.A1_at	Zm.10103.1.A1_at	brown	0.516491	4.72181e-11	0.815452	4.69715e-35	0.401096	7.54898e-07	0.223521	0.00749675	-0.595977	5.10261e-15	0.0316343	0.708607
Zm.9880.1.S1_at	Zm.9880.1.S1_at	brown	0.513468	6.38796e-11	0.831033	1.74564e-37	0.552365	1.03138e-12	0.339698	3.5363e-05	-0.648003	2.86548e-18	0.17016	0.0429126
Zm.16490.1.S1_at	Zm.16490.1.S1_at	brown	0.513059	6.65309e-11	0.658662	5.14621e-19	0.672611	4.88506e-20	0.701938	2.21922e-22	-0.488196	7.14008e-10	0.480696	1.40835e-09
Zm.17250.1.S1_at	Zm.17250.1.S1_at	brown	0.511523	7.74684e-11	0.82396	2.36924e-36	0.536312	6.03661e-12	0.318372	0.000112799	-0.579962	3.92925e-14	0.132078	0.117151
Zm.12035.1.A1_at	Zm.12035.1.A1_at	brown	0.509671	9.29756e-11	0.785213	6.16743e-31	0.621617	1.51865e-16	0.462118	7.07291e-09	-0.44313	3.34174e-08	0.289247	0.000480784
Zm.16381.1.S1_at	Zm.16381.1.S1_at	brown	0.506954	1.21288e-10	0.842597	1.87204e-39	0.574823	7.39077e-14	0.393502	1.26878e-06	-0.750058	6.503e-27	0.24941	0.0027603
Zm.4089.1.S1_at	Zm.4089.1.S1_at	brown	0.505853	1.34987e-10	0.807972	5.72892e-34	0.501247	2.10383e-10	0.218681	0.0089339	-0.52183	2.74868e-11	0.176167	0.0359803
Zm.15348.1.A1_x_at	Zm.15348.1.A1_x_at	brown	0.50555	1.39014e-10	0.752364	3.71544e-27	0.579514	4.15353e-14	0.357415	1.26212e-05	-0.6466	3.57379e-18	0.263707	0.00151927
Zm.16293.1.S1_at	Zm.16293.1.S1_at	brown	0.504416	1.55138e-10	0.744913	2.21781e-26	0.526908	1.62874e-11	0.31362	0.000144394	-0.471116	3.27599e-09	0.213616	0.0106934
Zm.14597.1.A1_at	Zm.14597.1.A1_at	brown	0.504378	1.55714e-10	0.807875	5.91314e-34	0.540755	3.7362e-12	0.371429	5.34278e-06	-0.727445	1.15788e-24	0.198472	0.0178957
Zm.7791.1.A1_at	Zm.7791.1.A1_at	brown	0.501423	2.06875e-10	0.722711	3.21032e-24	0.507855	1.1108e-10	0.382035	2.71293e-06	-0.450687	1.82173e-08	0.118548	0.159982
Zm.18513.1.S1_at	Zm.18513.1.S1_at	brown	0.499317	2.52867e-10	0.875558	4.48397e-46	0.540391	3.88697e-12	0.347581	2.25312e-05	-0.673218	4.39652e-20	0.15738	0.0614147
Zm.14518.1.S1_s_at	Zm.14518.1.S1_s_at	brown	0.495492	3.62878e-10	0.823811	2.50008e-36	0.55174	1.10679e-12	0.340636	3.35368e-05	-0.692682	1.30544e-21	0.253865	0.00229971
Zm.1495.1.A1_at	Zm.1495.1.A1_at	brown	0.493731	4.27922e-10	0.778475	4.14798e-30	0.437243	5.30704e-08	0.237288	0.00446429	-0.424349	1.41811e-07	0.0659449	0.435551
Zm.1670.1.A1_at	Zm.1670.1.A1_at	brown	0.493643	4.31434e-10	0.640922	8.63736e-18	0.725735	1.67767e-24	0.601014	2.62206e-15	-0.409808	4.09457e-07	0.497913	2.88875e-10
Zm.9880.2.A1_at	Zm.9880.2.A1_at	brown	0.489873	6.11997e-10	0.841278	3.19807e-39	0.52875	1.34412e-11	0.320838	9.90688e-05	-0.664865	1.83435e-19	0.159542	0.0578911
Zm.9906.1.A1_at	Zm.9906.1.A1_at	brown	0.487817	7.39211e-10	0.803544	2.39229e-33	0.432975	7.38094e-08	0.213503	0.0107358	-0.5788	4.53723e-14	0.10077	0.232776
Zm.8307.1.S1_x_at	Zm.8307.1.S1_x_at	brown	0.484348	1.01377e-09	0.694369	9.49822e-22	0.445807	2.70003e-08	0.313554	0.00014488	-0.527181	1.58307e-11	0.180167	0.0319089
Zm.10708.1.A1_at	Zm.10708.1.A1_at	brown	0.484057	1.04082e-09	0.823419	2.87852e-36	0.510194	8.83197e-11	0.30624	0.000210161	-0.632354	3.16057e-17	0.205576	0.0141142
Zm.12098.1.A1_at	Zm.12098.1.A1_at	brown	0.482896	1.15582e-09	0.755249	1.82868e-27	0.424104	1.44423e-07	0.217527	0.0093104	-0.585691	1.91756e-14	0.090603	0.283575
Zm.7659.1.S1_at	Zm.7659.1.S1_at	brown	0.481031	1.36677e-09	0.84011	5.11808e-39	0.468849	3.98556e-09	0.248285	0.00288907	-0.581724	3.15623e-14	0.0988751	0.241723
Zm.1216.1.A1_at	Zm.1216.1.A1_at	brown	0.480896	1.38335e-09	0.793799	4.91003e-32	0.528645	1.35904e-11	0.354399	1.51071e-05	-0.567019	1.88917e-13	0.195095	0.0199822
Zm.13944.4.S1_at	Zm.13944.4.S1_at	brown	0.479452	1.57379e-09	0.803113	2.74469e-33	0.497817	2.91501e-10	0.368813	6.29233e-06	-0.741579	4.83526e-26	0.187975	0.0250785
Zm.1579.1.S1_at	Zm.1579.1.S1_at	brown	0.473057	2.7669e-09	0.804926	1.5376e-33	0.546777	1.92826e-12	0.38814	1.81668e-06	-0.707995	6.70532e-23	0.244099	0.00341711
Zm.1461.1.A1_at	Zm.1461.1.A1_at	brown	0.471083	3.28535e-09	0.796594	2.09907e-32	0.392552	1.35269e-06	0.217428	0.00934334	-0.617862	2.59231e-16	0.0365218	0.666102
Zm.1737.1.A1_at	Zm.1737.1.A1_at	brown	0.467895	4.32636e-09	0.732687	3.65072e-25	0.727633	1.11166e-24	0.578809	4.53213e-14	-0.62069	1.73396e-16	0.478613	1.69585e-09
Zm.40.1.S1_at	Zm.40.1.S1_at	brown	0.465281	5.40987e-09	0.7737	1.53845e-29	0.520473	3.15665e-11	0.310517	0.000169283	-0.6174	2.76721e-16	0.198626	0.0178055
Zm.9562.1.S1_at	Zm.9562.1.S1_at	brown	0.46363	6.22424e-09	0.740648	5.99835e-26	0.566212	2.07876e-13	0.324903	7.97923e-05	-0.524783	2.02956e-11	0.316423	0.000124882
Zm.19066.1.S1_at	Zm.19066.1.S1_at	brown	0.463077	6.5229e-09	0.687476	3.43559e-21	0.443667	3.20227e-08	0.379887	3.11808e-06	-0.614561	4.12445e-16	0.122596	0.146093
Zm.13241.1.S1_at	Zm.13241.1.S1_at	brown	0.463076	6.52323e-09	0.796887	1.91872e-32	0.518526	3.84629e-11	0.41547	2.72578e-07	-0.621931	1.45179e-16	0.190302	0.0233026
Zm.559.1.A1_at	Zm.559.1.A1_at	brown	0.459364	8.91221e-09	0.726348	1.46948e-24	0.356101	1.36526e-05	0.185495	0.0270974	-0.50065	2.22714e-10	0.0776454	0.358377
Zm.15533.1.S1_at	Zm.15533.1.S1_at	brown	0.457115	1.07475e-08	0.774922	1.10335e-29	0.393681	1.25353e-06	0.251742	0.00250974	-0.613357	4.8785e-16	0.132406	0.116233
Zm.8307.2.A1_x_at	Zm.8307.2.A1_x_at	brown	0.455286	1.25022e-08	0.696646	6.16314e-22	0.428708	1.02187e-07	0.295783	0.00035181	-0.573348	8.84164e-14	0.155137	0.0652545
Zm.5267.1.A1_at	Zm.5267.1.A1_at	brown	0.452017	1.63478e-08	0.755498	1.71947e-27	0.571744	1.07338e-13	0.485502	9.13032e-10	-0.745321	2.01423e-26	0.300716	0.000276567
Zm.10267.1.A1_at	Zm.10267.1.A1_at	brown	0.450266	1.8852e-08	0.809091	3.96815e-34	0.505177	1.44131e-10	0.294673	0.000371179	-0.537972	5.05016e-12	0.205646	0.0140808
Zm.5069.1.A1_at	Zm.5069.1.A1_at	brown	0.448151	2.23681e-08	0.827866	5.6962e-37	0.515815	5.05323e-11	0.294112	0.000381323	-0.692377	1.38223e-21	0.18239	0.0298203
Zm.17021.1.S1_at	Zm.17021.1.S1_at	brown	0.445341	2.80253e-08	0.737645	1.19479e-25	0.562713	3.13789e-13	0.433755	6.95156e-08	-0.542742	3.00793e-12	0.321734	9.44795e-05
Zm.6689.1.A1_at	Zm.6689.1.A1_at	brown	0.442989	3.37953e-08	0.633252	2.76407e-17	0.442626	3.47795e-08	0.339314	3.61373e-05	-0.433316	7.19001e-08	0.263368	0.00154153
Zm.13229.1.S1_at	Zm.13229.1.S1_at	brown	0.439338	4.50611e-08	0.721127	4.49475e-24	0.367487	6.8322e-06	0.248307	0.00288652	-0.422578	1.61794e-07	0.0615334	0.466942
Zm.16510.1.A1_at	Zm.16510.1.A1_at	brown	0.437496	5.20349e-08	0.740092	6.81959e-26	0.422346	1.64607e-07	0.282685	0.000652968	-0.62161	1.52012e-16	0.11539	0.171485
Zm.15348.2.A1_x_at	Zm.15348.2.A1_x_at	brown	0.435498	6.07669e-08	0.646347	3.71835e-18	0.595003	5.79598e-15	0.434899	6.36471e-08	-0.589275	1.21534e-14	0.34584	2.49147e-05
Zm.17762.1.S1_at	Zm.17762.1.S1_at	brown	0.432907	7.41967e-08	0.775163	1.03312e-29	0.452453	1.57759e-08	0.208628	0.0127171	-0.613781	4.59844e-16	0.121877	0.148488
Zm.2859.1.A1_a_at	Zm.2859.1.A1_a_at	brown	0.432734	7.51877e-08	0.727743	1.08521e-24	0.451801	1.66391e-08	0.191068	0.0227417	-0.484016	1.04466e-09	0.15562	0.0644118
Zm.17192.1.A1_at	Zm.17192.1.A1_at	brown	0.431169	8.47485e-08	0.781597	1.72941e-30	0.482755	1.17061e-09	0.275419	0.000908646	-0.521763	2.76775e-11	0.0782301	0.354758
Zm.6151.1.A1_s_at	Zm.6151.1.A1_s_at	brown	0.427328	1.13409e-07	0.692508	1.34866e-21	0.419949	1.96493e-07	0.190549	0.0231205	-0.386916	1.97006e-06	0.0892271	0.29098
Zm.8742.1.A1_at	Zm.8742.1.A1_at	brown	0.424443	1.4082e-07	0.749966	6.64832e-27	0.607763	1.05496e-15	0.476023	2.13287e-09	-0.70146	2.43622e-22	0.249856	0.00271069
Zm.18344.1.A1_at	Zm.18344.1.A1_at	brown	0.415376	2.74435e-07	0.763577	2.2337e-28	0.335667	4.4322e-05	0.0870711	0.302841	-0.478103	1.77447e-09	-0.00535845	0.949536
Zm.11962.1.A1_at	Zm.11962.1.A1_at	brown	0.406871	5.04245e-07	0.671752	5.66834e-20	0.555128	7.53643e-13	0.393372	1.27998e-06	-0.638482	1.25493e-17	0.270683	0.00112164
Zm.11804.1.A1_s_at	Zm.11804.1.A1_s_at	brown	0.406747	5.08672e-07	0.71421	1.90174e-23	0.298863	0.000302895	0.0219258	0.795637	-0.428849	1.01099e-07	-0.0383189	0.650727
Zm.8748.1.A1_at	Zm.8748.1.A1_at	brown	0.402495	6.85089e-07	0.73342	3.09988e-25	0.351068	1.83862e-05	0.05657	0.503695	-0.339001	3.67795e-05	-0.012297	0.884516
Zm.4762.1.A1_at	Zm.4762.1.A1_at	brown	0.398073	9.29705e-07	0.744711	2.32599e-26	0.567568	1.76995e-13	0.41576	2.66904e-07	-0.723553	2.68204e-24	0.271423	0.00108559
Zm.11141.1.S1_at	Zm.11141.1.S1_at	brown	0.36684	7.11129e-06	0.688288	2.95821e-21	0.311614	0.000160054	0.0473107	0.576092	-0.458246	9.7828e-09	0.00457298	0.956926
Zm.2968.1.A1_at	Zm.2968.1.A1_at	brown	0.356007	1.37293e-05	0.685415	5.01057e-21	0.356477	1.33495e-05	0.16713	0.0468126	-0.446728	2.50797e-08	0.0543715	0.520445
Zm.8181.1.A1_at	Zm.8181.1.A1_at	brown	0.320205	0.000102438	0.581733	3.15274e-14	0.101724	0.228362	-0.10464	0.21523	-0.382459	2.63911e-06	-0.152684	0.0696755
Zm.15906.1.A1_at	Zm.15906.1.A1_at	brown	-0.27006	0.00115281	-0.613227	4.96791e-16	-0.318467	0.000112236	-0.0500845	0.553903	0.538081	4.99107e-12	-0.0343034	0.685273
Zm.11378.1.A1_at	Zm.11378.1.A1_at	green	-0.583858	2.41601e-14	-0.591332	9.33142e-15	-0.741815	4.57748e-26	-0.639787	1.02808e-17	0.690806	1.85433e-21	-0.706627	8.80989e-23
Zm.3900.1.S1_at	Zm.3900.1.S1_at	green	0.573805	8.36469e-14	0.587831	1.46143e-14	0.814056	7.55386e-35	0.851462	4.48132e-41	-0.734958	2.19558e-25	0.854602	1.12683e-41
Zm.3169.5.S1_a_at	Zm.3169.5.S1_a_at	green	0.571345	1.12637e-13	0.613624	4.7005e-16	0.786778	3.92295e-31	0.780015	2.69897e-30	-0.713647	2.13453e-23	0.829664	2.9195e-37
Zm.3169.4.S1_a_at	Zm.3169.4.S1_a_at	green	0.564692	2.48746e-13	0.574424	7.75866e-14	0.779327	3.27167e-30	0.794033	4.57572e-32	-0.699001	3.92259e-22	0.856104	5.75575e-42
Zm.13728.2.S1_a_at	Zm.13728.2.S1_a_at	green	0.5608	3.92221e-13	0.586112	1.81806e-14	0.791104	1.10044e-31	0.722838	3.12431e-24	-0.648926	2.47606e-18	0.783791	9.27408e-31
Zm.12635.1.S1_s_at	Zm.12635.1.S1_s_at	green	0.560684	3.97545e-13	0.548275	1.63239e-12	0.820421	8.36699e-36	0.866684	4.03618e-44	-0.681655	9.89732e-21	0.884054	4.31717e-48
Zm.3247.1.A1_at	Zm.3247.1.A1_at	green	0.556185	6.67941e-13	0.558126	5.34472e-13	0.787375	3.29741e-31	0.793884	4.78612e-32	-0.695721	7.35105e-22	0.8704	6.38395e-45
Zm.3169.2.S1_at	Zm.3169.2.S1_at	green	0.549529	1.41894e-12	0.64643	3.67042e-18	0.751273	4.84604e-27	0.682955	7.83109e-21	-0.697416	5.31932e-22	0.769721	4.4752e-29
Zm.3169.5.S1_x_at	Zm.3169.5.S1_x_at	green	0.547774	1.72597e-12	0.560625	4.0029e-13	0.762276	3.11934e-28	0.776375	7.41102e-30	-0.680618	1.19202e-20	0.83448	4.68587e-38
Zm.5360.1.A1_at	Zm.5360.1.A1_at	green	0.54638	2.01502e-12	0.603939	1.77184e-15	0.756426	1.36551e-27	0.675952	2.72646e-20	-0.679325	1.50145e-20	0.772346	2.21785e-29
Zm.174.1.A1_at	Zm.174.1.A1_at	green	0.544384	2.512e-12	0.512522	7.01716e-11	0.804873	1.56379e-33	0.85563	7.11875e-42	-0.683587	6.98509e-21	0.912439	3.46761e-56
Zm.531.1.S1_at	Zm.531.1.S1_at	green	0.533076	8.5234e-12	0.567278	1.83207e-13	0.813201	1.00875e-34	0.846156	4.30367e-40	-0.7864	4.3772e-31	0.888186	3.95126e-49
Zm.6429.1.A1_at	Zm.6429.1.A1_at	green	0.532603	8.96096e-12	0.54325	2.8452e-12	0.792133	8.09809e-32	0.838672	9.0822e-39	-0.673528	4.16516e-20	0.867574	2.60776e-44
Zm.5173.1.A1_at	Zm.5173.1.A1_at	green	0.531829	9.72568e-12	0.587522	1.52026e-14	0.73745	1.24884e-25	0.641468	7.94045e-18	-0.687469	3.43985e-21	0.713831	2.05552e-23
Zm.6721.4.A1_s_at	Zm.6721.4.A1_s_at	green	0.528596	1.36592e-11	0.510828	8.29675e-11	0.808735	4.46095e-34	0.832318	1.07293e-37	-0.684267	6.17521e-21	0.922213	1.23691e-59
Zm.12394.1.S1_at	Zm.12394.1.S1_at	green	0.527965	1.45898e-11	0.537817	5.13495e-12	0.745725	1.83099e-26	0.775277	1.0013e-29	-0.62541	8.78267e-17	0.794005	4.61505e-32
Zm.6721.8.S1_at	Zm.6721.8.S1_at	green	0.525135	1.95723e-11	0.533021	8.57304e-12	0.836243	2.3631e-38	0.858968	1.56408e-42	-0.739819	7.26191e-26	0.933005	5.21176e-64
Zm.5996.1.A1_at	Zm.5996.1.A1_at	green	0.524298	2.13368e-11	0.54686	1.91066e-12	0.808912	4.20914e-34	0.82519	1.51794e-36	-0.659795	4.27027e-19	0.892219	3.4896e-50
Zm.9915.1.A1_x_at	Zm.9915.1.A1_x_at	green	0.523154	2.40022e-11	0.612533	5.47105e-16	0.822964	3.38837e-36	0.723205	2.88925e-24	-0.617387	2.77236e-16	0.687782	3.24698e-21
Zm.15826.1.A1_at	Zm.15826.1.A1_at	green	0.521119	2.95581e-11	0.458549	9.53926e-09	0.806579	9.01829e-34	0.85428	1.30015e-41	-0.663511	2.30243e-19	0.949692	1.83025e-72
ZmAffx.680.1.A1_at	ZmAffx.680.1.A1_at	green	0.516894	4.53448e-11	0.598937	3.45553e-15	0.788798	2.17468e-31	0.694429	9.39135e-22	-0.716793	1.1152e-23	0.725094	1.92672e-24
Zm.6721.10.S1_at	Zm.6721.10.S1_at	green	0.51449	5.76912e-11	0.463988	6.03846e-09	0.826821	8.37001e-37	0.876232	3.14239e-46	-0.695615	7.49943e-22	0.954616	1.60438e-75
Zm.14513.2.A1_x_at	Zm.14513.2.A1_x_at	green	0.514036	6.03648e-11	0.499365	2.51725e-10	0.809898	3.04015e-34	0.864097	1.41057e-43	-0.703399	1.66744e-22	0.932277	1.08225e-63
Zm.3143.1.S1_at	Zm.3143.1.S1_at	green	0.512922	6.74414e-11	0.518586	3.82277e-11	0.811838	1.59448e-34	0.849205	1.18564e-40	-0.686841	3.86055e-21	0.901175	1.10835e-52
Zm.14513.2.A1_at	Zm.14513.2.A1_at	green	0.509165	9.77163e-11	0.499822	2.41022e-10	0.808619	4.63459e-34	0.858058	2.37393e-42	-0.701088	2.61895e-22	0.931198	3.15223e-63
Zm.3812.1.S1_at	Zm.3812.1.S1_at	green	0.506985	1.20918e-10	0.511567	7.71322e-11	0.776004	8.20518e-30	0.789205	1.92958e-31	-0.671863	5.56001e-20	0.895316	5.06658e-51
Zm.14513.1.A1_at	Zm.14513.1.A1_at	green	0.50452	1.53594e-10	0.495644	3.57742e-10	0.785347	5.93385e-31	0.806797	8.40097e-34	-0.666686	1.34887e-19	0.902208	5.51462e-53
Zm.12321.1.S1_at	Zm.12321.1.S1_at	green	0.504419	1.55092e-10	0.495509	3.62314e-10	0.761535	3.76995e-28	0.767325	8.42742e-29	-0.609243	8.61532e-16	0.873326	1.43548e-45
Zm.5451.1.S1_at	Zm.5451.1.S1_at	green	0.501791	1.997e-10	0.621356	1.57637e-16	0.780505	2.35226e-30	0.606389	1.2721e-15	-0.716018	1.30982e-23	0.690944	1.80737e-21
Zm.13809.1.A1_at	Zm.13809.1.A1_at	green	-0.501775	2.00019e-10	-0.430396	8.98911e-08	-0.713671	2.12428e-23	-0.717202	1.02432e-23	0.555974	6.8427e-13	-0.717332	9.96938e-24
Zm.8675.2.A1_a_at	Zm.8675.2.A1_a_at	green	0.501316	2.08985e-10	0.469792	3.67385e-09	0.813904	7.95498e-35	0.872332	2.39303e-45	-0.730764	5.59337e-25	0.912033	4.72757e-56
Zm.4315.1.A1_at	Zm.4315.1.A1_at	green	0.497685	2.95156e-10	0.593412	7.12982e-15	0.751012	5.1625e-27	0.685967	4.53029e-21	-0.834816	4.11524e-38	0.777003	6.23411e-30
Zm.14513.9.S1_at	Zm.14513.9.S1_at	green	0.48824	7.1109e-10	0.452264	1.60215e-08	0.785967	4.96185e-31	0.835116	3.66475e-38	-0.68752	3.40754e-21	0.948719	6.76252e-72
Zm.631.1.S1_at	Zm.631.1.S1_at	green	0.485332	9.27223e-10	0.540574	3.8107e-12	0.779379	3.22412e-30	0.718824	7.30013e-24	-0.690226	2.06591e-21	0.854557	1.14977e-41
Zm.4659.2.A1_at	Zm.4659.2.A1_at	green	0.485319	9.28327e-10	0.466905	4.70929e-09	0.795632	2.81687e-32	0.772907	1.90631e-29	-0.676137	2.63922e-20	0.876996	2.09423e-46
Zm.886.5.S1_a_at	Zm.886.5.S1_a_at	green	0.485039	9.52191e-10	0.50831	1.06255e-10	0.735517	1.93571e-25	0.723346	2.80348e-24	-0.621737	1.49266e-16	0.78124	1.91294e-30
Zm.12860.1.S1_at	Zm.12860.1.S1_at	green	0.483103	1.13455e-09	0.507136	1.19157e-10	0.772836	1.94338e-29	0.79524	3.17357e-32	-0.571106	1.15924e-13	0.778404	4.23102e-30
Zm.6743.2.S1_at	Zm.6743.2.S1_at	green	0.476466	2.05115e-09	0.475173	2.2985e-09	0.82269	3.73754e-36	0.848236	1.79152e-40	-0.793439	5.47384e-32	0.935493	4.02278e-65
Zm.4929.2.A1_a_at	Zm.4929.2.A1_a_at	green	0.475503	2.23282e-09	0.587482	1.52799e-14	0.779871	2.81041e-30	0.701225	2.54986e-22	-0.72905	8.15562e-25	0.758764	7.60839e-28
Zm.8675.1.A1_x_at	Zm.8675.1.A1_x_at	green	0.474061	2.5343e-09	0.419069	2.0962e-07	0.767495	8.05875e-29	0.815191	5.13438e-35	-0.704211	1.42149e-22	0.911601	6.55847e-56
Zm.13443.1.A1_at	Zm.13443.1.A1_at	green	0.473364	2.69346e-09	0.447173	2.41993e-08	0.798528	1.15714e-32	0.832827	8.83863e-38	-0.664674	1.89445e-19	0.944294	1.9026e-69
Zm.6452.1.A1_at	Zm.6452.1.A1_at	green	0.471669	3.12246e-09	0.461886	7.21249e-09	0.777523	5.40088e-30	0.740222	6.61838e-26	-0.667082	1.26123e-19	0.849606	9.98735e-41
Zm.2377.1.S1_at	Zm.2377.1.S1_at	green	0.471476	3.17535e-09	0.364714	8.10665e-06	0.751268	4.85153e-27	0.818041	1.92385e-35	-0.586689	1.68994e-14	0.830693	1.98456e-37
Zm.5058.1.A1_at	Zm.5058.1.A1_at	green	0.463853	6.10784e-09	0.455776	1.20064e-08	0.715288	1.52307e-23	0.647871	2.92561e-18	-0.691195	1.72471e-21	0.763818	2.0989e-28
Zm.19311.1.A1_at	Zm.19311.1.A1_at	green	0.459841	8.56346e-09	0.523962	2.20888e-11	0.719583	6.22496e-24	0.590359	1.05767e-14	-0.747759	1.12917e-26	0.742044	4.34053e-26
Zm.17102.1.A1_at	Zm.17102.1.A1_at	green	0.457575	1.03443e-08	0.344328	2.71763e-05	0.760419	5.00779e-28	0.81223	1.39859e-34	-0.621693	1.50204e-16	0.948525	8.74794e-72
Zm.16259.3.A1_x_at	Zm.16259.3.A1_x_at	green	0.457239	1.06375e-08	0.371349	5.36973e-06	0.764288	1.85911e-28	0.834351	4.92573e-38	-0.653145	1.26248e-18	0.950654	4.89913e-73
Zm.7055.1.A1_at	Zm.7055.1.A1_at	green	0.456816	1.10169e-08	0.378243	3.46616e-06	0.696529	6.30131e-22	0.726706	1.35956e-24	-0.61929	2.11721e-16	0.824731	1.79348e-36
Zm.13728.2.S1_at	Zm.13728.2.S1_at	green	0.456549	1.12629e-08	0.4667	4.79286e-09	0.788451	2.40806e-31	0.686335	4.23556e-21	-0.540774	3.72848e-12	0.772936	1.89146e-29
Zm.16263.1.A1_at	Zm.16263.1.A1_at	green	0.453048	1.50268e-08	0.390932	1.50816e-06	0.756794	1.24615e-27	0.786993	3.68492e-31	-0.636553	1.68224e-17	0.962236	5.40122e-81
Zm.11678.1.S1_at	Zm.11678.1.S1_at	green	0.450836	1.79993e-08	0.356484	1.3344e-05	0.739711	7.44425e-26	0.668827	9.36903e-20	-0.440204	4.21e-08	0.776218	7.73738e-30
Zm.5467.1.A1_at	Zm.5467.1.A1_at	green	0.450743	1.81353e-08	0.467455	4.49264e-09	0.745367	1.99247e-26	0.760206	5.28541e-28	-0.620396	1.80847e-16	0.848633	1.51317e-40
Zm.14571.1.S1_at	Zm.14571.1.S1_at	green	0.447064	2.44138e-08	0.419926	1.96827e-07	0.799414	8.78666e-33	0.84325	1.43319e-39	-0.723184	2.902e-24	0.887575	5.65808e-49
Zm.15914.3.A1_s_at	Zm.15914.3.A1_s_at	green	0.443529	3.23772e-08	0.341943	3.11397e-05	0.746565	1.50055e-26	0.858568	1.88e-42	-0.615761	3.48612e-16	0.926772	2.11885e-61
ZmAffx.64.1.A1_at	ZmAffx.64.1.A1_at	green	0.443082	3.35457e-08	0.411643	3.59174e-07	0.704686	1.29446e-22	0.792002	8.42289e-32	-0.576907	5.72794e-14	0.764708	1.66728e-28
Zm.1230.1.A1_at	Zm.1230.1.A1_at	green	-0.442769	3.43878e-08	-0.376042	3.99052e-06	-0.687821	3.22366e-21	-0.744551	2.41534e-26	0.566036	2.12262e-13	-0.772508	2.12304e-29
Zm.16740.1.S1_at	Zm.16740.1.S1_at	green	0.44103	3.94539e-08	0.378769	3.35094e-06	0.730535	5.88288e-25	0.750146	6.36509e-27	-0.6052	1.49444e-15	0.920713	4.46754e-59
Zm.13803.1.A1_at	Zm.13803.1.A1_at	green	0.436243	5.73591e-08	0.470722	3.38994e-09	0.73935	8.08805e-26	0.700372	3.00954e-22	-0.828355	4.75303e-37	0.819515	1.15049e-35
Zm.7046.1.S1_at	Zm.7046.1.S1_at	green	0.436173	5.76681e-08	0.305725	0.000215662	0.694128	9.9411e-22	0.774783	1.14579e-29	-0.507533	1.14627e-10	0.847088	2.91051e-40
Zm.10314.1.S1_at	Zm.10314.1.S1_at	green	0.433843	6.90479e-08	0.463341	6.37874e-09	0.681265	1.06163e-20	0.603285	1.93482e-15	-0.644105	5.27852e-18	0.754134	2.40803e-27
Zm.13505.1.A1_at	Zm.13505.1.A1_at	green	0.430973	8.60256e-08	0.337083	4.09562e-05	0.743919	2.80184e-26	0.735103	2.12503e-25	-0.512907	6.75374e-11	0.803231	2.64346e-33
Zm.2323.1.A1_at	Zm.2323.1.A1_at	green	-0.430782	8.72863e-08	-0.497121	3.11326e-10	-0.678263	1.81312e-20	-0.650446	1.94498e-18	0.676654	2.40978e-20	-0.692577	1.33131e-21
Zm.6778.1.S1_at	Zm.6778.1.S1_at	green	0.428121	1.0682e-07	0.379708	3.15428e-06	0.711034	3.63621e-23	0.722264	3.53115e-24	-0.613723	4.63606e-16	0.846566	3.62423e-40
Zm.3624.1.A1_at	Zm.3624.1.A1_at	green	0.425444	1.30661e-07	0.331374	5.61832e-05	0.727484	1.14816e-24	0.783931	8.90905e-31	-0.654636	9.92408e-19	0.944718	1.1302e-69
ZmAffx.993.1.A1_at	ZmAffx.993.1.A1_at	green	0.425228	1.32786e-07	0.356389	1.34198e-05	0.691459	1.64149e-21	0.809168	3.86925e-34	-0.556386	6.52723e-13	0.839528	6.45942e-39
Zm.5427.1.A1_at	Zm.5427.1.A1_at	green	0.42516	1.33465e-07	0.50797	1.09843e-10	0.730084	6.49768e-25	0.688001	3.11894e-21	-0.671595	5.82421e-20	0.832478	1.00956e-37
Zm.12015.1.A1_at	Zm.12015.1.A1_at	green	0.419116	2.08907e-07	0.274428	0.000949884	0.700228	3.09483e-22	0.818264	1.78045e-35	-0.553104	9.48659e-13	0.84234	2.07815e-39
Zm.15959.2.S1_at	Zm.15959.2.S1_at	green	0.418868	2.1274e-07	0.339184	3.64019e-05	0.734809	2.27038e-25	0.79319	5.89893e-32	-0.621873	1.46391e-16	0.961634	1.60043e-80
Zm.13316.1.S1_at	Zm.13316.1.S1_at	green	0.416934	2.4504e-07	0.432668	7.55664e-08	0.667161	1.24436e-19	0.635076	2.10241e-17	-0.51788	4.10539e-11	0.77455	1.22111e-29
Zm.2093.1.S1_at	Zm.2093.1.S1_at	green	0.416512	2.52701e-07	0.339935	3.48935e-05	0.708492	6.06991e-23	0.784531	7.5019e-31	-0.589959	1.11345e-14	0.931889	1.59263e-63
Zm.14513.7.A1_at	Zm.14513.7.A1_at	green	0.416234	2.57864e-07	0.34848	2.13858e-05	0.751554	4.52543e-27	0.784747	7.05247e-31	-0.600785	2.70328e-15	0.93941	5.75036e-67
Zm.14497.11.S1_at	Zm.14497.11.S1_at	green	0.410135	4.00052e-07	0.333533	4.98884e-05	0.751292	4.82283e-27	0.795509	2.92396e-32	-0.628713	5.41871e-17	0.968874	9.03178e-87
Zm.15959.2.S1_x_at	Zm.15959.2.S1_x_at	green	0.409216	4.27084e-07	0.310892	0.000166069	0.733028	3.38321e-25	0.794129	4.44433e-32	-0.603122	1.97754e-15	0.961339	2.71048e-80
Zm.2360.1.S1_at	Zm.2360.1.S1_at	green	0.4091	4.3061e-07	0.364657	8.13517e-06	0.717074	1.05211e-23	0.739325	8.13564e-26	-0.689182	2.50762e-21	0.771332	2.91188e-29
Zm.6732.1.S1_s_at	Zm.6732.1.S1_s_at	green	0.406903	5.03101e-07	0.313108	0.00014825	0.715588	1.43177e-23	0.735938	1.76016e-25	-0.602647	2.10774e-15	0.963085	1.13195e-81
Zm.257.1.A1_at	Zm.257.1.A1_at	green	0.405528	5.54216e-07	0.201882	0.015983	0.637639	1.42666e-17	0.774151	1.36087e-29	-0.45328	1.47434e-08	0.762859	2.6867e-28
Zm.4284.1.A1_at	Zm.4284.1.A1_at	green	0.404209	6.07889e-07	0.394728	1.16782e-06	0.675652	2.87404e-20	0.526069	1.77685e-11	-0.525126	1.95901e-11	0.733904	2.78148e-25
Zm.3655.1.S1_at	Zm.3655.1.S1_at	green	0.403087	6.57401e-07	0.395593	1.10117e-06	0.784702	7.14286e-31	0.75613	1.46981e-27	-0.658468	5.31356e-19	0.898192	7.98964e-52
Zm.975.1.A1_at	Zm.975.1.A1_at	green	0.402425	6.88419e-07	0.407017	4.99053e-07	0.745952	1.73539e-26	0.707103	8.01393e-23	-0.690246	2.05796e-21	0.850619	6.45628e-41
Zm.19260.2.A1_at	Zm.19260.2.A1_at	green	0.40176	7.20952e-07	0.299014	0.000300657	0.758153	8.87092e-28	0.803179	2.68773e-33	-0.514164	5.95985e-11	0.822304	4.29026e-36
Zm.16259.3.A1_a_at	Zm.16259.3.A1_a_at	green	0.399996	8.14504e-07	0.332367	5.32016e-05	0.718366	8.03545e-24	0.790079	1.49144e-31	-0.632255	3.20731e-17	0.854489	1.18501e-41
Zm.14513.5.S1_at	Zm.14513.5.S1_at	green	0.396565	1.03069e-06	0.355316	1.43064e-05	0.629449	4.86192e-17	0.619791	1.97141e-16	-0.683516	7.07552e-21	0.775001	1.07988e-29
Zm.5102.1.S1_at	Zm.5102.1.S1_at	green	0.395899	1.07852e-06	0.390667	1.53519e-06	0.730128	6.4359e-25	0.771107	3.09274e-29	-0.639945	1.00344e-17	0.924082	2.40901e-60
Zm.16735.1.A1_at	Zm.16735.1.A1_at	green	0.392643	1.34448e-06	0.283304	0.000634565	0.649427	2.28717e-18	0.793354	5.61574e-32	-0.544971	2.35465e-12	0.785347	5.93384e-31
Zm.1415.1.A1_at	Zm.1415.1.A1_at	green	0.39167	1.43537e-06	0.285083	0.000584356	0.693667	1.08443e-21	0.794904	3.51444e-32	-0.497352	3.04606e-10	0.817177	2.59592e-35
Zm.4664.2.A1_at	Zm.4664.2.A1_at	green	0.390625	1.53945e-06	0.207187	0.013361	0.655416	8.74527e-19	0.708537	6.01573e-23	-0.487086	7.90292e-10	0.893972	1.17903e-50
Zm.14384.1.A1_at	Zm.14384.1.A1_at	green	0.390199	1.58396e-06	0.305451	0.000218638	0.647513	3.09583e-18	0.700748	2.79765e-22	-0.475469	2.23949e-09	0.74326	3.26891e-26
Zm.628.1.A1_at	Zm.628.1.A1_at	green	0.388642	1.75709e-06	0.248101	0.00291067	0.709146	5.32366e-23	0.816297	3.51538e-35	-0.552472	1.01892e-12	0.905973	4.03937e-54
Zm.7135.1.S1_at	Zm.7135.1.S1_at	green	0.387645	1.87721e-06	0.2517	0.00251406	0.673839	3.94558e-20	0.758273	8.60614e-28	-0.538946	4.54625e-12	0.824156	2.20754e-36
Zm.14324.1.A1_at	Zm.14324.1.A1_at	green	0.386543	2.0191e-06	0.286336	0.000551219	0.678298	1.80202e-20	0.708427	6.14975e-23	-0.475974	2.14216e-09	0.813174	1.01792e-34
ZmAffx.774.1.A1_at	ZmAffx.774.1.A1_at	green	0.385715	2.13247e-06	0.356988	1.29483e-05	0.752658	3.4578e-27	0.760578	4.80914e-28	-0.61999	1.91622e-16	0.896358	2.61043e-51
Zm.2458.1.S1_at	Zm.2458.1.S1_at	green	0.382812	2.57899e-06	0.326612	7.27884e-05	0.719961	5.74858e-24	0.7288	8.61554e-25	-0.634532	2.2816e-17	0.953853	5.01931e-75
Zm.14498.2.A1_at	Zm.14498.2.A1_at	green	0.382428	2.64433e-06	0.299931	0.000287451	0.750521	5.81443e-27	0.799381	8.87823e-33	-0.587613	1.5027e-14	0.932623	7.66049e-64
Zm.599.2.S1_a_at	Zm.599.2.S1_a_at	green	0.381146	2.87408e-06	0.401932	7.12425e-07	0.703662	1.58346e-22	0.678959	1.60257e-20	-0.680843	1.14486e-20	0.880045	4.03528e-47
Zm.14497.12.A1_at	Zm.14497.12.A1_at	green	0.379429	3.21167e-06	0.29691	0.000333117	0.626802	7.17022e-17	0.634244	2.38236e-17	-0.608305	9.79689e-16	0.762234	3.15333e-28
Zm.2003.1.S1_at	Zm.2003.1.S1_at	green	0.379355	3.22701e-06	0.336106	4.32532e-05	0.735225	2.06748e-25	0.826186	1.05624e-36	-0.609265	8.58858e-16	0.878863	7.67894e-47
Zm.14497.15.A1_x_at	Zm.14497.15.A1_x_at	green	0.379302	3.23808e-06	0.284267	0.000606929	0.672904	4.64244e-20	0.731029	5.27526e-25	-0.578375	4.7814e-14	0.919149	1.65848e-58
Zm.19094.1.S1_at	Zm.19094.1.S1_at	green	0.378455	3.4193e-06	0.242066	0.00370373	0.616413	3.18066e-16	0.765558	1.3374e-28	-0.479126	1.62027e-09	0.699624	3.47813e-22
Zm.4664.1.A1_at	Zm.4664.1.A1_at	green	0.376943	3.76732e-06	0.168781	0.0446525	0.600235	2.90866e-15	0.671594	5.82512e-20	-0.422981	1.57023e-07	0.833049	8.12026e-38
Zm.3206.1.A1_at	Zm.3206.1.A1_at	green	0.376404	3.89931e-06	0.229407	0.00602776	0.726176	1.5252e-24	0.806927	8.05346e-34	-0.578821	4.52549e-14	0.862443	3.09625e-43
Zm.16259.1.A1_x_at	Zm.16259.1.A1_x_at	green	0.372515	4.99005e-06	0.267595	0.00128413	0.679482	1.46004e-20	0.748345	9.81637e-27	-0.591117	9.59327e-15	0.939472	5.36644e-67
Zm.6130.2.A1_at	Zm.6130.2.A1_at	green	0.372471	5.00385e-06	0.348859	2.09185e-05	0.722346	3.46944e-24	0.762898	2.65994e-28	-0.656855	6.9192e-19	0.919968	8.37325e-59
Zm.4729.1.A1_at	Zm.4729.1.A1_at	green	0.371957	5.16871e-06	0.300277	0.000282613	0.686842	3.85947e-21	0.70347	1.64429e-22	-0.635751	1.89881e-17	0.85926	1.36723e-42
Zm.11734.2.S1_at	Zm.11734.2.S1_at	green	0.371747	5.23727e-06	0.241709	0.00375636	0.694962	8.49051e-22	0.726652	1.37571e-24	-0.597631	4.10551e-15	0.902515	4.47293e-53
Zm.599.1.S1_a_at	Zm.599.1.S1_a_at	green	0.37141	5.34938e-06	0.383006	2.54663e-06	0.65421	1.06318e-18	0.611383	6.4154e-16	-0.625618	8.52077e-17	0.849276	1.15004e-40
Zm.3997.1.A1_at	Zm.3997.1.A1_at	green	0.370814	5.5531e-06	0.310784	0.00016699	0.71362	2.14646e-23	0.706825	8.47073e-23	-0.582185	2.9797e-14	0.890293	1.12489e-49
Zm.16936.1.A1_at	Zm.16936.1.A1_at	green	0.368678	6.34523e-06	0.288486	0.000498333	0.648165	2.793e-18	0.631517	3.57967e-17	-0.54538	2.25064e-12	0.899533	3.31336e-52
Zm.3550.1.A1_at	Zm.3550.1.A1_at	green	0.365747	7.60788e-06	0.208432	0.012803	0.620626	1.74995e-16	0.780695	2.23e-30	-0.571732	1.07504e-13	0.764615	1.70815e-28
Zm.6486.1.S1_at	Zm.6486.1.S1_at	green	0.365376	7.78328e-06	0.327407	6.9729e-05	0.716882	1.09485e-23	0.70876	5.75246e-23	-0.623404	1.17432e-16	0.942309	2.05786e-68
Zm.6390.1.S1_at	Zm.6390.1.S1_at	green	0.3617	9.74562e-06	0.329939	6.0771e-05	0.671372	6.05245e-20	0.59955	3.18591e-15	-0.535482	6.5974e-12	0.888157	4.01809e-49
Zm.8406.1.A1_at	Zm.8406.1.A1_at	green	0.360701	1.03546e-05	0.267431	0.00129334	0.581311	3.32269e-14	0.510446	8.61487e-11	-0.404499	5.95671e-07	0.744709	2.32672e-26
Zm.19233.1.A1_at	Zm.19233.1.A1_at	green	0.359572	1.10862e-05	0.206829	0.0135253	0.675419	2.99358e-20	0.811027	2.09054e-34	-0.48418	1.02932e-09	0.865356	7.69628e-44
Zm.19204.1.S1_at	Zm.19204.1.S1_at	green	0.356844	1.30603e-05	0.254973	0.00219656	0.71768	9.27222e-24	0.790593	1.2809e-31	-0.567545	1.77474e-13	0.925915	4.64092e-61
Zm.5827.1.A1_at	Zm.5827.1.A1_at	green	0.346585	2.38672e-05	0.160786	0.0559398	0.618518	2.36241e-16	0.70475	1.27807e-22	-0.282895	0.000646687	0.648327	2.72228e-18
Zm.1798.1.A1_a_at	Zm.1798.1.A1_a_at	green	0.343643	2.82634e-05	0.329805	6.12152e-05	0.653343	1.22285e-18	0.564073	2.67529e-13	-0.538468	4.78688e-12	0.7462	1.63624e-26
Zm.883.1.A1_at	Zm.883.1.A1_at	green	0.342911	2.94699e-05	0.174959	0.0372928	0.651372	1.67758e-18	0.775891	8.46528e-30	-0.513037	6.66738e-11	0.876179	3.23074e-46
Zm.317.1.S1_at	Zm.317.1.S1_at	green	0.342512	3.01476e-05	0.21581	0.00989669	0.613015	5.11616e-16	0.667977	1.08318e-19	-0.593995	6.60896e-15	0.869759	8.81019e-45
Zm.18561.1.A1_at	Zm.18561.1.A1_at	green	0.341643	3.16763e-05	0.222619	0.00774786	0.656294	7.58125e-19	0.691665	1.57957e-21	-0.48803	7.24963e-10	0.793171	5.93283e-32
Zm.4991.1.A1_at	Zm.4991.1.A1_at	green	0.341285	3.23257e-05	0.13234	0.116418	0.632331	3.1715e-17	0.708421	6.15806e-23	-0.438548	4.79337e-08	0.879194	6.41688e-47
Zm.5616.1.A1_at	Zm.5616.1.A1_at	green	0.341148	3.25791e-05	0.287095	0.00053197	0.684138	6.32164e-21	0.782418	1.37076e-30	-0.633935	2.4952e-17	0.892357	3.20644e-50
Zm.7127.1.A1_at	Zm.7127.1.A1_at	green	0.337103	4.09116e-05	0.156656	0.0626332	0.603462	1.88926e-15	0.673961	3.86276e-20	-0.512658	6.92331e-11	0.885128	2.33957e-48
Zm.5502.1.A1_at	Zm.5502.1.A1_at	green	0.336199	4.30285e-05	0.147281	0.0802744	0.649469	2.27176e-18	0.823901	2.42018e-36	-0.48218	1.2328e-09	0.84424	9.54068e-40
Zm.11734.1.A1_a_at	Zm.11734.1.A1_a_at	green	0.334741	4.66632e-05	0.218478	0.00899915	0.659334	4.6076e-19	0.685273	5.14224e-21	-0.504199	1.58425e-10	0.857488	3.07745e-42
Zm.12351.1.A1_at	Zm.12351.1.A1_at	green	0.334688	4.68011e-05	0.412516	3.37362e-07	0.651974	1.52365e-18	0.555433	7.27907e-13	-0.645617	4.16918e-18	0.743479	3.10591e-26
Zm.11734.2.S1_x_at	Zm.11734.2.S1_x_at	green	0.333147	5.09632e-05	0.198774	0.0177187	0.654821	9.63156e-19	0.697169	5.57706e-22	-0.542341	3.14285e-12	0.892634	2.70344e-50
Zm.18324.1.A1_at	Zm.18324.1.A1_at	green	0.332336	5.3293e-05	0.157106	0.0618736	0.675551	2.92527e-20	0.782921	1.18848e-30	-0.445076	2.86244e-08	0.875019	5.95237e-46
Zm.16964.1.S1_at	Zm.16964.1.S1_at	green	0.33211	5.39568e-05	0.219913	0.00854675	0.574939	7.2865e-14	0.518699	3.77947e-11	-0.478428	1.72396e-09	0.831243	1.61302e-37
Zm.14344.1.A1_at	Zm.14344.1.A1_at	green	0.3319	5.45856e-05	0.315959	0.00012793	0.666708	1.34372e-19	0.658614	5.18734e-19	-0.659551	4.44548e-19	0.877335	1.74716e-46
Zm.14139.1.A1_at	Zm.14139.1.A1_at	green	0.328834	6.45387e-05	0.124578	0.139633	0.557526	5.72665e-13	0.747843	1.1067e-26	-0.39992	8.18813e-07	0.714675	1.72837e-23
Zm.6273.2.A1_at	Zm.6273.2.A1_at	green	0.327597	6.90142e-05	0.277421	0.000830286	0.613968	4.48023e-16	0.579224	4.3054e-14	-0.580054	3.88498e-14	0.887679	5.32295e-49
Zm.13311.1.A1_at	Zm.13311.1.A1_at	green	0.326892	7.16951e-05	0.29001	0.000463749	0.626454	7.54393e-17	0.58885	1.28332e-14	-0.59075	1.00578e-14	0.866739	3.92919e-44
Zm.6528.1.A1_at	Zm.6528.1.A1_at	green	0.32523	7.84072e-05	0.140271	0.095914	0.609655	8.1408e-16	0.760346	5.10109e-28	-0.496137	3.41545e-10	0.847839	2.11976e-40
Zm.15805.1.S1_at	Zm.15805.1.S1_at	green	0.325198	7.85416e-05	0.276967	0.000847501	0.604707	1.59757e-15	0.52976	1.20925e-11	-0.554526	8.07168e-13	0.841436	2.99998e-39
Zm.1306.1.S1_at	Zm.1306.1.S1_at	green	0.325144	7.87693e-05	0.261423	0.00167505	0.623019	1.24143e-16	0.573234	8.96539e-14	-0.477204	1.92159e-09	0.7574	1.07121e-27
Zm.79.1.S1_at	Zm.79.1.S1_at	green	0.324646	8.08996e-05	0.326165	7.45612e-05	0.682637	8.2933e-21	0.646291	3.75157e-18	-0.516901	4.53126e-11	0.768911	5.54829e-29
Zm.6577.1.A1_at	Zm.6577.1.A1_at	green	0.323723	8.49919e-05	0.247379	0.00299662	0.674473	3.53271e-20	0.745197	2.07407e-26	-0.631344	3.67285e-17	0.917807	5.00845e-58
Zm.2702.1.A1_at	Zm.2702.1.A1_at	green	0.321972	9.32924e-05	0.172854	0.0396764	0.612853	5.23329e-16	0.696331	6.54408e-22	-0.52146	2.85478e-11	0.88338	6.32353e-48
Zm.5417.1.A1_at	Zm.5417.1.A1_at	green	0.320912	9.86817e-05	0.21815	0.00910547	0.661198	3.38538e-19	0.804436	1.79925e-33	-0.618292	2.43939e-16	0.899267	3.95004e-52
Zm.8215.1.A1_at	Zm.8215.1.A1_at	green	0.319187	0.000108077	0.101971	0.227226	0.515106	5.42501e-11	0.610702	7.04836e-16	-0.356627	1.32309e-05	0.723551	2.68305e-24
Zm.6587.1.A1_at	Zm.6587.1.A1_at	green	0.316576	0.000123893	0.14822	0.0783454	0.606868	1.19183e-15	0.717574	9.48077e-24	-0.493769	4.26371e-10	0.820274	8.81033e-36
Zm.17534.2.S1_at	Zm.17534.2.S1_at	green	0.316067	0.000127215	0.269904	0.00116074	0.653674	1.15928e-18	0.640018	9.92342e-18	-0.583288	2.59522e-14	0.9122	4.16359e-56
Zm.16355.1.A1_at	Zm.16355.1.A1_at	green	0.314837	0.000135596	0.114474	0.174933	0.596791	4.58544e-15	0.718114	8.47017e-24	-0.452351	1.59082e-08	0.849532	1.03064e-40
Zm.4603.1.S1_at	Zm.4603.1.S1_at	green	0.314557	0.000137573	0.2354	0.00480146	0.689767	2.24988e-21	0.734994	2.17799e-25	-0.535025	6.92754e-12	0.892224	3.47964e-50
Zm.18443.1.A1_at	Zm.18443.1.A1_at	green	0.314222	0.000139975	0.161511	0.0548271	0.627993	6.02314e-17	0.779677	2.96692e-30	-0.510199	8.82757e-11	0.840633	4.14748e-39
Zm.16281.2.S1_at	Zm.16281.2.S1_at	green	0.311124	0.000164114	0.238539	0.00425266	0.5693	1.43971e-13	0.560633	3.99906e-13	-0.45074	1.81394e-08	0.785229	6.13964e-31
Zm.6721.5.A1_at	Zm.6721.5.A1_at	green	0.308807	0.00018465	0.179313	0.0327441	0.60745	1.10094e-15	0.668444	1.00022e-19	-0.490349	5.85692e-10	0.850545	6.66585e-41
Zm.12288.1.A1_at	Zm.12288.1.A1_at	green	0.308304	0.000189411	0.263916	0.00150568	0.635501	1.97183e-17	0.617536	2.71487e-16	-0.567359	1.81455e-13	0.894262	9.83849e-51
Zm.4582.1.A1_at	Zm.4582.1.A1_at	green	0.307241	0.000199848	0.290407	0.000455094	0.60992	7.85019e-16	0.546197	2.05628e-12	-0.572596	9.68507e-14	0.852273	3.14738e-41
Zm.2541.1.A1_at	Zm.2541.1.A1_at	green	0.307055	0.000201723	0.227241	0.00653546	0.594946	5.8392e-15	0.552544	1.01076e-12	-0.406318	5.24286e-07	0.768829	5.66942e-29
Zm.14463.1.A1_at	Zm.14463.1.A1_at	green	0.306345	0.00020906	0.26357	0.0015282	0.556334	6.56638e-13	0.450511	1.8481e-08	-0.524366	2.11882e-11	0.755397	1.76281e-27
Zm.3084.1.A1_at	Zm.3084.1.A1_at	green	0.305778	0.000215094	0.151662	0.0715886	0.642694	6.57104e-18	0.76052	4.88119e-28	-0.563052	3.01591e-13	0.901821	7.16699e-53
Zm.6721.6.A1_at	Zm.6721.6.A1_at	green	0.304572	0.000228458	0.205001	0.0143918	0.599633	3.15082e-15	0.667435	1.1878e-19	-0.516454	4.73952e-11	0.864589	1.11378e-43
Zm.4821.1.S1_at	Zm.4821.1.S1_at	green	0.304425	0.000230147	0.233531	0.00515745	0.601184	2.56333e-15	0.571426	1.11538e-13	-0.513924	6.10456e-11	0.884725	2.94648e-48
Zm.5439.1.S1_at	Zm.5439.1.S1_at	green	0.3042	0.000232745	0.252599	0.002423	0.60184	2.34822e-15	0.654462	1.02069e-18	-0.600934	2.65014e-15	0.764375	1.81781e-28
Zm.13632.1.A1_at	Zm.13632.1.A1_at	green	0.303639	0.000239335	0.123046	0.144605	0.597529	4.16129e-15	0.775975	8.27168e-30	-0.348035	2.19456e-05	0.718881	7.21429e-24
Zm.6726.2.A1_at	Zm.6726.2.A1_at	green	0.303553	0.000240354	0.254651	0.00222616	0.570251	1.28459e-13	0.518924	3.69424e-11	-0.517264	4.36844e-11	0.84547	5.72946e-40
Zm.1133.1.S1_at	Zm.1133.1.S1_at	green	0.302821	0.000249256	0.0911807	0.280503	0.578896	4.4837e-14	0.715955	1.32706e-23	-0.441961	3.66576e-08	0.843654	1.21415e-39
Zm.13608.1.S1_at	Zm.13608.1.S1_at	green	0.300907	0.000273981	0.196771	0.018922	0.649164	2.38456e-18	0.740327	6.45967e-26	-0.518896	3.70468e-11	0.889588	1.71722e-49
Zm.1090.4.S1_x_at	Zm.1090.4.S1_x_at	green	0.299282	0.000296738	0.121206	0.150753	0.568351	1.61242e-13	0.562308	3.29007e-13	-0.293017	0.000401886	0.734771	2.28989e-25
Zm.1208.4.S1_x_at	Zm.1208.4.S1_x_at	green	0.29879	0.000303978	0.209748	0.0122355	0.588939	1.26879e-14	0.664815	1.85009e-19	-0.558825	4.93055e-13	0.883969	4.52979e-48
Zm.17534.1.S1_x_at	Zm.17534.1.S1_x_at	green	0.297941	0.000316833	0.261964	0.00163689	0.628437	5.64338e-17	0.611945	5.93551e-16	-0.54805	1.67374e-12	0.905905	4.23603e-54
Zm.13556.1.A1_at	Zm.13556.1.A1_at	green	0.297415	0.000325043	0.27289	0.00101726	0.624152	1.0541e-16	0.558134	5.33959e-13	-0.572258	1.00892e-13	0.84365	1.21648e-39
Zm.16488.1.A1_at	Zm.16488.1.A1_at	green	0.296721	0.000336198	0.12431	0.140493	0.617285	2.81285e-16	0.749107	8.17639e-27	-0.466138	5.0287e-09	0.865677	6.58844e-44
Zm.6569.5.A1_at	Zm.6569.5.A1_at	green	0.296361	0.000342104	0.186935	0.025909	0.585597	1.94044e-14	0.574963	7.26571e-14	-0.408048	4.63975e-07	0.728534	9.1302e-25
Zm.2119.1.A1_at	Zm.2119.1.A1_at	green	0.296109	0.000346308	0.244182	0.00340588	0.633019	2.86213e-17	0.614868	3.95081e-16	-0.569185	1.45954e-13	0.905028	7.86488e-54
Zm.4288.1.A1_at	Zm.4288.1.A1_at	green	0.289793	0.00046852	0.214073	0.0105228	0.586831	1.65973e-14	0.562256	3.31007e-13	-0.530981	1.06352e-11	0.877128	1.95136e-46
Zm.1208.1.A1_x_at	Zm.1208.1.A1_x_at	green	0.289468	0.000475776	0.19612	0.0193279	0.552227	1.0476e-12	0.637264	1.5104e-17	-0.585761	1.9006e-14	0.821869	5.00905e-36
Zm.17534.1.S1_at	Zm.17534.1.S1_at	green	0.287182	0.000529816	0.228651	0.00620094	0.621566	1.52978e-16	0.620928	1.67597e-16	-0.5438	2.67842e-12	0.893614	1.47389e-50
Zm.10256.1.S1_at	Zm.10256.1.S1_at	green	0.283788	0.000620523	0.242777	0.00360116	0.519656	3.43012e-11	0.413306	3.18714e-07	-0.465741	5.20199e-09	0.763152	2.49167e-28
Zm.1090.4.S1_at	Zm.1090.4.S1_at	green	0.279648	0.000750478	0.141362	0.093334	0.574237	7.93743e-14	0.573895	8.27419e-14	-0.290247	0.000458564	0.730907	5.41921e-25
Zm.13537.1.S1_at	Zm.13537.1.S1_at	green	0.277783	0.000816809	0.204517	0.0146292	0.522314	2.61593e-11	0.385578	2.15177e-06	-0.407686	4.76019e-07	0.728608	8.98527e-25
Zm.5385.1.A1_at	Zm.5385.1.A1_at	green	0.2765	0.000865536	0.143208	0.0890921	0.624503	1.00182e-16	0.781109	1.98491e-30	-0.496521	3.29439e-10	0.878521	9.24196e-47
Zm.1208.3.A1_a_at	Zm.1208.3.A1_a_at	green	0.272318	0.00104341	0.181393	0.0307419	0.548359	1.61717e-12	0.62919	5.05141e-17	-0.551546	1.13121e-12	0.870628	5.69033e-45
Zm.9116.1.A1_at	Zm.9116.1.A1_at	green	0.26293	0.00157072	0.127878	0.129367	0.604533	1.63539e-15	0.737598	1.20748e-25	-0.439311	4.51567e-08	0.809243	3.77427e-34
Zm.5674.1.S1_at	Zm.5674.1.S1_at	green	0.262866	0.00157503	0.160124	0.0569706	0.626828	7.14319e-17	0.6794	1.48167e-20	-0.534275	7.50381e-12	0.913742	1.27147e-56
Zm.5973.1.S1_at	Zm.5973.1.S1_at	green	0.260028	0.0017772	0.0817595	0.333401	0.482488	1.19909e-09	0.518976	3.67496e-11	-0.455315	1.24721e-08	0.793989	4.63713e-32
Zm.5939.1.A1_s_at	Zm.5939.1.A1_s_at	green	0.257994	0.00193634	0.118494	0.160173	0.587511	1.52221e-14	0.664956	1.80662e-19	-0.502005	1.95661e-10	0.90129	1.02627e-52
Zm.4792.1.S1_at	Zm.4792.1.S1_at	green	0.25402	0.00228508	0.0458843	0.587662	0.482143	1.23698e-09	0.64634	3.72284e-18	-0.316724	0.000122939	0.64405	5.32429e-18
Zm.6357.2.A1_at	Zm.6357.2.A1_at	green	0.248527	0.0028609	0.323912	8.41394e-05	0.541633	3.39562e-12	0.49124	5.39405e-10	-0.573565	8.61214e-14	0.707734	7.06599e-23
Zm.7295.1.S1_at	Zm.7295.1.S1_at	green	0.246246	0.00313634	0.0846624	0.316463	0.530846	1.07879e-11	0.582242	2.95836e-14	-0.414004	3.0307e-07	0.805574	1.24788e-33
ZmAffx.579.1.A1_at	ZmAffx.579.1.A1_at	green	0.24164	0.00376657	0.0434249	0.607857	0.528462	1.38516e-11	0.626674	7.30538e-17	-0.409106	4.30431e-07	0.823851	2.4646e-36
Zm.6752.1.A1_at	Zm.6752.1.A1_at	green	0.240086	0.00400351	0.205948	0.0139372	0.596465	4.7863e-15	0.615224	3.75878e-16	-0.506144	1.31235e-10	0.742647	3.77207e-26
Zm.16196.1.A1_at	Zm.16196.1.A1_at	green	0.237759	0.00438355	0.0324849	0.70114	0.534083	7.65847e-12	0.702339	2.05207e-22	-0.445469	2.77409e-08	0.865772	6.29265e-44
Zm.19051.1.A1_at	Zm.19051.1.A1_at	green	0.230561	0.00577192	0.14681	0.0812562	0.581561	3.22084e-14	0.671186	6.24933e-20	-0.491773	5.13418e-10	0.892178	3.57938e-50
Zm.100.1.A1_at	Zm.100.1.A1_at	green	0.230364	0.00581498	0.0344684	0.68384	0.5033	1.72766e-10	0.604891	1.55822e-15	-0.427444	1.12427e-07	0.85553	7.44602e-42
Zm.14489.1.S1_at	Zm.14489.1.S1_at	green	0.217775	0.00922851	-0.0270453	0.749353	0.444206	3.06809e-08	0.61784	2.60062e-16	-0.326095	7.48444e-05	0.772844	1.93897e-29
Zm.15069.1.A1_at	Zm.15069.1.A1_at	green	0.211344	0.011577	-0.0447192	0.59719	0.435563	6.0462e-08	0.646617	3.56444e-18	-0.334463	4.73883e-05	0.738409	1.00356e-25
Zm.7576.1.A1_at	Zm.7576.1.A1_at	green	0.207302	0.0133085	-0.0446622	0.597659	0.407973	4.66449e-07	0.555773	7.00162e-13	-0.327202	7.05042e-05	0.717236	1.01718e-23
Zm.17187.1.A1_at	Zm.17187.1.A1_at	green	0.158881	0.0589494	-0.117963	0.162067	0.325106	7.89302e-05	0.533295	8.32776e-12	-0.199181	0.0174825	0.558572	5.07703e-13
Zm.3129.1.A1_at	Zm.3129.1.A1_at	grey	0.65931	4.62612e-19	0.650324	1.98317e-18	0.720239	5.42203e-24	0.644595	4.89062e-18	-0.570598	1.23219e-13	0.530003	1.17876e-11
Zm.14845.1.S1_at	Zm.14845.1.S1_at	grey	0.634471	2.30258e-17	0.604668	1.60584e-15	0.74428	2.57384e-26	0.668893	9.26455e-20	-0.525862	1.81529e-11	0.541557	3.42381e-12
Zm.17512.1.S1_at	Zm.17512.1.S1_at	grey	-0.601447	2.47486e-15	-0.722276	3.5222e-24	-0.74755	1.18693e-26	-0.591175	9.52237e-15	0.721041	4.57663e-24	-0.522782	2.4936e-11
Zm.2147.1.A1_s_at	Zm.2147.1.A1_s_at	grey	0.594539	6.15731e-15	0.702808	1.87248e-22	0.841661	2.7389e-39	0.634499	2.29275e-17	-0.614732	4.02655e-16	0.6047	1.59903e-15
Zm.445.1.S1_at	Zm.445.1.S1_at	grey	0.589756	1.14277e-14	0.69415	9.90032e-22	0.744562	2.40903e-26	0.664315	2.01225e-19	-0.585814	1.88807e-14	0.482099	1.24179e-09
Zm.17589.1.A1_at	Zm.17589.1.A1_at	grey	0.584356	2.26926e-14	0.619893	1.94285e-16	0.713511	2.19497e-23	0.649381	2.30369e-18	-0.587047	1.61488e-14	0.471537	3.15854e-09
Zm.3303.1.A1_x_at	Zm.3303.1.A1_x_at	grey	0.581339	3.31123e-14	0.673315	4.32295e-20	0.76235	3.06073e-28	0.683313	7.33975e-21	-0.591026	9.70684e-15	0.470862	3.34909e-09
Zm.3303.1.A1_at	Zm.3303.1.A1_at	grey	0.562838	3.09244e-13	0.66333	2.37328e-19	0.758425	8.28419e-28	0.672152	5.28944e-20	-0.584361	2.26798e-14	0.472236	2.97213e-09
Zm.17476.1.S1_at	Zm.17476.1.S1_at	grey	0.5596	4.50795e-13	0.5378	5.14471e-12	0.694627	9.04547e-22	0.665952	1.5271e-19	-0.326577	7.29248e-05	0.427993	1.07866e-07
Zm.4870.1.A1_x_at	Zm.4870.1.A1_x_at	grey	0.557006	6.07919e-13	0.673902	3.90257e-20	0.798833	1.05252e-32	0.615106	3.82124e-16	-0.688438	2.87698e-21	0.578848	4.51007e-14
Zm.4613.1.A1_at	Zm.4613.1.A1_at	grey	0.550339	1.29571e-12	0.635469	1.98136e-17	0.743483	3.10251e-26	0.676976	2.27686e-20	-0.568522	1.57988e-13	0.514418	5.8108e-11
Zm.18233.1.S1_at	Zm.18233.1.S1_at	grey	0.550064	1.33634e-12	0.648291	2.73786e-18	0.667106	1.25615e-19	0.588602	1.32458e-14	-0.518254	3.95353e-11	0.396435	1.0398e-06
Zm.4870.2.S1_a_at	Zm.4870.2.S1_a_at	grey	0.549626	1.40359e-12	0.661505	3.21743e-19	0.792124	8.1202e-32	0.620175	1.86639e-16	-0.673851	3.93784e-20	0.573724	8.44778e-14
Zm.7685.1.A1_a_at	Zm.7685.1.A1_a_at	grey	-0.548485	1.5945e-12	-0.517403	4.30792e-11	-0.74444	2.4787e-26	-0.687109	3.6749e-21	0.679675	1.41068e-20	-0.653154	1.26064e-18
Zm.1576.1.A1_at	Zm.1576.1.A1_at	grey	0.545306	2.2691e-12	0.685383	5.0399e-21	0.81166	1.69228e-34	0.650039	2.07528e-18	-0.664588	1.92204e-19	0.66424	2.03754e-19
Zm.16227.1.A1_at	Zm.16227.1.A1_at	grey	0.543953	2.63382e-12	0.676238	2.59275e-20	0.756083	1.48716e-27	0.637037	1.56321e-17	-0.625476	8.69935e-17	0.580918	3.48947e-14
Zm.17165.1.S1_at	Zm.17165.1.S1_at	grey	0.541186	3.56519e-12	0.511251	7.95757e-11	0.68474	5.66629e-21	0.569897	1.3404e-13	-0.453914	1.39966e-08	0.617495	2.7303e-16
Zm.10799.1.S1_at	Zm.10799.1.S1_at	grey	0.534417	7.39143e-12	0.660568	3.75841e-19	0.766538	1.03563e-28	0.682376	8.69246e-21	-0.667692	1.13706e-19	0.518017	4.04919e-11
Zm.7023.1.S1_at	Zm.7023.1.S1_at	grey	-0.526758	1.65421e-11	-0.513028	6.67364e-11	-0.644151	5.24131e-18	-0.560533	4.04572e-13	0.602534	2.14012e-15	-0.642187	7.10701e-18
Zm.1071.1.S1_at	Zm.1071.1.S1_at	grey	-0.52553	1.87886e-11	-0.570708	1.21608e-13	-0.724284	2.29292e-24	-0.614831	3.97123e-16	0.630887	3.93075e-17	-0.582048	3.03085e-14
Zm.17350.1.A1_at	Zm.17350.1.A1_at	grey	-0.524274	2.13893e-11	-0.494635	3.93246e-10	-0.678599	1.70835e-20	-0.680766	1.16089e-20	0.522729	2.5072e-11	-0.634911	2.15522e-17
Zm.17254.1.A1_at	Zm.17254.1.A1_at	grey	0.523993	2.20171e-11	0.657359	6.37204e-19	0.710285	4.23104e-23	0.647206	3.24878e-18	-0.653098	1.27189e-18	0.549467	1.42889e-12
ZmAffx.1276.1.S1_s_at	ZmAffx.1276.1.S1_s_at	grey	-0.520502	3.14739e-11	-0.575381	6.90469e-14	-0.563647	2.81275e-13	-0.449545	1.99864e-08	0.645157	4.47985e-18	-0.456771	1.10582e-08
Zm.2147.1.A1_a_at	Zm.2147.1.A1_a_at	grey	0.518912	3.69898e-11	0.571572	1.09592e-13	0.732901	3.48113e-25	0.541916	3.29228e-12	-0.525359	1.91228e-11	0.573167	9.03813e-14
Zm.551.1.A1_at	Zm.551.1.A1_at	grey	0.513314	6.48616e-11	0.615152	3.79682e-16	0.489685	6.22671e-10	0.324254	8.26151e-05	-0.357037	1.29105e-05	0.141746	0.0924376
Zm.12139.1.A1_at	Zm.12139.1.A1_at	grey	0.51237	7.12352e-11	0.635501	1.97195e-17	0.654975	9.39309e-19	0.599569	3.17758e-15	-0.490609	5.71779e-10	0.437315	5.27745e-08
Zm.10125.2.A1_x_at	Zm.10125.2.A1_x_at	grey	0.512285	7.18381e-11	0.560154	4.22795e-13	0.762108	3.25651e-28	0.681802	9.63949e-21	-0.638169	1.31615e-17	0.69456	9.1613e-22
Zm.9414.1.A1_at	Zm.9414.1.A1_at	grey	0.512051	7.35224e-11	0.715277	1.52668e-23	0.624899	9.45992e-17	0.576648	5.91314e-14	-0.665793	1.56888e-19	0.346997	2.3305e-05
Zm.4870.1.A1_a_at	Zm.4870.1.A1_a_at	grey	0.502792	1.81417e-10	0.593878	6.71098e-15	0.73963	7.5847e-26	0.538158	4.94976e-12	-0.620801	1.70672e-16	0.555327	7.36713e-13
Zm.7685.1.A1_x_at	Zm.7685.1.A1_x_at	grey	-0.501731	2.00864e-10	-0.471553	3.15411e-09	-0.683661	6.89187e-21	-0.620061	1.89697e-16	0.625111	9.17334e-17	-0.613005	5.12375e-16
Zm.10111.1.A1_at	Zm.10111.1.A1_at	grey	-0.500105	2.3461e-10	-0.615785	3.47431e-16	-0.551392	1.15106e-12	-0.569054	1.48256e-13	0.687393	3.4881e-21	-0.446895	2.47475e-08
Zm.19144.1.A1_at	Zm.19144.1.A1_at	grey	0.499249	2.54503e-10	0.669944	7.7384e-20	0.651645	1.60599e-18	0.46008	8.39374e-09	-0.61331	4.91051e-16	0.447981	2.26764e-08
Zm.2459.1.S1_at	Zm.2459.1.S1_at	grey	-0.495624	3.58423e-10	-0.525633	1.85888e-11	-0.587175	1.58884e-14	-0.607594	1.07953e-15	0.654826	9.62263e-19	-0.478782	1.67065e-09
Zm.14272.4.S1_x_at	Zm.14272.4.S1_x_at	grey	0.495289	3.6986e-10	0.5086	1.03278e-10	0.596287	4.89929e-15	0.545564	2.20545e-12	-0.315392	0.000131756	0.332373	5.31839e-05
Zm.4324.1.A1_at	Zm.4324.1.A1_at	grey	0.494168	4.10796e-10	0.490838	5.59841e-10	0.711418	3.36334e-23	0.680886	1.13617e-20	-0.365502	7.72343e-06	0.502773	1.81743e-10
Zm.19179.1.S1_at	Zm.19179.1.S1_at	grey	-0.493738	4.27624e-10	-0.553759	8.80698e-13	-0.666426	1.40959e-19	-0.510834	8.29199e-11	0.571419	1.11633e-13	-0.513619	6.29244e-11
Zm.3693.1.A1_at	Zm.3693.1.A1_at	grey	0.4933	4.45466e-10	0.58848	1.34537e-14	0.638493	1.2528e-17	0.576659	5.90502e-14	-0.560707	3.96479e-13	0.482935	1.15176e-09
Zm.315.1.A1_at	Zm.315.1.A1_at	grey	0.492488	4.80428e-10	0.616738	3.03835e-16	0.590359	1.0577e-14	0.473418	2.68097e-09	-0.361612	9.79813e-06	0.318861	0.00010994
Zm.17350.1.A1_s_at	Zm.17350.1.A1_s_at	grey	-0.491736	5.15164e-10	-0.430999	8.58569e-08	-0.646883	3.41816e-18	-0.700411	2.98698e-22	0.513237	6.53647e-11	-0.604	1.75744e-15
Zm.13266.2.S1_at	Zm.13266.2.S1_at	grey	-0.491049	5.48995e-10	-0.634096	2.43569e-17	-0.651539	1.63361e-18	-0.455195	1.25969e-08	0.571608	1.0912e-13	-0.495753	3.5409e-10
Zm.12387.1.S1_at	Zm.12387.1.S1_at	grey	0.48935	6.42158e-10	0.432924	7.41014e-08	0.695914	7.08532e-22	0.573083	9.13064e-14	-0.340968	3.29127e-05	0.599905	3.03921e-15
Zm.10125.1.A1_a_at	Zm.10125.1.A1_a_at	grey	0.488784	6.76461e-10	0.533745	7.93919e-12	0.718656	7.56168e-24	0.629542	4.79581e-17	-0.593096	7.42805e-15	0.67304	4.53408e-20
Zm.14272.5.S1_x_at	Zm.14272.5.S1_x_at	grey	0.488455	6.97235e-10	0.530192	1.15557e-11	0.584224	2.30738e-14	0.534011	7.71735e-12	-0.376738	3.81713e-06	0.32017	0.000102624
Zm.5885.1.A1_at	Zm.5885.1.A1_at	grey	-0.488392	7.01276e-10	-0.440505	4.11154e-08	-0.697686	5.0512e-22	-0.68243	8.60964e-21	0.599076	3.3921e-15	-0.604565	1.62839e-15
ZmAffx.1305.1.S1_s_at	ZmAffx.1305.1.S1_s_at	grey	-0.487321	7.73548e-10	-0.573615	8.55972e-14	-0.631092	3.81273e-17	-0.596487	4.77253e-15	0.670177	7.43461e-20	-0.553072	9.52037e-13
Zm.18479.1.A1_at	Zm.18479.1.A1_at	grey	-0.486827	8.09224e-10	-0.464162	5.94987e-09	-0.653377	1.21612e-18	-0.55896	4.85456e-13	0.331522	5.5728e-05	-0.51837	3.90743e-11
Zm.11586.1.A1_at	Zm.11586.1.A1_at	grey	0.48647	8.35982e-10	0.682519	8.47216e-21	0.656853	6.9207e-19	0.485801	8.88574e-10	-0.4048	5.83277e-07	0.318118	0.000114308
Zm.10125.1.A1_x_at	Zm.10125.1.A1_x_at	grey	0.486181	8.58361e-10	0.543527	2.76005e-12	0.7438	2.88057e-26	0.672598	4.89597e-20	-0.624683	9.75979e-17	0.696369	6.49684e-22
Zm.1747.1.A1_at	Zm.1747.1.A1_at	grey	0.483263	1.11823e-09	0.539445	4.30723e-12	0.77948	3.13486e-30	0.640658	8.99481e-18	-0.490281	5.8937e-10	0.652255	1.4565e-18
Zm.11803.1.A1_at	Zm.11803.1.A1_at	grey	0.483233	1.12131e-09	0.553492	9.07766e-13	0.593549	7.00416e-15	0.439175	4.56401e-08	-0.428031	1.07549e-07	0.500944	2.16551e-10
Zm.7411.1.A1_at	Zm.7411.1.A1_at	grey	-0.481882	1.26628e-09	-0.46452	5.77161e-09	-0.535484	6.59567e-12	-0.557251	5.91036e-13	0.544181	2.5686e-12	-0.44677	2.49962e-08
Zm.529.1.A1_at	Zm.529.1.A1_at	grey	-0.480209	1.47101e-09	-0.682213	8.95192e-21	-0.557785	5.55881e-13	-0.415491	2.7215e-07	0.617578	2.69883e-16	-0.313447	0.000145687
Zm.7782.1.A1_at	Zm.7782.1.A1_at	grey	0.476138	2.11135e-09	0.631394	3.64553e-17	0.64861	2.60305e-18	0.617208	2.84341e-16	-0.570207	1.29144e-13	0.40207	7.0561e-07
Zm.3849.1.S1_at	Zm.3849.1.S1_at	grey	-0.474852	2.36424e-09	-0.446172	2.62226e-08	-0.533804	7.88965e-12	-0.55437	8.21655e-13	0.350126	1.94283e-05	-0.484158	1.03133e-09
ZmAffx.1194.1.S1_at	ZmAffx.1194.1.S1_at	grey	-0.473009	2.7785e-09	-0.535535	6.56021e-12	-0.5231	2.41341e-11	-0.308314	0.000189307	0.45566	1.21221e-08	-0.343203	2.8983e-05
Zm.9425.2.A1_x_at	Zm.9425.2.A1_x_at	grey	0.469532	3.75729e-09	0.568191	1.64344e-13	0.714861	1.66326e-23	0.685706	4.75162e-21	-0.535536	6.55898e-12	0.613299	4.91787e-16
Zm.4164.1.A1_x_at	Zm.4164.1.A1_x_at	grey	0.468511	4.10307e-09	0.364826	8.05121e-06	0.717774	9.09357e-24	0.681311	1.05287e-20	-0.472831	2.8218e-09	0.713826	2.05763e-23
Zm.8113.1.S1_at	Zm.8113.1.S1_at	grey	0.465769	5.18937e-09	0.42677	1.18275e-07	0.489739	6.19617e-10	0.493012	4.57569e-10	-0.288308	0.000502534	0.248119	0.00290853
Zm.14873.1.A1_at	Zm.14873.1.A1_at	grey	-0.46309	6.51533e-09	-0.477909	1.80534e-09	-0.738498	9.83376e-26	-0.686612	4.02615e-21	0.511595	7.69132e-11	-0.592789	7.73026e-15
Zm.14873.1.A1_x_at	Zm.14873.1.A1_x_at	grey	-0.463076	6.52327e-09	-0.474734	2.38887e-09	-0.74345	3.12709e-26	-0.692841	1.26695e-21	0.539562	4.25284e-12	-0.625046	9.26004e-17
Zm.16899.1.A1_at	Zm.16899.1.A1_at	grey	0.462272	6.98138e-09	0.548007	1.68185e-12	0.571608	1.09117e-13	0.483881	1.05755e-09	-0.268911	0.00121243	0.301694	0.000263549
Zm.1842.1.A1_at	Zm.1842.1.A1_at	grey	-0.461306	7.57295e-09	-0.372677	4.93933e-06	-0.628206	5.83812e-17	-0.614219	4.32593e-16	0.522929	2.45623e-11	-0.62913	5.09573e-17
Zm.17497.1.A1_at	Zm.17497.1.A1_at	grey	-0.460792	7.90736e-09	-0.464248	5.90671e-09	-0.604569	1.62759e-15	-0.622869	1.26851e-16	0.519809	3.3773e-11	-0.48354	1.09063e-09
Zm.11185.1.S1_at	Zm.11185.1.S1_at	grey	0.460565	8.05955e-09	0.662553	2.70241e-19	0.661055	3.46704e-19	0.451081	1.76437e-08	-0.641037	8.48595e-18	0.443758	3.17924e-08
Zm.7685.1.A1_at	Zm.7685.1.A1_at	grey	-0.459352	8.9207e-09	-0.433333	7.18091e-08	-0.628108	5.92203e-17	-0.556279	6.60779e-13	0.555764	7.009e-13	-0.560855	3.89718e-13
Zm.12584.5.A1_at	Zm.12584.5.A1_at	grey	0.458921	9.2474e-09	0.409355	4.22896e-07	0.682065	9.19435e-21	0.578095	4.94946e-14	-0.489139	6.54779e-10	0.660896	3.55965e-19
Zm.19027.1.A1_at	Zm.19027.1.A1_at	grey	0.458253	9.77701e-09	0.643643	5.67163e-18	0.424366	1.4163e-07	0.324258	8.25963e-05	-0.559369	4.62998e-13	0.200876	0.0165277
Zm.11844.1.A1_at	Zm.11844.1.A1_at	grey	-0.457953	1.00242e-08	-0.409687	4.13e-07	-0.698129	4.63914e-22	-0.657629	6.09634e-19	0.494119	4.12667e-10	-0.665508	1.64598e-19
Zm.9425.1.A1_a_at	Zm.9425.1.A1_a_at	grey	0.456294	1.15033e-08	0.553148	9.43911e-13	0.699718	3.416e-22	0.670624	6.88512e-20	-0.537425	5.35653e-12	0.606695	1.22026e-15
Zm.487.1.S1_a_at	Zm.487.1.S1_a_at	grey	0.455898	1.18863e-08	0.551107	1.18861e-12	0.667979	1.08285e-19	0.490683	5.67899e-10	-0.533762	7.92447e-12	0.589385	1.19844e-14
Zm.8778.1.A1_at	Zm.8778.1.A1_at	grey	-0.454636	1.31901e-08	-0.44127	3.87146e-08	-0.659867	4.21998e-19	-0.660662	3.7001e-19	0.617438	2.75248e-16	-0.533015	8.57857e-12
Zm.10113.1.A1_s_at	Zm.10113.1.A1_s_at	grey	-0.45387	1.40477e-08	-0.400532	7.8495e-07	-0.535155	6.83142e-12	-0.543288	2.83326e-12	0.550474	1.27622e-12	-0.493966	4.18607e-10
Zm.13424.1.A1_at	Zm.13424.1.A1_at	grey	0.453485	1.44979e-08	0.406106	5.32153e-07	0.606612	1.23399e-15	0.622238	1.38917e-16	-0.295813	0.000351314	0.501194	2.11441e-10
Zm.389.1.S1_at	Zm.389.1.S1_at	grey	0.453075	1.49934e-08	0.587299	1.56397e-14	0.530571	1.11043e-11	0.385697	2.135e-06	-0.356209	1.3565e-05	0.234409	0.00498746
Zm.14951.2.S1_x_at	Zm.14951.2.S1_x_at	grey	0.45111	1.76028e-08	0.505086	1.45403e-10	0.69329	1.16438e-21	0.638684	1.2168e-17	-0.539404	4.32654e-12	0.683536	7.05011e-21
Zm.1489.1.A1_at	Zm.1489.1.A1_at	grey	0.450402	1.86448e-08	0.592834	7.68515e-15	0.632749	2.97987e-17	0.621183	1.61594e-16	-0.526148	1.76228e-11	0.518784	3.74695e-11
Zm.9159.1.A1_at	Zm.9159.1.A1_at	grey	0.44935	2.03036e-08	0.639275	1.11188e-17	0.583221	2.61723e-14	0.620581	1.7612e-16	-0.575864	6.50842e-14	0.30782	0.000194092
Zm.1004.1.S1_at	Zm.1004.1.S1_at	grey	-0.449293	2.03982e-08	-0.618001	2.54184e-16	-0.553236	9.34515e-13	-0.404894	5.79409e-07	0.620364	1.81674e-16	-0.312119	0.000155966
Zm.15871.2.S1_at	Zm.15871.2.S1_at	grey	-0.448246	2.21981e-08	-0.511698	7.61401e-11	-0.713865	2.04131e-23	-0.658781	5.04698e-19	0.622206	1.39539e-16	-0.574626	7.5702e-14
Zm.7453.1.A1_at	Zm.7453.1.A1_at	grey	0.447314	2.3927e-08	0.545358	2.2563e-12	0.723628	2.63924e-24	0.684618	5.79311e-21	-0.575866	6.50729e-14	0.625144	9.12912e-17
Zm.17493.1.A1_at	Zm.17493.1.A1_at	grey	0.447192	2.41626e-08	0.690655	1.90727e-21	0.700479	2.94777e-22	0.488687	6.82527e-10	-0.582597	2.82985e-14	0.487098	7.89457e-10
Zm.5636.1.A1_at	Zm.5636.1.A1_at	grey	-0.445727	2.71754e-08	-0.413919	3.04941e-07	-0.585158	2.05124e-14	-0.594027	6.58151e-15	0.491123	5.45284e-10	-0.537975	5.0483e-12
Zm.11809.1.A1_at	Zm.11809.1.A1_at	grey	0.44531	2.80946e-08	0.557741	5.58696e-13	0.537146	5.51939e-12	0.393814	1.24237e-06	-0.345221	2.58183e-05	0.360797	1.02945e-05
Zm.2915.1.A1_at	Zm.2915.1.A1_at	grey	0.444803	2.92547e-08	0.570177	1.2961e-13	0.715804	1.36919e-23	0.5774	5.39121e-14	-0.559273	4.68167e-13	0.547301	1.81917e-12
Zm.62.1.S1_at	Zm.62.1.S1_at	grey	0.44437	3.02822e-08	0.507818	1.11482e-10	0.588411	1.35726e-14	0.534686	7.18267e-12	-0.514088	6.00531e-11	0.429835	9.38153e-08
ZmAffx.785.1.A1_at	ZmAffx.785.1.A1_at	grey	0.442372	3.54859e-08	0.624127	1.05783e-16	0.552537	1.01151e-12	0.418755	2.1451e-07	-0.625282	8.94824e-17	0.420428	1.89685e-07
Zm.22.1.S1_a_at	Zm.22.1.S1_a_at	grey	0.441659	3.75432e-08	0.58142	3.2779e-14	0.55254	1.01114e-12	0.467834	4.34909e-09	-0.540197	3.97001e-12	0.249556	0.002744
Zm.4465.1.A1_at	Zm.4465.1.A1_at	grey	0.441443	3.81901e-08	0.630171	4.36991e-17	0.750222	6.25008e-27	0.629909	4.5431e-17	-0.542104	3.22537e-12	0.603386	1.90883e-15
Zm.18651.1.A1_at	Zm.18651.1.A1_at	grey	-0.440743	4.03536e-08	-0.54236	3.13639e-12	-0.602535	2.1396e-15	-0.451133	1.75697e-08	0.539339	4.3568e-12	-0.428511	1.03722e-07
Zm.19239.1.A1_at	Zm.19239.1.A1_at	grey	0.439275	4.52844e-08	0.650082	2.06101e-18	0.6401	9.79898e-18	0.414814	2.85839e-07	-0.567601	1.76303e-13	0.451604	1.69079e-08
Zm.783.1.S1_at	Zm.783.1.S1_at	grey	0.438212	4.92109e-08	0.323137	8.76896e-05	0.475611	2.21174e-09	0.458464	9.60722e-09	-0.362061	9.53381e-06	0.402065	7.05844e-07
Zm.281.1.S1_at	Zm.281.1.S1_at	grey	0.437908	5.03919e-08	0.514966	5.50148e-11	0.438316	4.88119e-08	0.349889	1.96992e-05	-0.264979	0.00143836	0.271271	0.00109292
Zm.3365.1.A1_at	Zm.3365.1.A1_at	grey	0.437639	5.14577e-08	0.467953	4.30469e-09	0.698834	4.05106e-22	0.663991	2.12475e-19	-0.560802	3.92123e-13	0.499727	2.43195e-10
Zm.6894.1.A1_at	Zm.6894.1.A1_at	grey	-0.437626	5.15093e-08	-0.388814	1.73716e-06	-0.505458	1.40257e-10	-0.548048	1.67411e-12	0.527784	1.48675e-11	-0.510704	8.39871e-11
Zm.5733.1.A1_at	Zm.5733.1.A1_at	grey	-0.4354	6.12308e-08	-0.347758	2.23011e-05	-0.614392	4.2229e-16	-0.600172	2.93327e-15	0.360572	1.0436e-05	-0.55434	8.24418e-13
Zm.5340.1.A1_at	Zm.5340.1.A1_at	grey	-0.431808	8.07104e-08	-0.426958	1.16621e-07	-0.639276	1.11166e-17	-0.662688	2.64227e-19	0.485621	9.032e-10	-0.531821	9.73428e-12
Zm.5048.7.A1_a_at	Zm.5048.7.A1_a_at	grey	-0.431347	8.36101e-08	-0.509626	9.33882e-11	-0.668136	1.05419e-19	-0.671518	5.90126e-20	0.698021	4.73675e-22	-0.63568	1.91929e-17
Zm.1356.2.S1_a_at	Zm.1356.2.S1_a_at	grey	-0.431253	8.42069e-08	-0.568073	1.66663e-13	-0.656535	7.28946e-19	-0.524664	2.05466e-11	0.590255	1.07184e-14	-0.539404	4.3264e-12
Zm.15611.1.S1_at	Zm.15611.1.S1_at	grey	-0.430928	8.63204e-08	-0.410763	3.82517e-07	-0.74041	6.33704e-26	-0.698657	4.19116e-22	0.478179	1.76253e-09	-0.606596	1.23675e-15
Zm.15885.1.S1_at	Zm.15885.1.S1_at	grey	0.425423	1.30867e-07	0.391756	1.42711e-06	0.450099	1.91088e-08	0.502552	1.85643e-10	-0.262584	0.00159409	0.239914	0.00403054
Zm.607.1.A1_at	Zm.607.1.A1_at	grey	0.419189	2.07777e-07	0.531589	9.97541e-12	0.598827	3.50605e-15	0.41476	2.86953e-07	-0.508368	1.05646e-10	0.441392	3.83434e-08
Zm.15183.1.A1_at	Zm.15183.1.A1_at	grey	-0.4184	2.20165e-07	-0.571752	1.07243e-13	-0.742641	3.77752e-26	-0.627276	6.68993e-17	0.693691	1.07959e-21	-0.632024	3.31965e-17
Zm.17224.1.S1_s_at	Zm.17224.1.S1_s_at	grey	0.416751	2.48341e-07	0.351425	1.80057e-05	0.635464	1.98282e-17	0.613765	4.60882e-16	-0.310721	0.000167531	0.502206	1.91915e-10
Zm.3569.1.A1_at	Zm.3569.1.A1_at	grey	-0.416407	2.54635e-07	-0.42288	1.58202e-07	-0.636436	1.71214e-17	-0.565508	2.25927e-13	0.587814	1.46468e-14	-0.569586	1.39115e-13
Zm.15307.1.A1_at	Zm.15307.1.A1_at	grey	-0.415998	2.62323e-07	-0.5111	8.077e-11	-0.624563	9.93124e-17	-0.624486	1.00431e-16	0.617958	2.5573e-16	-0.520543	3.13453e-11
Zm.8097.1.A1_at	Zm.8097.1.A1_at	grey	0.415959	2.63069e-07	0.627259	6.70743e-17	0.476039	2.12987e-09	0.316029	0.000127465	-0.415367	2.74614e-07	0.19496	0.02007
Zm.539.1.A1_at	Zm.539.1.A1_at	grey	0.415782	2.66464e-07	0.602763	2.07538e-15	0.229183	0.00607861	0.145281	0.0845116	-0.228524	0.00623031	-0.0556264	0.510849
ZmAffx.1224.1.S1_at	ZmAffx.1224.1.S1_at	grey	-0.41559	2.702e-07	-0.402201	6.99213e-07	-0.672706	4.80476e-20	-0.681312	1.05264e-20	0.622564	1.32555e-16	-0.626393	7.61206e-17
Zm.7159.1.A1_at	Zm.7159.1.A1_at	grey	0.413205	3.21044e-07	0.238577	0.00424642	0.497703	2.94657e-10	0.5215	2.84307e-11	-0.341699	3.15752e-05	0.491308	5.36002e-10
Zm.7000.1.A1_at	Zm.7000.1.A1_at	grey	0.411155	3.71929e-07	0.353905	1.55555e-05	0.58012	3.85329e-14	0.473728	2.60913e-09	-0.284155	0.000610088	0.430809	8.71131e-08
Zm.15871.2.A1_at	Zm.15871.2.A1_at	grey	-0.406133	5.31132e-07	-0.469369	3.81066e-09	-0.737937	1.11767e-25	-0.658612	5.18902e-19	0.631075	3.82273e-17	-0.59916	3.35497e-15
Zm.10120.1.A1_at	Zm.10120.1.A1_at	grey	0.404543	5.93866e-07	0.435741	5.96327e-08	0.370259	5.7492e-06	0.32304	8.81457e-05	-0.248618	0.00285042	0.0744887	0.37831
Zm.191.1.A1_at	Zm.191.1.A1_at	grey	0.404369	6.01107e-07	0.535458	6.61388e-12	0.588553	1.333e-14	0.443814	3.16521e-08	-0.509491	9.46391e-11	0.353852	1.56045e-05
ZmAffx.175.1.A1_at	ZmAffx.175.1.A1_at	grey	-0.401622	7.27871e-07	-0.482709	1.1755e-09	-0.693725	1.07276e-21	-0.651395	1.67146e-18	0.638857	1.1852e-17	-0.614223	4.3234e-16
Zm.5851.9.S1_at	Zm.5851.9.S1_at	grey	-0.401174	7.50835e-07	-0.543104	2.89115e-12	-0.549452	1.43115e-12	-0.408133	4.61198e-07	0.556711	6.28864e-13	-0.407615	4.78418e-07
Zm.4147.1.A1_x_at	Zm.4147.1.A1_x_at	grey	-0.39854	9.00374e-07	-0.426436	1.21285e-07	-0.699325	3.68501e-22	-0.730581	5.82434e-25	0.652899	1.31333e-18	-0.634273	2.3721e-17
Zm.10304.1.S1_at	Zm.10304.1.S1_at	grey	0.398355	9.11891e-07	0.587063	1.61145e-14	0.218439	0.0090117	0.0873199	0.301457	-0.314145	0.000140532	-0.0710977	0.400458
Zm.5882.1.A1_at	Zm.5882.1.A1_at	grey	0.398343	9.12642e-07	0.586836	1.65858e-14	0.259157	0.00184382	0.0717839	0.395915	-0.269382	0.00118765	-0.00449698	0.957641
Zm.14388.1.A1_at	Zm.14388.1.A1_at	grey	0.397821	9.45898e-07	0.261501	0.00166951	0.511838	7.50908e-11	0.509944	9.05132e-11	-0.407296	4.89331e-07	0.557972	5.44058e-13
Zm.9879.2.S1_at	Zm.9879.2.S1_at	grey	-0.3962	1.05663e-06	-0.434959	6.33518e-08	-0.513309	6.48965e-11	-0.405753	5.45516e-07	0.18077	0.0313301	-0.418238	2.22783e-07
Zm.13480.1.S1_at	Zm.13480.1.S1_at	grey	0.395997	1.07129e-06	0.599699	3.12349e-15	0.516656	4.64409e-11	0.345433	2.55062e-05	-0.530586	1.10876e-11	0.338426	3.79873e-05
Zm.9722.1.A1_at	Zm.9722.1.A1_at	grey	-0.393238	1.29165e-06	-0.532695	8.87412e-12	-0.619852	1.95423e-16	-0.536149	6.14287e-12	0.618794	2.2716e-16	-0.485135	9.43989e-10
Zm.2376.1.A1_a_at	Zm.2376.1.A1_a_at	grey	0.392591	1.34922e-06	0.337844	3.92494e-05	0.582177	2.98254e-14	0.547055	1.86974e-12	-0.39284	1.32676e-06	0.563722	2.788e-13
Zm.1846.1.A1_at	Zm.1846.1.A1_at	grey	-0.391659	1.43639e-06	-0.484047	1.04181e-09	-0.438961	4.64101e-08	-0.334302	4.78122e-05	0.60289	2.04011e-15	-0.23945	0.00410436
Zm.2681.1.A1_at	Zm.2681.1.A1_at	grey	0.390791	1.52243e-06	0.347699	2.23776e-05	0.553999	8.57011e-13	0.429488	9.6318e-08	-0.448954	2.09642e-08	0.562026	3.4001e-13
Zm.8665.1.A1_at	Zm.8665.1.A1_at	grey	-0.388403	1.78522e-06	-0.360199	1.0674e-05	-0.71693	1.08389e-23	-0.684584	5.82932e-21	0.487305	7.74626e-10	-0.574895	7.3262e-14
Zm.4475.1.S1_a_at	Zm.4475.1.S1_a_at	grey	0.388337	1.79307e-06	0.463083	6.51919e-09	0.646169	3.82391e-18	0.564524	2.53719e-13	-0.63156	3.55689e-17	0.562277	3.30211e-13
Zm.8801.1.A1_at	Zm.8801.1.A1_at	grey	0.387966	1.8378e-06	0.526393	1.71809e-11	0.59398	6.62194e-15	0.431719	8.12671e-08	-0.416001	2.62262e-07	0.530878	1.07515e-11
Zm.17364.1.A1_at	Zm.17364.1.A1_at	grey	-0.387703	1.87006e-06	-0.375727	4.07139e-06	-0.638244	1.30124e-17	-0.535999	6.2421e-12	0.595485	5.44191e-15	-0.55974	4.43568e-13
Zm.16449.1.S1_at	Zm.16449.1.S1_at	grey	-0.387326	1.91732e-06	-0.367039	7.02466e-06	-0.575531	6.77909e-14	-0.58595	1.85592e-14	0.52809	1.44013e-11	-0.592346	8.18606e-15
Zm.18290.1.S1_at	Zm.18290.1.S1_at	grey	0.387125	1.94297e-06	0.481431	1.31857e-09	0.534143	7.60982e-12	0.340277	3.42244e-05	-0.506224	1.30215e-10	0.354197	1.52892e-05
Zm.11980.1.A1_at	Zm.11980.1.A1_at	grey	0.385791	2.12175e-06	0.498012	2.86188e-10	0.620487	1.78524e-16	0.454511	1.3326e-08	-0.607116	1.15229e-15	0.564231	2.62624e-13
Zm.3949.1.S1_at	Zm.3949.1.S1_at	grey	-0.38508	2.22336e-06	-0.479663	1.54452e-09	-0.7285	9.19905e-25	-0.633772	2.55703e-17	0.513379	6.44445e-11	-0.555909	6.89339e-13
Zm.8135.1.A1_at	Zm.8135.1.A1_at	grey	-0.384984	2.23735e-06	-0.444645	2.96261e-08	-0.576938	5.70626e-14	-0.427878	1.08804e-07	0.581406	3.28356e-14	-0.518007	4.05307e-11
Zm.11985.1.A1_at	Zm.11985.1.A1_at	grey	-0.383074	2.53536e-06	-0.488069	7.22333e-10	-0.646364	3.70888e-18	-0.591668	8.93564e-15	0.667997	1.07948e-19	-0.612481	5.51049e-16
Zm.12518.1.A1_at	Zm.12518.1.A1_at	grey	0.382319	2.66329e-06	0.510989	8.1664e-11	0.206229	0.0138044	0.100024	0.236272	-0.247257	0.00301138	0.0580104	0.492876
Zm.9034.1.A1_at	Zm.9034.1.A1_at	grey	0.381499	2.80906e-06	0.368627	6.36535e-06	0.37296	4.85217e-06	0.32805	6.73428e-05	-0.144713	0.0857468	0.106774	0.205968
Zm.369.1.A1_at	Zm.369.1.A1_at	grey	0.381457	2.81678e-06	0.393841	1.24004e-06	0.590941	9.81407e-15	0.656019	7.92942e-19	-0.493995	4.17482e-10	0.45514	1.26538e-08
Zm.201.1.S1_at	Zm.201.1.S1_at	grey	0.380944	2.91198e-06	0.384609	2.29318e-06	0.48382	1.06338e-09	0.527115	1.59396e-11	-0.288528	0.000497361	0.247155	0.00302383
Zm.704.1.S1_at	Zm.704.1.S1_at	grey	-0.380195	3.0567e-06	-0.38854	1.76908e-06	-0.638649	1.22338e-17	-0.680716	1.1712e-20	0.647032	3.33904e-18	-0.540124	4.00154e-12
Zm.5744.1.A1_at	Zm.5744.1.A1_at	grey	0.377207	3.70431e-06	0.630118	4.4048e-17	0.336712	4.18141e-05	0.0914887	0.278875	-0.353168	1.62488e-05	0.0300654	0.722452
Zm.2073.2.S1_a_at	Zm.2073.2.S1_a_at	grey	0.376881	3.78248e-06	0.554973	7.67136e-13	0.595393	5.50754e-15	0.411435	3.6455e-07	-0.609051	8.84545e-16	0.47929	1.59677e-09
Zm.10085.1.A1_at	Zm.10085.1.A1_at	grey	0.375694	4.08003e-06	0.61794	2.5639e-16	0.28359	0.000626231	0.104713	0.214907	-0.461313	7.56843e-09	0.0476109	0.573671
ZmAffx.1112.1.S1_at	ZmAffx.1112.1.S1_at	grey	-0.374314	4.45379e-06	-0.413693	3.09945e-07	-0.531131	1.04684e-11	-0.451265	1.73813e-08	0.559317	4.65799e-13	-0.478788	1.66962e-09
Zm.5754.1.A1_at	Zm.5754.1.A1_at	grey	0.369499	6.029e-06	0.501543	2.04504e-10	0.479425	1.57759e-09	0.320711	9.97357e-05	-0.348035	2.19457e-05	0.326799	7.20579e-05
Zm.14951.1.S1_a_at	Zm.14951.1.S1_a_at	grey	0.368443	6.43855e-06	0.388914	1.72558e-06	0.585116	2.06217e-14	0.544688	2.42925e-12	-0.435276	6.1817e-08	0.628664	5.4578e-17
Zm.4592.1.A1_at	Zm.4592.1.A1_at	grey	0.368316	6.4897e-06	0.525112	1.9618e-11	0.658978	4.88564e-19	0.561705	3.53022e-13	-0.647739	2.98735e-18	0.483996	1.04656e-09
Zm.3299.1.S1_at	Zm.3299.1.S1_at	grey	0.367365	6.88412e-06	0.614576	4.11582e-16	0.408805	4.39741e-07	0.24243	0.00365087	-0.526128	1.76596e-11	0.195743	0.0195661
Zm.2031.4.A1_x_at	Zm.2031.4.A1_x_at	grey	-0.365169	7.88306e-06	-0.331786	5.4926e-05	-0.678212	1.82984e-20	-0.670479	7.05913e-20	0.419154	2.08312e-07	-0.643865	5.47978e-18
Zm.556.2.A1_x_at	Zm.556.2.A1_x_at	grey	0.363002	9.00271e-06	0.636569	1.6782e-17	0.377816	3.5625e-06	0.197963	0.0181977	-0.453994	1.39054e-08	0.0812242	0.336586
Zm.18039.1.A1_at	Zm.18039.1.A1_at	grey	0.360195	1.06763e-05	0.201686	0.0160879	0.471716	3.1097e-09	0.416698	2.49305e-07	-0.177651	0.034421	0.451092	1.76277e-08
Zm.10051.1.A1_at	Zm.10051.1.A1_at	grey	-0.358622	1.17393e-05	-0.37803	3.51407e-06	-0.732005	4.24873e-25	-0.69121	1.71964e-21	0.529893	1.1925e-11	-0.613745	4.62168e-16
ZmAffx.667.1.A1_at	ZmAffx.667.1.A1_at	grey	-0.358039	1.21578e-05	-0.379645	3.16722e-06	-0.545964	2.10999e-12	-0.59902	3.41746e-15	0.521195	2.9328e-11	-0.523731	2.26192e-11
Zm.4164.3.A1_a_at	Zm.4164.3.A1_a_at	grey	0.356485	1.3343e-05	0.278939	0.000775109	0.611977	5.90913e-16	0.569218	1.45378e-13	-0.359451	1.11674e-05	0.635242	2.05027e-17
Zm.12297.1.A1_at	Zm.12297.1.A1_at	grey	0.356465	1.33592e-05	0.513047	6.66056e-11	0.492543	4.77966e-10	0.325922	7.55425e-05	-0.401835	7.17213e-07	0.255079	0.00218692
Zm.6756.1.S1_s_at	Zm.6756.1.S1_s_at	grey	0.35456	1.49635e-05	0.489836	6.14073e-10	0.584253	2.29892e-14	0.486751	8.14846e-10	-0.554125	8.44808e-13	0.530391	1.13163e-11
ZmAffx.1086.1.A1_at	ZmAffx.1086.1.A1_at	grey	0.354503	1.50142e-05	0.351914	1.74952e-05	0.578324	4.81139e-14	0.391613	1.44082e-06	-0.46635	4.93829e-09	0.648264	2.74958e-18
Zm.8610.1.A1_at	Zm.8610.1.A1_at	grey	0.353815	1.56388e-05	0.511611	7.67954e-11	0.224124	0.00733278	0.0633146	0.454121	-0.140625	0.095071	-0.0193343	0.819351
Zm.17740.2.A1_a_at	Zm.17740.2.A1_a_at	grey	0.353793	1.56597e-05	0.396809	1.01364e-06	0.604781	1.58166e-15	0.645196	4.45319e-18	-0.554582	8.02052e-13	0.520022	3.30497e-11
Zm.2031.4.A1_at	Zm.2031.4.A1_at	grey	-0.352717	1.66868e-05	-0.322408	9.11595e-05	-0.666463	1.40085e-19	-0.658656	5.15128e-19	0.412914	3.27848e-07	-0.638598	1.23301e-17
Zm.15860.1.A1_at	Zm.15860.1.A1_at	grey	-0.352689	1.67142e-05	-0.374427	4.42195e-06	-0.681751	9.72878e-21	-0.649611	2.22106e-18	0.506305	1.29198e-10	-0.55964	4.48709e-13
Zm.10091.1.A1_at	Zm.10091.1.A1_at	grey	0.352064	1.73416e-05	0.458496	9.58156e-09	0.538845	4.59615e-12	0.517448	4.28852e-11	-0.468153	4.23133e-09	0.391974	1.40639e-06
Zm.18611.1.A1_at	Zm.18611.1.A1_at	grey	-0.350854	1.86185e-05	-0.342243	3.06131e-05	-0.656531	7.2941e-19	-0.654363	1.03727e-18	0.339957	3.48484e-05	-0.612045	5.85373e-16
Zm.1969.1.A1_at	Zm.1969.1.A1_at	grey	-0.349897	1.96908e-05	-0.401062	7.56707e-07	-0.462923	6.60812e-09	-0.318003	0.000115	0.42392	1.4642e-07	-0.380564	2.98459e-06
Zm.18429.1.A1_at	Zm.18429.1.A1_at	grey	-0.347632	2.24638e-05	-0.399681	8.32406e-07	-0.545507	2.21939e-12	-0.447683	2.32281e-08	0.423328	1.53025e-07	-0.432822	7.46794e-08
Zm.3633.1.A1_at	Zm.3633.1.A1_at	grey	0.346506	2.39759e-05	0.363378	8.79803e-06	0.456955	1.08905e-08	0.438812	4.6955e-08	-0.468928	3.95829e-09	0.487194	7.82528e-10
Zm.9803.1.A1_at	Zm.9803.1.A1_at	grey	-0.346354	2.4188e-05	-0.317893	0.000115665	-0.594322	6.3338e-15	-0.591754	8.8374e-15	0.492391	4.84752e-10	-0.588419	1.35595e-14
Zm.3384.1.A1_a_at	Zm.3384.1.A1_a_at	grey	0.343863	2.79105e-05	0.266698	0.00133521	0.439423	4.47612e-08	0.44337	3.27885e-08	-0.211817	0.0113878	0.412411	3.39921e-07
Zm.4213.1.A1_at	Zm.4213.1.A1_at	grey	0.343333	2.87683e-05	0.25855	0.00189158	0.354129	1.53512e-05	0.420964	1.82324e-07	0.0588412	0.486692	0.182208	0.0299862
Zm.3932.1.S1_at	Zm.3932.1.S1_at	grey	0.341734	3.15124e-05	0.401292	7.44738e-07	0.618842	2.25614e-16	0.712214	2.86079e-23	-0.539052	4.49453e-12	0.509157	9.77902e-11
Zm.6876.1.S1_at	Zm.6876.1.S1_at	grey	0.341721	3.15356e-05	0.377645	3.6019e-06	0.678107	1.86408e-20	0.5737	8.47211e-14	-0.536675	5.80609e-12	0.577104	5.59075e-14
Zm.14042.1.A1_at	Zm.14042.1.A1_at	grey	-0.340205	3.43639e-05	-0.298783	0.00030408	-0.533289	8.33324e-12	-0.635739	1.90227e-17	0.319979	0.000103663	-0.450561	1.8406e-08
Zm.14392.1.S1_at	Zm.14392.1.S1_at	grey	0.339358	3.60466e-05	0.495815	3.52039e-10	0.573698	8.47425e-14	0.351628	1.77919e-05	-0.505167	1.44266e-10	0.472358	2.94076e-09
Zm.14664.1.A1_at	Zm.14664.1.A1_at	grey	0.335308	4.52156e-05	0.534937	6.99247e-12	0.258826	0.00186969	0.0691765	0.413341	-0.358521	1.18107e-05	0.0380573	0.652956
Zm.2376.1.A1_x_at	Zm.2376.1.A1_x_at	grey	0.334992	4.6018e-05	0.207522	0.0132087	0.455708	1.20743e-08	0.451103	1.76116e-08	-0.272538	0.0010333	0.49468	3.91574e-10
Zm.17225.1.S1_at	Zm.17225.1.S1_at	grey	-0.332861	5.17746e-05	-0.273482	0.000990824	-0.58917	1.23182e-14	-0.648696	2.56787e-18	0.491419	5.30539e-10	-0.635518	1.96679e-17
Zm.17686.1.A1_at	Zm.17686.1.A1_at	grey	-0.332099	5.3991e-05	-0.342901	2.94876e-05	-0.35867	1.17054e-05	-0.345195	2.58569e-05	0.236591	0.00458625	-0.156493	0.0629106
Zm.9093.1.A1_at	Zm.9093.1.A1_at	grey	0.331469	5.58905e-05	0.442148	3.61213e-08	0.22851	0.0062336	-0.00418303	0.960596	0.0323687	0.702158	-0.0509162	0.547331
Zm.13478.1.S1_at	Zm.13478.1.S1_at	grey	-0.329588	6.19425e-05	-0.373301	4.74876e-06	-0.54373	2.69909e-12	-0.505349	1.41757e-10	0.593551	7.00195e-15	-0.469739	3.69077e-09
Zm.8578.2.A1_at	Zm.8578.2.A1_at	grey	-0.327819	6.81925e-05	-0.327969	6.76411e-05	-0.649617	2.21909e-18	-0.619332	2.10453e-16	0.415759	2.66908e-07	-0.515656	5.13443e-11
Zm.4864.1.A1_at	Zm.4864.1.A1_at	grey	-0.325702	7.64432e-05	-0.415289	2.76167e-07	-0.618348	2.42016e-16	-0.560867	3.89158e-13	0.472212	2.97835e-09	-0.488132	7.18205e-10
Zm.4896.1.A1_at	Zm.4896.1.A1_at	grey	0.324529	8.14081e-05	0.320043	0.000103317	0.65157	1.6254e-18	0.627886	6.11864e-17	-0.342689	2.98454e-05	0.533274	8.3466e-12
Zm.5656.1.A1_at	Zm.5656.1.A1_at	grey	0.324431	8.18341e-05	0.305269	0.000220646	0.580046	3.88869e-14	0.591053	9.67317e-15	-0.416127	2.5988e-07	0.540846	3.69938e-12
Zm.3384.1.A1_x_at	Zm.3384.1.A1_x_at	grey	0.324074	8.34117e-05	0.239838	0.00404259	0.412347	3.41485e-07	0.417938	2.27728e-07	-0.198958	0.0176114	0.382677	2.60185e-06
Zm.4125.1.A1_at	Zm.4125.1.A1_at	grey	0.324	8.37428e-05	0.533416	8.22116e-12	0.354465	1.50481e-05	0.1521	0.0707639	-0.381219	2.86054e-06	0.150209	0.0743816
Zm.4164.3.A1_at	Zm.4164.3.A1_at	grey	0.32354	8.58257e-05	0.182566	0.0296592	0.505138	1.44678e-10	0.539671	4.2031e-12	-0.305511	0.000217982	0.587719	1.48244e-14
Zm.3998.1.S1_at	Zm.3998.1.S1_at	grey	0.322689	8.98069e-05	0.29843	0.000309368	0.619997	1.91427e-16	0.621725	1.49526e-16	-0.585194	2.04179e-14	0.668855	9.325e-20
Zm.1769.1.S1_at	Zm.1769.1.S1_at	grey	0.322648	9.00041e-05	0.32507	7.90829e-05	0.482967	1.14846e-09	0.318207	0.000113777	-0.444253	3.05669e-08	0.37795	3.53213e-06
Zm.4165.1.A1_at	Zm.4165.1.A1_at	grey	-0.322424	9.10835e-05	-0.382139	2.69466e-06	-0.562762	3.11995e-13	-0.678332	1.79133e-20	0.618222	2.46375e-16	-0.454042	1.38505e-08
Zm.4896.1.A1_x_at	Zm.4896.1.A1_x_at	grey	0.322255	9.19046e-05	0.32227	9.18295e-05	0.665443	1.66427e-19	0.64468	4.82643e-18	-0.355613	1.40553e-05	0.549366	1.44504e-12
Zm.15743.1.A1_at	Zm.15743.1.A1_at	grey	0.321856	9.387e-05	0.500357	2.29035e-10	0.487386	7.68978e-10	0.308484	0.000187686	-0.358082	1.21262e-05	0.198968	0.0176059
Zm.8784.1.A1_at	Zm.8784.1.A1_at	grey	-0.319117	0.000108473	-0.287867	0.000513048	-0.658611	5.18984e-19	-0.667462	1.18235e-19	0.461796	7.26723e-09	-0.539324	4.36401e-12
Zm.8654.1.A1_at	Zm.8654.1.A1_at	grey	-0.315547	0.000130695	-0.436421	5.65724e-08	-0.516293	4.81662e-11	-0.480325	1.45586e-09	0.605687	1.39922e-15	-0.394084	1.21982e-06
Zm.91.1.S1_at	Zm.91.1.S1_at	grey	0.315466	0.000131247	0.16607	0.0482452	0.484187	1.02869e-09	0.582556	2.84456e-14	-0.232258	0.00541329	0.415844	2.65274e-07
Zm.2246.1.A1_at	Zm.2246.1.A1_at	grey	0.312808	0.000150553	0.322296	9.17036e-05	0.610712	7.03908e-16	0.676287	2.57038e-20	-0.458705	9.41567e-09	0.527551	1.52328e-11
Zm.18989.1.S1_at	Zm.18989.1.S1_at	grey	-0.305236	0.000221008	-0.345636	2.52095e-05	-0.469783	3.677e-09	-0.568877	1.51426e-13	0.565451	2.27466e-13	-0.448441	2.18521e-08
Zm.5319.1.S1_a_at	Zm.5319.1.S1_a_at	grey	0.304739	0.000226567	0.2439	0.00344429	0.44576	2.71038e-08	0.35856	1.17831e-05	-0.318444	0.000112374	0.305916	0.000213613
Zm.12065.1.S1_at	Zm.12065.1.S1_at	grey	-0.297973	0.000316334	-0.255971	0.00210729	-0.532043	9.50785e-12	-0.449274	2.04289e-08	0.291241	0.000437434	-0.448438	2.18574e-08
Zm.2329.1.S1_at	Zm.2329.1.S1_at	grey	0.296537	0.000339205	0.481054	1.36396e-09	0.489579	6.28795e-10	0.345376	2.55894e-05	-0.434227	6.70343e-08	0.29334	0.000395716
Zm.16580.1.A1_at	Zm.16580.1.A1_at	grey	0.295897	0.000349886	0.302078	0.000258598	0.361732	9.72651e-06	0.323128	8.77339e-05	-0.162215	0.053765	0.146559	0.0817847
Zm.18987.1.A1_at	Zm.18987.1.A1_at	grey	-0.294473	0.000374768	-0.141468	0.0930862	-0.439514	4.44452e-08	-0.569809	1.35449e-13	0.34252	3.01349e-05	-0.480313	1.45737e-09
Zm.11590.1.A1_at	Zm.11590.1.A1_at	grey	-0.294298	0.000377938	-0.22393	0.00738507	-0.595274	5.5939e-15	-0.636416	1.71728e-17	0.358372	1.19171e-05	-0.570839	1.19706e-13
Zm.1090.1.A1_x_at	Zm.1090.1.A1_x_at	grey	0.286549	0.000545746	0.0972434	0.249618	0.511654	7.64713e-11	0.493022	4.57123e-10	-0.305001	0.000223625	0.689711	2.27322e-21
Zm.3724.3.A1_a_at	Zm.3724.3.A1_a_at	grey	0.285543	0.000571991	0.312663	0.000151676	0.55637	6.53944e-13	0.696779	6.00802e-22	-0.526011	1.78755e-11	0.47314	2.74673e-09
Zm.7150.1.A1_a_at	Zm.7150.1.A1_a_at	grey	0.284146	0.000610338	0.259235	0.00183774	0.570021	1.32059e-13	0.578114	4.93762e-14	-0.512502	7.03089e-11	0.599471	3.21936e-15
Zm.930.1.A1_at	Zm.930.1.A1_at	grey	0.281905	0.000676828	0.398906	8.78036e-07	0.447665	2.32618e-08	0.26346	0.00153541	-0.205295	0.0142496	0.197993	0.0181799
Zm.1758.1.S1_at	Zm.1758.1.S1_at	grey	-0.281347	0.000694401	-0.192447	0.0217619	-0.54307	2.90185e-12	-0.64684	3.4414e-18	0.376931	3.77028e-06	-0.513256	6.5241e-11
Zm.15451.1.S1_at	Zm.15451.1.S1_at	grey	0.281142	0.000700937	0.283268	0.00063562	0.498005	2.86378e-10	0.476355	2.07132e-09	-0.270054	0.00115314	0.311615	0.000160052
Zm.3026.1.A1_at	Zm.3026.1.A1_at	grey	-0.278645	0.000785506	-0.257938	0.00194085	-0.510254	8.77938e-11	-0.593545	7.00765e-15	0.368175	6.54659e-06	-0.47063	3.41698e-09
Zm.1284.1.S1_at	Zm.1284.1.S1_at	grey	-0.277889	0.000812906	-0.374706	4.34459e-06	-0.391535	1.44843e-06	-0.283348	0.000633303	0.405101	5.71082e-07	-0.250439	0.00264707
Zm.12171.1.A1_at	Zm.12171.1.A1_at	grey	-0.277282	0.000835533	-0.333476	5.00453e-05	-0.47248	2.90957e-09	-0.559489	4.56627e-13	0.56926	1.44657e-13	-0.44828	2.21376e-08
Zm.7150.4.A1_x_at	Zm.7150.4.A1_x_at	grey	0.272264	0.00104592	0.259502	0.00181717	0.564604	2.51351e-13	0.545828	2.14196e-12	-0.472598	2.87994e-09	0.580493	3.67863e-14
Zm.1090.2.A1_a_at	Zm.1090.2.A1_a_at	grey	0.268848	0.00121575	0.0843489	0.318265	0.508793	1.01341e-10	0.503053	1.76928e-10	-0.297566	0.000322672	0.708065	6.61206e-23
Zm.7150.1.A1_x_at	Zm.7150.1.A1_x_at	grey	0.267075	0.00131351	0.272543	0.00103304	0.532924	8.66186e-12	0.502958	1.78541e-10	-0.471853	3.07283e-09	0.524031	2.19329e-11
Zm.16913.1.S1_at	Zm.16913.1.S1_at	grey	-0.265749	0.00139128	-0.176035	0.0361219	-0.386604	2.01106e-06	-0.482778	1.16824e-09	0.48281	1.16487e-09	-0.53347	8.1739e-12
Zm.3480.1.S1_at	Zm.3480.1.S1_at	grey	-0.265593	0.00140069	-0.324596	8.11157e-05	-0.393171	1.29748e-06	-0.488826	6.73869e-10	0.416922	2.45263e-07	-0.335866	4.38352e-05
Zm.6551.1.A1_at	Zm.6551.1.A1_at	grey	0.26166	0.00165821	0.251306	0.00255495	0.5512	1.17624e-12	0.462454	6.87523e-09	-0.378896	3.32369e-06	0.570987	1.17589e-13
Zm.8552.1.A1_at	Zm.8552.1.A1_at	grey	-0.261087	0.00169914	-0.243633	0.003481	-0.661771	3.07828e-19	-0.67682	2.34e-20	0.445972	2.66466e-08	-0.544161	2.57431e-12
Zm.11734.1.A1_at	Zm.11734.1.A1_at	grey	0.259143	0.00184491	0.107699	0.202043	0.485331	9.27303e-10	0.5171	4.44112e-11	-0.283885	0.000617744	0.559838	4.38536e-13
Zm.7150.3.A1_a_at	Zm.7150.3.A1_a_at	grey	0.250924	0.00259516	0.274212	0.000959084	0.500075	2.35279e-10	0.442184	3.60179e-08	-0.447636	2.33165e-08	0.490662	5.68998e-10
Zm.12048.1.S1_at	Zm.12048.1.S1_at	grey	0.249719	0.00272579	0.117715	0.162958	0.441995	3.65607e-08	0.486327	8.47023e-10	-0.233302	0.00520264	0.598348	3.73503e-15
Zm.2321.4.A1_a_at	Zm.2321.4.A1_a_at	grey	-0.22864	0.00620354	-0.128793	0.126626	-0.442859	3.41441e-08	-0.647825	2.9468e-18	0.435028	6.30143e-08	-0.477982	1.79369e-09
Zm.6763.3.A1_at	Zm.6763.3.A1_at	grey	-0.222307	0.00783649	-0.118269	0.160974	-0.316256	0.000125972	-0.36866	6.35231e-06	0.34593	2.47861e-05	-0.508279	1.06576e-10
Zm.6272.1.A1_at	Zm.6272.1.A1_at	grey	0.213434	0.0107619	0.394836	1.15923e-06	0.22113	0.00817868	0.0114506	0.892416	-0.207735	0.0131128	-0.0719131	0.395063
Zm.3452.1.S1_at	Zm.3452.1.S1_at	grey	-0.211916	0.0113486	-0.0070973	0.933193	-0.381315	2.84282e-06	-0.518659	3.79473e-11	0.132759	0.115255	-0.435611	6.02387e-08
Zm.283.1.S1_at	Zm.283.1.S1_at	grey	0.196616	0.0190176	0.0870246	0.303101	0.273525	0.000988937	0.268795	0.00121858	-0.0369062	0.662801	0.210048	0.0121095
Zm.1418.1.A1_at	Zm.1418.1.A1_at	grey	0.167175	0.0467534	0.0428605	0.612534	0.362141	9.48774e-06	0.422758	1.5965e-07	-0.0292513	0.729671	0.405986	5.36647e-07
Zm.2494.1.A1_at	Zm.2494.1.A1_at	turquoise	-0.618073	2.51633e-16	-0.670871	6.59824e-20	-0.670171	7.44299e-20	-0.57248	9.82113e-14	0.717125	1.04093e-23	-0.574439	7.74428e-14
Zm.4416.1.S1_at	Zm.4416.1.S1_at	turquoise	0.608952	8.96637e-16	0.82401	2.32714e-36	0.723838	2.52308e-24	0.639791	1.02753e-17	-0.875008	5.98473e-46	0.499432	2.50119e-10
Zm.10737.2.S1_at	Zm.10737.2.S1_at	turquoise	-0.604962	1.54346e-15	-0.680129	1.30084e-20	-0.71597	1.3229e-23	-0.712369	2.77178e-23	0.868797	1.42397e-44	-0.599122	3.37177e-15
Zm.5714.1.A1_at	Zm.5714.1.A1_at	turquoise	-0.603781	1.80999e-15	-0.727738	1.08641e-24	-0.782943	1.18107e-30	-0.705551	1.09093e-22	0.856129	5.69007e-42	-0.643014	6.25332e-18
Zm.10133.1.A1_at	Zm.10133.1.A1_at	turquoise	0.601926	2.32136e-15	0.698817	4.06442e-22	0.824701	1.81305e-36	0.816554	3.21781e-35	-0.900298	1.99381e-52	0.732596	3.72555e-25
Zm.10133.1.A1_a_at	Zm.10133.1.A1_a_at	turquoise	0.600889	2.66605e-15	0.695302	7.95993e-22	0.826524	9.33329e-37	0.814503	6.49123e-35	-0.90018	2.15748e-52	0.730289	6.21146e-25
Zm.16316.1.A1_at	Zm.16316.1.A1_at	turquoise	-0.592587	7.93516e-15	-0.706692	8.69711e-23	-0.774759	1.15333e-29	-0.688876	2.6537e-21	0.872793	1.88966e-45	-0.712911	2.48158e-23
Zm.5679.1.S1_at	Zm.5679.1.S1_at	turquoise	-0.591669	8.93505e-15	-0.726356	1.46702e-24	-0.738389	1.00808e-25	-0.599772	3.09348e-15	0.789251	1.90357e-31	-0.562175	3.34156e-13
Zm.3014.1.S1_at	Zm.3014.1.S1_at	turquoise	-0.580741	3.56712e-14	-0.664837	1.84296e-19	-0.800233	6.80468e-33	-0.758591	7.9453e-28	0.826785	8.48116e-37	-0.73971	7.44619e-26
Zm.12795.1.A1_at	Zm.12795.1.A1_at	turquoise	-0.578873	4.49616e-14	-0.677821	1.96104e-20	-0.740093	6.81794e-26	-0.70755	7.32954e-23	0.851333	4.74091e-41	-0.662216	2.85843e-19
Zm.15435.1.S1_at	Zm.15435.1.S1_at	turquoise	-0.578445	4.74047e-14	-0.692862	1.26205e-21	-0.761177	4.13009e-28	-0.717486	9.65638e-24	0.870489	6.10525e-45	-0.660968	3.51709e-19
Zm.17650.1.A1_at	Zm.17650.1.A1_at	turquoise	0.576939	5.70524e-14	0.763095	2.52828e-28	0.740735	5.87851e-26	0.613609	4.71041e-16	-0.794534	3.93215e-32	0.477596	1.856e-09
Zm.9828.1.A1_at	Zm.9828.1.A1_at	turquoise	-0.576143	6.29027e-14	-0.736778	1.45511e-25	-0.769598	4.62378e-29	-0.672942	4.61214e-20	0.845873	4.84444e-40	-0.58021	3.81046e-14
Zm.13266.1.S1_at	Zm.13266.1.S1_at	turquoise	-0.572661	9.60906e-14	-0.664821	1.84799e-19	-0.713068	2.40337e-23	-0.620064	1.89631e-16	0.730315	6.17566e-25	-0.604432	1.65802e-15
Zm.6468.1.A1_at	Zm.6468.1.A1_at	turquoise	-0.57207	1.03207e-13	-0.743051	3.43269e-26	-0.736583	1.52078e-25	-0.607787	1.05154e-15	0.854753	1.05352e-41	-0.596202	4.95388e-15
Zm.5268.1.S1_at	Zm.5268.1.S1_at	turquoise	0.570386	1.26392e-13	0.592165	8.38046e-15	0.761292	4.01072e-28	0.74186	4.53003e-26	-0.784217	8.20957e-31	0.711005	3.65782e-23
Zm.19283.1.A1_at	Zm.19283.1.A1_at	turquoise	-0.570344	1.27035e-13	-0.632124	3.27082e-17	-0.836194	2.40946e-38	-0.807736	6.18731e-34	0.850949	5.59786e-41	-0.75725	1.11201e-27
Zm.12005.1.A1_at	Zm.12005.1.A1_at	turquoise	-0.570128	1.30366e-13	-0.715269	1.52918e-23	-0.796508	2.15564e-32	-0.724152	2.35908e-24	0.902435	4.72367e-53	-0.669987	7.68154e-20
Zm.326.1.S1_at	Zm.326.1.S1_at	turquoise	-0.567814	1.71893e-13	-0.640561	9.12995e-18	-0.716678	1.14231e-23	-0.615931	3.40342e-16	0.795577	2.864e-32	-0.596098	5.02196e-15
Zm.10737.1.S1_a_at	Zm.10737.1.S1_a_at	turquoise	-0.566791	1.94104e-13	-0.687748	3.2677e-21	-0.738439	9.96582e-26	-0.723515	2.70356e-24	0.885	2.51743e-48	-0.642302	6.98158e-18
Zm.458.1.S1_at	Zm.458.1.S1_at	turquoise	-0.564796	2.45719e-13	-0.654502	1.01418e-18	-0.759018	7.13647e-28	-0.713751	2.08979e-23	0.85558	7.28028e-42	-0.696601	6.21569e-22
Zm.14565.1.A1_at	Zm.14565.1.A1_at	turquoise	-0.562869	3.08136e-13	-0.691875	1.51867e-21	-0.761261	4.04257e-28	-0.678788	1.65184e-20	0.887782	5.01048e-49	-0.676948	2.28803e-20
Zm.6063.2.S1_at	Zm.6063.2.S1_at	turquoise	-0.561067	3.80247e-13	-0.681659	9.89017e-21	-0.703061	1.78189e-22	-0.68957	2.33358e-21	0.82763	6.21436e-37	-0.577582	5.27195e-14
Zm.8446.1.A1_at	Zm.8446.1.A1_at	turquoise	-0.560006	4.30091e-13	-0.69331	1.15997e-21	-0.760619	4.75966e-28	-0.686033	4.47574e-21	0.938346	1.87461e-66	-0.627565	6.41345e-17
Zm.10597.1.A1_at	Zm.10597.1.A1_at	turquoise	-0.559907	4.35063e-13	-0.61573	3.50102e-16	-0.731847	4.40086e-25	-0.714163	1.92018e-23	0.86157	4.6702e-43	-0.649978	2.09553e-18
Zm.12844.2.A1_a_at	Zm.12844.2.A1_a_at	turquoise	-0.558032	5.40288e-13	-0.647052	3.3286e-18	-0.664129	2.076e-19	-0.631081	3.81899e-17	0.852092	3.40604e-41	-0.595225	5.63024e-15
ZmAffx.170.1.S1_at	ZmAffx.170.1.S1_at	turquoise	-0.556649	6.33344e-13	-0.696343	6.53002e-22	-0.696317	6.56247e-22	-0.653692	1.15595e-18	0.862938	2.45042e-43	-0.579589	4.11513e-14
Zm.1295.1.A1_at	Zm.1295.1.A1_at	turquoise	-0.555174	7.49697e-13	-0.565905	2.15572e-13	-0.737197	1.32295e-25	-0.694058	1.00729e-21	0.735032	2.1594e-25	-0.61692	2.96143e-16
Zm.1702.1.A1_at	Zm.1702.1.A1_at	turquoise	-0.555139	7.52743e-13	-0.718375	8.02003e-24	-0.761392	3.91012e-28	-0.65963	4.38839e-19	0.933274	3.97113e-64	-0.651859	1.55188e-18
Zm.13319.1.S1_at	Zm.13319.1.S1_at	turquoise	0.551797	1.09969e-12	0.668368	1.01331e-19	0.735717	1.85023e-25	0.668479	9.94334e-20	-0.747932	1.08352e-26	0.575784	6.57228e-14
Zm.18319.1.A1_at	Zm.18319.1.A1_at	turquoise	-0.551176	1.17939e-12	-0.592192	8.35038e-15	-0.695874	7.14005e-22	-0.744248	2.59338e-26	0.794548	3.91528e-32	-0.662873	2.5618e-19
Zm.3027.1.A1_at	Zm.3027.1.A1_at	turquoise	-0.550909	1.21538e-12	-0.627164	6.80076e-17	-0.819552	1.13551e-35	-0.814089	7.47044e-35	0.906889	2.10321e-54	-0.721819	3.88138e-24
Zm.5230.1.A1_at	Zm.5230.1.A1_at	turquoise	0.550663	1.24938e-12	0.754845	2.02094e-27	0.7645	1.75968e-28	0.717558	9.51119e-24	-0.932101	1.2904e-63	0.597046	4.43434e-15
Zm.15381.1.A1_at	Zm.15381.1.A1_at	turquoise	-0.549975	1.34977e-12	-0.662269	2.83312e-19	-0.803063	2.78819e-33	-0.806119	1.04649e-33	0.839894	5.58055e-39	-0.696567	6.2569e-22
Zm.16879.1.A1_at	Zm.16879.1.A1_at	turquoise	-0.549022	1.50173e-12	-0.68224	8.90953e-21	-0.768002	7.05166e-29	-0.695207	8.10373e-22	0.896876	1.87358e-51	-0.68404	6.43421e-21
Zm.6807.1.A1_at	Zm.6807.1.A1_at	turquoise	0.54838	1.61325e-12	0.772028	2.4157e-29	0.765277	1.43877e-28	0.687343	3.52023e-21	-0.887443	6.11567e-49	0.665361	1.68755e-19
Zm.5993.1.S1_at	Zm.5993.1.S1_at	turquoise	-0.547783	1.72421e-12	-0.598166	3.82595e-15	-0.793978	4.6516e-32	-0.776566	7.03248e-30	0.819623	1.10751e-35	-0.728491	9.21687e-25
Zm.4558.1.S1_at	Zm.4558.1.S1_at	turquoise	0.547616	1.75659e-12	0.713758	2.08674e-23	0.713694	2.11426e-23	0.617099	2.88753e-16	-0.820282	8.78639e-36	0.675206	3.10764e-20
Zm.3256.2.A1_at	Zm.3256.2.A1_at	turquoise	0.547588	1.76212e-12	0.765768	1.26614e-28	0.656379	7.4778e-19	0.480196	1.4728e-09	-0.745671	1.85455e-26	0.376058	3.98641e-06
Zm.17937.1.A1_at	Zm.17937.1.A1_at	turquoise	0.546888	1.90469e-12	0.707151	7.93669e-23	0.695646	7.45541e-22	0.656085	7.8438e-19	-0.883345	6.44712e-48	0.544373	2.51508e-12
Zm.17564.1.S1_at	Zm.17564.1.S1_at	turquoise	0.544622	2.44701e-12	0.685643	4.80641e-21	0.808499	4.82023e-34	0.688394	2.90091e-21	-0.785118	6.33845e-31	0.651	1.78057e-18
Zm.17266.1.A1_at	Zm.17266.1.A1_at	turquoise	0.544118	2.58655e-12	0.683094	7.6374e-21	0.820228	8.9551e-36	0.820552	7.98761e-36	-0.813066	1.05558e-34	0.690388	2.00431e-21
Zm.14476.1.A1_at	Zm.14476.1.A1_at	turquoise	0.54371	2.70504e-12	0.780359	2.45115e-30	0.733102	3.32817e-25	0.650006	2.08608e-18	-0.896835	1.92356e-51	0.570032	1.31879e-13
Zm.4180.1.S1_at	Zm.4180.1.S1_at	turquoise	-0.539105	4.4685e-12	-0.684807	5.59723e-21	-0.688988	2.59896e-21	-0.609672	8.12193e-16	0.893599	1.48774e-50	-0.564843	2.44366e-13
Zm.12339.1.S1_at	Zm.12339.1.S1_at	turquoise	-0.538376	4.83462e-12	-0.674037	3.81183e-20	-0.724554	2.16368e-24	-0.609693	8.09926e-16	0.90309	3.01817e-53	-0.610014	7.74878e-16
Zm.8214.1.A1_at	Zm.8214.1.A1_at	turquoise	-0.537517	5.30356e-12	-0.503544	1.68751e-10	-0.761767	3.55331e-28	-0.771375	2.87863e-29	0.610544	7.2035e-16	-0.656768	7.01846e-19
Zm.13810.1.S1_at	Zm.13810.1.S1_at	turquoise	-0.537374	5.38577e-12	-0.583895	2.40476e-14	-0.67543	2.98796e-20	-0.555579	7.15847e-13	0.68827	2.96775e-21	-0.590174	1.08312e-14
ZmAffx.158.1.A1_at	ZmAffx.158.1.A1_at	turquoise	0.53686	5.69182e-12	0.66829	1.02683e-19	0.667385	1.1979e-19	0.582621	2.8216e-14	-0.773089	1.81506e-29	0.47806	1.7812e-09
Zm.9183.1.A1_at	Zm.9183.1.A1_at	turquoise	-0.536678	5.80436e-12	-0.523883	2.22692e-11	-0.680497	1.21815e-20	-0.693738	1.07e-21	0.756504	1.33921e-27	-0.659023	4.84945e-19
Zm.15710.1.A1_at	Zm.15710.1.A1_at	turquoise	-0.536613	5.84471e-12	-0.571045	1.16769e-13	-0.664488	1.95466e-19	-0.700249	3.08217e-22	0.771254	2.97319e-29	-0.629485	4.83624e-17
Zm.2539.1.S1_at	Zm.2539.1.S1_at	turquoise	-0.536109	6.1694e-12	-0.544948	2.36064e-12	-0.68862	2.78219e-21	-0.555702	7.0586e-13	0.620318	1.82867e-16	-0.629364	4.92307e-17
Zm.13498.1.S1_at	Zm.13498.1.S1_at	turquoise	0.535808	6.37097e-12	0.674159	3.732e-20	0.819869	1.01597e-35	0.731246	5.02788e-25	-0.749258	7.88518e-27	0.613085	5.06694e-16
Zm.5955.1.A1_at	Zm.5955.1.A1_at	turquoise	-0.53399	7.73473e-12	-0.68884	2.67118e-21	-0.739636	7.57381e-26	-0.617526	2.71861e-16	0.876637	2.5352e-46	-0.578713	4.58597e-14
Zm.6018.1.A1_at	Zm.6018.1.A1_at	turquoise	0.528008	1.4524e-11	0.705957	1.00647e-22	0.705469	1.10865e-22	0.611065	6.70429e-16	-0.868959	1.31381e-44	0.614917	3.92364e-16
Zm.5185.1.A1_at	Zm.5185.1.A1_at	turquoise	-0.527823	1.48069e-11	-0.634257	2.37779e-17	-0.743131	3.36924e-26	-0.73095	5.36794e-25	0.899038	4.59087e-52	-0.638753	1.20406e-17
Zm.6306.2.A1_at	Zm.6306.2.A1_at	turquoise	0.526076	1.77554e-11	0.668084	1.06359e-19	0.729719	7.0424e-25	0.727243	1.21015e-24	-0.740476	6.24181e-26	0.580896	3.49891e-14
Zm.10635.1.S1_at	Zm.10635.1.S1_at	turquoise	-0.524526	2.08421e-11	-0.651059	1.76381e-18	-0.754799	2.04374e-27	-0.736691	1.48398e-25	0.912439	3.46816e-56	-0.66647	1.39916e-19
Zm.325.1.A1_at	Zm.325.1.A1_at	turquoise	-0.523303	2.36367e-11	-0.577438	5.36604e-14	-0.672531	4.95334e-20	-0.653514	1.18963e-18	0.801161	5.08772e-33	-0.633845	2.52915e-17
Zm.2335.1.A1_at	Zm.2335.1.A1_at	turquoise	-0.523254	2.37556e-11	-0.582865	2.73676e-14	-0.683631	6.93022e-21	-0.654154	1.07291e-18	0.799679	8.09146e-33	-0.58619	1.80034e-14
Zm.2769.1.S1_at	Zm.2769.1.S1_at	turquoise	0.523189	2.3916e-11	0.693338	1.15398e-21	0.754783	2.05215e-27	0.707576	7.29124e-23	-0.850383	7.14914e-41	0.662163	2.8837e-19
Zm.7495.1.A1_at	Zm.7495.1.A1_at	turquoise	-0.521938	2.71851e-11	-0.6504	1.95927e-18	-0.70244	2.01213e-22	-0.629815	4.60644e-17	0.836418	2.207e-38	-0.5663	2.05724e-13
Zm.10642.1.A1_at	Zm.10642.1.A1_at	turquoise	-0.519219	3.58568e-11	-0.598251	3.78324e-15	-0.75795	9.33343e-28	-0.697991	4.76428e-22	0.824626	1.86282e-36	-0.693097	1.2075e-21
ZmAffx.1201.1.S1_at	ZmAffx.1201.1.S1_at	turquoise	-0.51895	3.6845e-11	-0.663624	2.25937e-19	-0.728068	1.01104e-24	-0.734206	2.5995e-25	0.936511	1.36896e-65	-0.623626	1.13728e-16
Zm.157.1.S1_at	Zm.157.1.S1_at	turquoise	-0.518363	3.9102e-11	-0.542659	3.03541e-12	-0.79729	1.69568e-32	-0.808839	4.31041e-34	0.810403	2.57197e-34	-0.72855	9.0999e-25
Zm.10509.1.S1_at	Zm.10509.1.S1_at	turquoise	-0.518163	3.9897e-11	-0.557538	5.71884e-13	-0.633815	2.54059e-17	-0.662438	2.75465e-19	0.769247	5.07581e-29	-0.478294	1.74467e-09
Zm.770.1.A1_at	Zm.770.1.A1_at	turquoise	-0.51795	4.07657e-11	-0.61735	2.78719e-16	-0.780137	2.60833e-30	-0.767288	8.50898e-29	0.932236	1.12795e-63	-0.6817	9.81857e-21
Zm.12331.1.S1_s_at	Zm.12331.1.S1_s_at	turquoise	0.516377	4.77598e-11	0.726535	1.41093e-24	0.554168	8.40694e-13	0.544566	2.46208e-12	-0.759392	6.49451e-28	0.334022	4.85584e-05
Zm.5291.1.A1_at	Zm.5291.1.A1_at	turquoise	-0.515665	5.12971e-11	-0.657222	6.51629e-19	-0.744837	2.25799e-26	-0.649616	2.21963e-18	0.873151	1.57155e-45	-0.660799	3.61688e-19
Zm.13467.1.S1_at	Zm.13467.1.S1_at	turquoise	0.513209	6.55447e-11	0.648265	2.74921e-18	0.811205	1.9702e-34	0.704598	1.31711e-22	-0.846695	3.43441e-40	0.679886	1.35855e-20
Zm.11836.1.A1_s_at	Zm.11836.1.A1_s_at	turquoise	-0.511755	7.57079e-11	-0.65868	5.13134e-19	-0.707988	6.71483e-23	-0.528736	1.34607e-11	0.736696	1.48234e-25	-0.583627	2.48717e-14
Zm.4998.1.A1_at	Zm.4998.1.A1_at	turquoise	-0.50994	9.05512e-11	-0.571188	1.14785e-13	-0.706171	9.64676e-23	-0.673601	4.11314e-20	0.876954	2.1418e-46	-0.670602	6.91149e-20
Zm.11888.1.A1_at	Zm.11888.1.A1_at	turquoise	-0.508445	1.04861e-10	-0.580213	3.8091e-14	-0.751852	4.20896e-27	-0.705969	1.00405e-22	0.818941	1.40608e-35	-0.651089	1.75545e-18
Zm.101.2.S1_a_at	Zm.101.2.S1_a_at	turquoise	-0.506828	1.22784e-10	-0.630435	4.20258e-17	-0.725878	1.62682e-24	-0.682028	9.25467e-21	0.930211	8.24762e-63	-0.584354	2.26998e-14
Zm.1321.1.S1_at	Zm.1321.1.S1_at	turquoise	0.505717	1.36778e-10	0.618312	2.43228e-16	0.800187	6.9041e-33	0.760235	5.24726e-28	-0.846619	3.54461e-40	0.714947	1.63427e-23
Zm.222.1.S1_at	Zm.222.1.S1_at	turquoise	-0.504492	1.54005e-10	-0.576814	5.79348e-14	-0.662093	2.91738e-19	-0.603012	2.00705e-15	0.767893	7.25687e-29	-0.597829	3.99983e-15
Zm.10511.1.S1_at	Zm.10511.1.S1_at	turquoise	-0.503759	1.65292e-10	-0.632362	3.15662e-17	-0.640428	9.31802e-18	-0.506377	1.28294e-10	0.69692	5.84824e-22	-0.497726	2.94013e-10
Zm.4510.1.A1_a_at	Zm.4510.1.A1_a_at	turquoise	0.503603	1.67802e-10	0.661467	3.23769e-19	0.714362	1.84322e-23	0.622987	1.24724e-16	-0.832849	8.76248e-38	0.557064	6.03921e-13
Zm.5703.1.A1_at	Zm.5703.1.A1_at	turquoise	0.502037	1.95054e-10	0.698829	4.05523e-22	0.781091	1.99497e-30	0.740406	6.34378e-26	-0.892708	2.58269e-50	0.682533	8.45108e-21
Zm.10149.1.A1_at	Zm.10149.1.A1_at	turquoise	0.501896	1.97705e-10	0.636865	1.6046e-17	0.655532	8.58261e-19	0.459996	8.45315e-09	-0.672014	5.41669e-20	0.360637	1.03951e-05
Zm.2221.1.S1_at	Zm.2221.1.S1_at	turquoise	-0.499797	2.4159e-10	-0.535954	6.27245e-12	-0.702974	1.81236e-22	-0.74026	6.56074e-26	0.860777	6.76748e-43	-0.644001	5.36472e-18
Zm.10004.1.A1_at	Zm.10004.1.A1_at	turquoise	-0.499202	2.55657e-10	-0.707525	7.36663e-23	-0.655949	8.01928e-19	-0.530057	1.17215e-11	0.850104	8.06229e-41	-0.510534	8.54075e-11
Zm.3425.1.S1_at	Zm.3425.1.S1_at	turquoise	-0.498141	2.82696e-10	-0.694613	9.06932e-22	-0.626586	7.39994e-17	-0.485834	8.85857e-10	0.854301	1.28831e-41	-0.500002	2.36908e-10
Zm.2269.1.S1_at	Zm.2269.1.S1_at	turquoise	-0.496017	3.4543e-10	-0.621292	1.59106e-16	-0.635525	1.96465e-17	-0.608951	8.96695e-16	0.896556	2.30003e-51	-0.516198	4.86273e-11
ZmAffx.23.1.S1_at	ZmAffx.23.1.S1_at	turquoise	-0.495746	3.54335e-10	-0.700649	2.85209e-22	-0.705221	1.1645e-22	-0.666483	1.39607e-19	0.903106	2.9837e-53	-0.576254	6.20516e-14
Zm.4925.1.A1_at	Zm.4925.1.A1_at	turquoise	-0.49559	3.59571e-10	-0.72508	1.93218e-24	-0.632807	2.9539e-17	-0.467363	4.52832e-09	0.89038	1.06799e-49	-0.490792	5.62209e-10
Zm.16320.1.S1_at	Zm.16320.1.S1_at	turquoise	0.495578	3.59954e-10	0.689889	2.19913e-21	0.698498	4.32137e-22	0.621671	1.50698e-16	-0.789262	1.89772e-31	0.548407	1.60854e-12
Zm.8179.1.A1_at	Zm.8179.1.A1_at	turquoise	-0.494785	3.87736e-10	-0.593723	6.84695e-15	-0.732202	4.06677e-25	-0.751402	4.69641e-27	0.873267	1.48037e-45	-0.648012	2.86109e-18
Zm.2485.1.A1_at	Zm.2485.1.A1_at	turquoise	-0.494434	4.00711e-10	-0.637021	1.5671e-17	-0.645872	4.00638e-18	-0.668757	9.4823e-20	0.893621	1.46742e-50	-0.50503	1.46193e-10
Zm.755.1.A1_s_at	Zm.755.1.A1_s_at	turquoise	-0.494074	4.14425e-10	-0.574333	7.84504e-14	-0.815811	4.15384e-35	-0.815102	5.29306e-35	0.836417	2.20845e-38	-0.739681	7.49593e-26
Zm.15523.1.A1_at	Zm.15523.1.A1_at	turquoise	-0.493708	4.28824e-10	-0.551045	1.19692e-12	-0.711381	3.38885e-23	-0.698177	4.59633e-22	0.825364	1.42517e-36	-0.596927	4.50426e-15
Zm.13982.1.S1_at	Zm.13982.1.S1_at	turquoise	-0.493023	4.57091e-10	-0.68356	7.01995e-21	-0.607506	1.09266e-15	-0.494247	4.07764e-10	0.835384	3.30238e-38	-0.479421	1.57819e-09
Zm.13960.1.A1_at	Zm.13960.1.A1_at	turquoise	-0.49192	5.06459e-10	-0.603013	2.00692e-15	-0.67852	1.73257e-20	-0.698396	4.40755e-22	0.882363	1.11949e-47	-0.56508	2.37622e-13
Zm.15910.1.S1_at	Zm.15910.1.S1_at	turquoise	-0.491183	5.42245e-10	-0.693055	1.21708e-21	-0.670367	7.19598e-20	-0.577091	5.60018e-14	0.929947	1.06459e-62	-0.576989	5.67051e-14
Zm.362.1.A1_at	Zm.362.1.A1_at	turquoise	-0.490447	5.80417e-10	-0.729055	8.1473e-25	-0.605078	1.51928e-15	-0.392464	1.36079e-06	0.819679	1.08597e-35	-0.427477	1.12143e-07
Zm.782.1.A1_at	Zm.782.1.A1_at	turquoise	-0.488904	6.69054e-10	-0.607498	1.09379e-15	-0.678324	1.79362e-20	-0.597438	4.21145e-15	0.891213	6.44916e-50	-0.609744	8.04182e-16
Zm.3418.1.A1_at	Zm.3418.1.A1_at	turquoise	-0.487398	7.68085e-10	-0.585397	1.99018e-14	-0.673035	4.5381e-20	-0.627715	6.27375e-17	0.826774	8.51372e-37	-0.583556	2.50947e-14
Zm.10409.1.A1_at	Zm.10409.1.A1_at	turquoise	-0.487003	7.96311e-10	-0.663462	2.32167e-19	-0.742469	3.93185e-26	-0.721116	4.50469e-24	0.940452	1.77067e-67	-0.630184	4.3619e-17
ZmAffx.170.1.A1_at	ZmAffx.170.1.A1_at	turquoise	-0.4863	8.49103e-10	-0.664809	1.85177e-19	-0.742877	3.57536e-26	-0.686193	4.34652e-21	0.92597	4.41632e-61	-0.649854	2.1371e-18
Zm.649.1.S1_at	Zm.649.1.S1_at	turquoise	0.483898	1.05593e-09	0.562372	3.26543e-13	0.745659	1.85965e-26	0.763618	2.21021e-28	-0.865384	7.59282e-44	0.679623	1.42388e-20
Zm.9723.1.A1_at	Zm.9723.1.A1_at	turquoise	-0.481169	1.34989e-09	-0.692481	1.35554e-21	-0.633481	2.67084e-17	-0.533274	8.3463e-12	0.880922	2.49096e-47	-0.483786	1.06666e-09
Zm.10745.1.A1_at	Zm.10745.1.A1_at	turquoise	-0.480083	1.48764e-09	-0.60067	2.74503e-15	-0.787964	2.77691e-31	-0.671147	6.2916e-20	0.804342	1.85411e-33	-0.714957	1.63087e-23
ZmAffx.144.1.A1_at	ZmAffx.144.1.A1_at	turquoise	-0.47948	1.56997e-09	-0.655539	8.57171e-19	-0.658722	5.09605e-19	-0.492301	4.88854e-10	0.876069	3.42485e-46	-0.53152	1.00478e-11
Zm.18877.1.A1_at	Zm.18877.1.A1_at	turquoise	-0.478301	1.74356e-09	-0.57094	1.18258e-13	-0.655761	8.26864e-19	-0.691695	1.57062e-21	0.814594	6.29283e-35	-0.55968	4.4665e-13
ZmAffx.1044.1.S1_at	ZmAffx.1044.1.S1_at	turquoise	-0.477866	1.81212e-09	-0.620331	1.82535e-16	-0.737272	1.30067e-25	-0.66662	1.36398e-19	0.891101	6.90316e-50	-0.659613	4.40062e-19
Zm.7826.1.S1_at	Zm.7826.1.S1_at	turquoise	0.477309	1.90376e-09	0.703253	1.7159e-22	0.682136	9.07768e-21	0.612555	5.45391e-16	-0.908937	4.76756e-55	0.531733	9.82451e-12
Zm.5481.1.A1_at	Zm.5481.1.A1_at	turquoise	0.476859	1.98122e-09	0.611029	6.73778e-16	0.699165	3.80046e-22	0.651726	1.58525e-18	-0.882037	1.34225e-47	0.711502	3.3066e-23
Zm.2157.3.S1_a_at	Zm.2157.3.S1_a_at	turquoise	-0.475741	2.18659e-09	-0.530239	1.14993e-11	-0.78036	2.45035e-30	-0.728486	9.22774e-25	0.832092	1.16921e-37	-0.718257	8.21981e-24
Zm.14991.1.A1_at	Zm.14991.1.A1_at	turquoise	-0.475097	2.314e-09	-0.511045	8.12079e-11	-0.615752	3.49032e-16	-0.640711	8.92235e-18	0.74027	6.54502e-26	-0.567249	1.83834e-13
Zm.17196.1.A1_at	Zm.17196.1.A1_at	turquoise	-0.474102	2.5252e-09	-0.549882	1.36388e-12	-0.695555	7.58639e-22	-0.723545	2.68635e-24	0.794795	3.63292e-32	-0.635219	2.05761e-17
Zm.17818.1.A1_at	Zm.17818.1.A1_at	turquoise	-0.473934	2.56244e-09	-0.596348	4.86025e-15	-0.703444	1.65283e-22	-0.700186	3.11991e-22	0.933332	3.74215e-64	-0.616174	3.28942e-16
ZmAffx.996.1.A1_at	ZmAffx.996.1.A1_at	turquoise	0.472752	2.84137e-09	0.748391	9.70826e-27	0.516492	4.72133e-11	0.360759	1.03181e-05	-0.751577	4.50062e-27	0.237782	0.00437952
Zm.6405.2.A1_a_at	Zm.6405.2.A1_a_at	turquoise	-0.472647	2.86761e-09	-0.73388	2.79657e-25	-0.664127	2.0765e-19	-0.540536	3.82628e-12	0.863824	1.60707e-43	-0.487388	7.68782e-10
Zm.5721.1.S1_at	Zm.5721.1.S1_at	turquoise	-0.472091	3.00978e-09	-0.596875	4.53508e-15	-0.751443	4.64967e-27	-0.783091	1.13233e-30	0.856359	5.13113e-42	-0.652733	1.34883e-18
Zm.6450.1.S1_at	Zm.6450.1.S1_at	turquoise	0.472004	3.03268e-09	0.610276	7.47444e-16	0.648797	2.52733e-18	0.53768	5.21116e-12	-0.771396	2.86249e-29	0.581393	3.28918e-14
Zm.13562.1.S1_at	Zm.13562.1.S1_at	turquoise	-0.469231	3.85619e-09	-0.65908	4.80425e-19	-0.695801	7.23873e-22	-0.566057	2.11737e-13	0.728714	8.77875e-25	-0.543248	2.84589e-12
Zm.17212.1.A1_at	Zm.17212.1.A1_at	turquoise	-0.469156	3.8813e-09	-0.569304	1.43888e-13	-0.696669	6.13547e-22	-0.714927	1.64091e-23	0.759324	6.60703e-28	-0.591193	9.50065e-15
Zm.5190.1.A1_at	Zm.5190.1.A1_at	turquoise	0.468457	4.12222e-09	0.502681	1.83357e-10	0.771434	2.8336e-29	0.787058	3.61575e-31	-0.76884	5.65224e-29	0.707613	7.23846e-23
Zm.1785.1.A1_at	Zm.1785.1.A1_at	turquoise	-0.466834	4.7382e-09	-0.681181	1.07775e-20	-0.573	9.22235e-14	-0.37062	5.62088e-06	0.712025	2.97296e-23	-0.436297	5.71167e-08
Zm.19140.1.A1_at	Zm.19140.1.A1_at	turquoise	-0.466377	4.92701e-09	-0.606577	1.23998e-15	-0.674477	3.53052e-20	-0.674263	3.66494e-20	0.874139	9.42246e-46	-0.613539	4.75656e-16
ZmAffx.813.1.S1_at	ZmAffx.813.1.S1_at	turquoise	-0.465865	5.14714e-09	-0.573115	9.09532e-14	-0.658256	5.50116e-19	-0.584445	2.24424e-14	0.760669	4.69935e-28	-0.585174	2.04707e-14
Zm.18502.1.A1_at	Zm.18502.1.A1_at	turquoise	-0.46556	5.2829e-09	-0.670745	6.74315e-20	-0.701325	2.50092e-22	-0.673152	4.44665e-20	0.905204	6.9497e-54	-0.593135	7.39067e-15
Zm.4252.1.A1_at	Zm.4252.1.A1_at	turquoise	-0.465377	5.36573e-09	-0.547102	1.86002e-12	-0.646902	3.40841e-18	-0.575693	6.64595e-14	0.736621	1.50786e-25	-0.542248	3.17524e-12
Zm.431.1.S1_at	Zm.431.1.S1_at	turquoise	-0.463561	6.26074e-09	-0.624699	9.73778e-17	-0.728062	1.01218e-24	-0.755159	1.87004e-27	0.887681	5.3187e-49	-0.637577	1.44013e-17
Zm.6785.1.A1_a_at	Zm.6785.1.A1_a_at	turquoise	0.462918	6.61115e-09	0.526919	1.62686e-11	0.754486	2.20774e-27	0.732056	4.2012e-25	-0.790179	1.44772e-31	0.757325	1.09144e-27
Zm.5729.1.A1_at	Zm.5729.1.A1_at	turquoise	-0.462832	6.65889e-09	-0.620177	1.86593e-16	-0.706119	9.74643e-23	-0.627134	6.83077e-17	0.856195	5.52326e-42	-0.651644	1.60619e-18
Zm.5721.1.S1_a_at	Zm.5721.1.S1_a_at	turquoise	-0.461739	7.30208e-09	-0.527164	1.58592e-11	-0.719897	5.82751e-24	-0.762196	3.18388e-28	0.818564	1.60422e-35	-0.650451	1.94349e-18
Zm.14324.2.A1_at	Zm.14324.2.A1_at	turquoise	-0.461136	7.68221e-09	-0.613805	4.58327e-16	-0.640736	8.88832e-18	-0.588656	1.3155e-14	0.900356	1.91807e-52	-0.547996	1.68391e-12
Zm.13437.2.S1_at	Zm.13437.2.S1_at	turquoise	-0.460741	7.94119e-09	-0.591742	8.85029e-15	-0.697952	4.7997e-22	-0.668687	9.59674e-20	0.897473	1.27475e-51	-0.625087	9.20526e-17
Zm.12405.1.A1_at	Zm.12405.1.A1_at	turquoise	-0.459595	8.74124e-09	-0.582638	2.81536e-14	-0.722868	3.10458e-24	-0.646173	3.82137e-18	0.86981	8.58993e-45	-0.709523	4.93397e-23
Zm.6405.1.A1_at	Zm.6405.1.A1_at	turquoise	-0.458344	9.7031e-09	-0.717565	9.4978e-24	-0.608408	9.65997e-16	-0.46762	4.42938e-09	0.799848	7.67508e-33	-0.40329	6.48173e-07
Zm.1736.1.S1_at	Zm.1736.1.S1_at	turquoise	-0.456682	1.11394e-08	-0.652265	1.45424e-18	-0.555813	6.96981e-13	-0.43575	5.95915e-08	0.850981	5.5223e-41	-0.45301	1.50729e-08
Zm.2248.1.A1_at	Zm.2248.1.A1_at	turquoise	-0.456593	1.12225e-08	-0.587113	1.60141e-14	-0.71441	1.82536e-23	-0.727196	1.22252e-24	0.856494	4.82791e-42	-0.650407	1.95714e-18
Zm.5835.1.S1_at	Zm.5835.1.S1_at	turquoise	-0.455206	1.25847e-08	-0.635518	1.96694e-17	-0.707918	6.81047e-23	-0.670753	6.73341e-20	0.905166	7.13603e-54	-0.571433	1.11451e-13
Zm.7905.1.S1_at	Zm.7905.1.S1_at	turquoise	-0.455013	1.27869e-08	-0.575104	7.1413e-14	-0.699435	3.60741e-22	-0.657515	6.21136e-19	0.909122	4.1621e-55	-0.602845	2.05245e-15
Zm.17428.1.A1_at	Zm.17428.1.A1_at	turquoise	-0.454978	1.28242e-08	-0.550548	1.26567e-12	-0.687057	3.71004e-21	-0.668368	1.01331e-19	0.800372	6.51517e-33	-0.616969	2.94103e-16
Zm.4471.2.S1_at	Zm.4471.2.S1_at	turquoise	-0.454846	1.29638e-08	-0.50711	1.19459e-10	-0.700358	3.0177e-22	-0.799536	8.46008e-33	0.822926	3.43468e-36	-0.618624	2.32702e-16
Zm.4479.1.A1_at	Zm.4479.1.A1_at	turquoise	-0.454611	1.3217e-08	-0.659806	4.26282e-19	-0.650048	2.07203e-18	-0.546558	1.97566e-12	0.930999	3.83271e-63	-0.542457	3.10347e-12
Zm.10328.1.S1_at	Zm.10328.1.S1_at	turquoise	0.454158	1.37195e-08	0.579526	4.14735e-14	0.650814	1.83401e-18	0.607683	1.06655e-15	-0.802565	3.26542e-33	0.578072	4.96366e-14
Zm.18849.1.A1_at	Zm.18849.1.A1_at	turquoise	0.453953	1.39515e-08	0.568279	1.62637e-13	0.665661	1.60409e-19	0.540038	4.03915e-12	-0.691105	1.75385e-21	0.619677	2.00371e-16
Zm.16065.2.A1_at	Zm.16065.2.A1_at	turquoise	0.453084	1.49822e-08	0.493428	4.40154e-10	0.722556	3.31774e-24	0.729617	7.20053e-25	-0.794086	4.50291e-32	0.7428	3.64018e-26
Zm.14474.1.S1_a_at	Zm.14474.1.S1_a_at	turquoise	0.452675	1.54926e-08	0.628155	5.88191e-17	0.683458	7.14986e-21	0.587003	1.62381e-14	-0.856198	5.51761e-42	0.572253	1.00952e-13
Zm.11991.1.A1_at	Zm.11991.1.A1_at	turquoise	-0.451407	1.71814e-08	-0.52754	1.52501e-11	-0.693151	1.19529e-21	-0.681734	9.7579e-21	0.852626	2.69692e-41	-0.660711	3.67017e-19
ZmAffx.1332.1.S1_s_at	ZmAffx.1332.1.S1_s_at	turquoise	-0.450586	1.83674e-08	-0.603804	1.80435e-15	-0.520098	3.27961e-11	-0.355251	1.43618e-05	0.68262	8.31874e-21	-0.383313	2.49615e-06
Zm.11862.1.A1_at	Zm.11862.1.A1_at	turquoise	-0.449925	1.9381e-08	-0.599216	3.32989e-15	-0.650136	2.04348e-18	-0.602858	2.04902e-15	0.91184	5.47222e-56	-0.584933	2.11034e-14
Zm.19071.1.S1_at	Zm.19071.1.S1_at	turquoise	-0.448784	2.1254e-08	-0.660092	4.06577e-19	-0.634914	2.15415e-17	-0.565623	2.22877e-13	0.925496	6.79121e-61	-0.475976	2.14179e-09
Zm.12021.1.A1_at	Zm.12021.1.A1_at	turquoise	-0.448646	2.14925e-08	-0.48799	7.27561e-10	-0.710571	3.99336e-23	-0.79063	1.26686e-31	0.849881	8.87617e-41	-0.699862	3.32206e-22
Zm.3481.1.A1_at	Zm.3481.1.A1_at	turquoise	-0.447372	2.38166e-08	-0.684518	5.90023e-21	-0.571494	1.10625e-13	-0.42682	1.17839e-07	0.876681	2.47616e-46	-0.394531	1.18346e-06
Zm.12554.1.S1_at	Zm.12554.1.S1_at	turquoise	-0.447044	2.44519e-08	-0.625703	8.41674e-17	-0.698127	4.64122e-22	-0.579601	4.10928e-14	0.852529	2.8135e-41	-0.612921	5.1836e-16
Zm.19158.2.S1_at	Zm.19158.2.S1_at	turquoise	-0.446909	2.47194e-08	-0.565013	2.39507e-13	-0.707524	7.36863e-23	-0.734873	2.23787e-25	0.863845	1.59109e-43	-0.599972	3.012e-15
Zm.272.1.A1_at	Zm.272.1.A1_at	turquoise	-0.445962	2.6668e-08	-0.570336	1.27164e-13	-0.69192	1.50585e-21	-0.706129	9.72723e-23	0.905355	6.24851e-54	-0.623356	1.18255e-16
Zm.11120.1.A1_at	Zm.11120.1.A1_at	turquoise	-0.44585	2.69084e-08	-0.555403	7.30369e-13	-0.617611	2.68611e-16	-0.495088	3.76916e-10	0.77794	4.812e-30	-0.530406	1.1299e-11
Zm.15169.1.A1_s_at	Zm.15169.1.A1_s_at	turquoise	-0.444495	2.99822e-08	-0.478348	1.73627e-09	-0.805704	1.19664e-33	-0.832129	1.15275e-37	0.739833	7.23916e-26	-0.745224	2.06118e-26
Zm.9790.1.A1_at	Zm.9790.1.A1_at	turquoise	0.442012	3.65108e-08	0.647226	3.2388e-18	0.602486	2.15385e-15	0.463829	6.12029e-09	-0.780531	2.33527e-30	0.403083	6.57622e-07
Zm.18250.1.A1_at	Zm.18250.1.A1_at	turquoise	-0.441108	3.9212e-08	-0.488556	6.90817e-10	-0.60234	2.19623e-15	-0.581386	3.29205e-14	0.631072	3.82432e-17	-0.555704	7.05698e-13
Zm.623.1.A1_at	Zm.623.1.A1_at	turquoise	-0.440909	3.983e-08	-0.590248	1.07278e-14	-0.676072	2.66971e-20	-0.581693	3.16846e-14	0.782335	1.40345e-30	-0.661621	3.15574e-19
Zm.13270.1.A1_at	Zm.13270.1.A1_at	turquoise	-0.43951	4.44585e-08	-0.58702	1.62027e-14	-0.639496	1.07496e-17	-0.645726	4.09861e-18	0.884025	4.3886e-48	-0.558313	5.23043e-13
Zm.14649.1.A1_at	Zm.14649.1.A1_at	turquoise	-0.439263	4.53277e-08	-0.673907	3.89927e-20	-0.652969	1.29864e-18	-0.557775	5.56497e-13	0.863211	2.15207e-43	-0.590125	1.08987e-14
Zm.8968.1.S1_at	Zm.8968.1.S1_at	turquoise	-0.438936	4.65008e-08	-0.426041	1.24937e-07	-0.727682	1.09965e-24	-0.717467	9.69369e-24	0.663648	2.25032e-19	-0.716212	1.25824e-23
Zm.553.1.S1_at	Zm.553.1.S1_at	turquoise	-0.437161	5.34093e-08	-0.630205	4.34815e-17	-0.670053	7.59549e-20	-0.605315	1.47151e-15	0.895658	4.07815e-51	-0.57965	4.08418e-14
Zm.4157.1.A1_at	Zm.4157.1.A1_at	turquoise	-0.434875	6.37661e-08	-0.606277	1.29155e-15	-0.71967	6.11209e-24	-0.712714	2.58373e-23	0.928947	2.77344e-62	-0.624136	1.05649e-16
Zm.8671.1.A1_at	Zm.8671.1.A1_at	turquoise	-0.43297	7.38399e-08	-0.573253	8.94393e-14	-0.646672	3.53358e-18	-0.64835	2.71266e-18	0.846921	3.12252e-40	-0.512603	6.96079e-11
Zm.3414.1.A1_at	Zm.3414.1.A1_at	turquoise	-0.432075	7.90784e-08	-0.551204	1.17572e-12	-0.626142	7.89521e-17	-0.661461	3.24117e-19	0.848856	1.37588e-40	-0.53673	5.77186e-12
Zm.18022.1.S1_at	Zm.18022.1.S1_at	turquoise	-0.431559	8.22626e-08	-0.558401	5.17791e-13	-0.781899	1.58829e-30	-0.733141	3.29919e-25	0.786269	4.54647e-31	-0.720056	5.63568e-24
Zm.514.1.A1_at	Zm.514.1.A1_at	turquoise	-0.431506	8.26005e-08	-0.61069	7.0597e-16	-0.731669	4.57755e-25	-0.708203	6.43278e-23	0.891548	5.26061e-50	-0.610552	7.19573e-16
Zm.3722.1.A1_at	Zm.3722.1.A1_at	turquoise	-0.428838	1.01183e-07	-0.565351	2.3015e-13	-0.677435	2.0994e-20	-0.699022	3.90654e-22	0.855725	6.82424e-42	-0.582434	2.88828e-14
Zm.5048.7.A1_x_at	Zm.5048.7.A1_x_at	turquoise	-0.428723	1.02071e-07	-0.543826	2.67101e-12	-0.654383	1.03378e-18	-0.624333	1.02673e-16	0.694208	9.79215e-22	-0.593386	7.15358e-15
Zm.12149.1.A1_at	Zm.12149.1.A1_at	turquoise	-0.428344	1.05041e-07	-0.500808	2.19396e-10	-0.671448	5.97298e-20	-0.695235	8.06199e-22	0.837441	1.47776e-38	-0.658251	5.50626e-19
Zm.16065.2.A1_s_at	Zm.16065.2.A1_s_at	turquoise	0.428139	1.06682e-07	0.440302	4.17787e-08	0.707183	7.88731e-23	0.689316	2.44597e-21	-0.735878	1.784e-25	0.755728	1.62411e-27
Zm.4164.2.A1_at	Zm.4164.2.A1_at	turquoise	-0.428022	1.07622e-07	-0.592098	8.45246e-15	-0.640122	9.76635e-18	-0.621597	1.52286e-16	0.880406	3.31067e-47	-0.544544	2.46803e-12
Zm.19158.2.S1_a_at	Zm.19158.2.S1_a_at	turquoise	-0.42794	1.08291e-07	-0.523197	2.38953e-11	-0.701038	2.6444e-22	-0.739752	7.37424e-26	0.816919	2.83734e-35	-0.621502	1.54391e-16
Zm.11843.1.A1_at	Zm.11843.1.A1_at	turquoise	0.427794	1.09494e-07	0.739828	7.24659e-26	0.563158	2.9787e-13	0.384056	2.37781e-06	-0.763895	2.05779e-28	0.289761	0.000469232
Zm.3400.1.S1_at	Zm.3400.1.S1_at	turquoise	-0.42643	1.21339e-07	-0.477979	1.79414e-09	-0.61123	6.55321e-16	-0.671948	5.47897e-20	0.851916	3.67869e-41	-0.581002	3.45305e-14
Zm.10076.1.S1_at	Zm.10076.1.S1_at	turquoise	-0.42586	1.26652e-07	-0.644702	4.80995e-18	-0.536595	5.85574e-12	-0.30811	0.000191272	0.690945	1.80701e-21	-0.351524	1.79007e-05
ZmAffx.1363.1.S1_at	ZmAffx.1363.1.S1_at	turquoise	-0.424399	1.41281e-07	-0.597261	4.31097e-15	-0.612418	5.55845e-16	-0.553128	9.46111e-13	0.782809	1.22687e-30	-0.492915	4.6173e-10
Zm.5420.1.A1_at	Zm.5420.1.A1_at	turquoise	-0.424397	1.41307e-07	-0.577366	5.41388e-14	-0.651454	1.65586e-18	-0.564337	2.59365e-13	0.879481	5.4889e-47	-0.56476	2.46782e-13
Zm.743.1.S1_at	Zm.743.1.S1_at	turquoise	-0.424392	1.4136e-07	-0.601191	2.56108e-15	-0.678549	1.72352e-20	-0.621581	1.52634e-16	0.922342	1.10592e-59	-0.60141	2.48721e-15
ZmAffx.59.1.A1_at	ZmAffx.59.1.A1_at	turquoise	-0.423709	1.4874e-07	-0.570198	1.29288e-13	-0.725361	1.819e-24	-0.730108	6.46406e-25	0.852871	2.42161e-41	-0.610569	7.17925e-16
Zm.3025.1.S1_at	Zm.3025.1.S1_at	turquoise	-0.423126	1.55342e-07	-0.581696	3.16696e-14	-0.70557	1.08679e-22	-0.752884	3.27196e-27	0.896721	2.06896e-51	-0.673037	4.53671e-20
Zm.10084.1.A1_at	Zm.10084.1.A1_at	turquoise	0.422782	1.59362e-07	0.640165	9.70262e-18	0.633321	2.7357e-17	0.616672	3.06657e-16	-0.756447	1.35836e-27	0.453592	1.43716e-08
ZmAffx.528.1.A1_at	ZmAffx.528.1.A1_at	turquoise	0.420911	1.83046e-07	0.565724	2.20251e-13	0.663976	2.12997e-19	0.551534	1.13274e-12	-0.724587	2.14869e-24	0.436086	5.80607e-08
ZmAffx.1183.1.S1_at	ZmAffx.1183.1.S1_at	turquoise	-0.420705	1.85849e-07	-0.625064	9.23536e-17	-0.573944	8.22494e-14	-0.514932	5.51993e-11	0.862694	2.74985e-43	-0.462653	6.76079e-09
Zm.8139.1.A1_at	Zm.8139.1.A1_at	turquoise	-0.420564	1.87792e-07	-0.721024	4.5937e-24	-0.631016	3.85637e-17	-0.451341	1.72746e-08	0.868945	1.32312e-44	-0.443083	3.35432e-08
Zm.12285.1.A1_at	Zm.12285.1.A1_at	turquoise	-0.419119	2.08858e-07	-0.57571	6.63209e-14	-0.581711	3.16135e-14	-0.49797	2.87316e-10	0.802453	3.38429e-33	-0.454983	1.28184e-08
Zm.13924.1.S1_at	Zm.13924.1.S1_at	turquoise	-0.417971	2.27173e-07	-0.666281	1.44465e-19	-0.703083	1.77421e-22	-0.62658	7.40646e-17	0.872568	2.12055e-45	-0.618467	2.37965e-16
ZmAffx.689.1.A1_at	ZmAffx.689.1.A1_at	turquoise	-0.415203	2.77901e-07	-0.677247	2.17045e-20	-0.514536	5.74279e-11	-0.379405	3.21654e-06	0.839745	5.92379e-39	-0.334987	4.60298e-05
Zm.3369.1.A1_at	Zm.3369.1.A1_at	turquoise	-0.414899	2.84082e-07	-0.618632	2.32466e-16	-0.49609	3.43063e-10	-0.395786	1.0868e-06	0.81632	3.48801e-35	-0.333165	5.09117e-05
ZmAffx.1426.1.S1_at	ZmAffx.1426.1.S1_at	turquoise	-0.414305	2.96558e-07	-0.528364	1.39938e-11	-0.63668	1.65002e-17	-0.67137	6.054e-20	0.821359	6.00345e-36	-0.558711	4.9958e-13
Zm.2166.1.S1_at	Zm.2166.1.S1_at	turquoise	-0.413289	3.19122e-07	-0.604723	1.59415e-15	-0.607927	1.03164e-15	-0.463787	6.142e-09	0.746085	1.68139e-26	-0.487832	7.38231e-10
ZmAffx.1340.1.S1_at	ZmAffx.1340.1.S1_at	turquoise	-0.413007	3.25667e-07	-0.560198	4.20623e-13	-0.580939	3.48044e-14	-0.539593	4.23868e-12	0.755562	1.69249e-27	-0.485007	9.55003e-10
Zm.6384.1.A1_at	Zm.6384.1.A1_at	turquoise	-0.412563	3.36214e-07	-0.664435	1.97207e-19	-0.6201	1.8865e-16	-0.505944	1.33803e-10	0.884647	3.08063e-48	-0.508326	1.06088e-10
Zm.10317.1.S1_at	Zm.10317.1.S1_at	turquoise	0.411956	3.51199e-07	0.705971	1.00377e-22	0.552175	1.05373e-12	0.46087	7.85599e-09	-0.710755	3.84786e-23	0.3737	4.63053e-06
Zm.17219.2.S1_a_at	Zm.17219.2.S1_a_at	turquoise	0.411408	3.65274e-07	0.640005	9.94383e-18	0.648492	2.65217e-18	0.466166	5.01662e-09	-0.740525	6.17156e-26	0.455653	1.21293e-08
Zm.3357.1.A1_at	Zm.3357.1.A1_at	turquoise	-0.409692	4.12864e-07	-0.515434	5.25003e-11	-0.688234	2.98769e-21	-0.676702	2.38919e-20	0.869057	1.25113e-44	-0.627786	6.20835e-17
Zm.13263.1.A1_at	Zm.13263.1.A1_at	turquoise	-0.409293	4.24752e-07	-0.456425	1.13792e-08	-0.593583	6.97302e-15	-0.616836	2.9967e-16	0.708506	6.05317e-23	-0.512475	7.04992e-11
Zm.8921.1.A1_at	Zm.8921.1.A1_at	turquoise	-0.409231	4.26616e-07	-0.493496	4.374e-10	-0.692472	1.35801e-21	-0.710778	3.83001e-23	0.876488	2.7431e-46	-0.637616	1.43167e-17
Zm.1938.1.A1_at	Zm.1938.1.A1_at	turquoise	-0.408791	4.40161e-07	-0.545133	2.31289e-12	-0.630369	4.24414e-17	-0.638441	1.26289e-17	0.792085	8.21467e-32	-0.557166	5.96865e-13
Zm.17833.1.S1_at	Zm.17833.1.S1_at	turquoise	-0.408745	4.41615e-07	-0.577691	5.20186e-14	-0.534278	7.50146e-12	-0.377436	3.65037e-06	0.681187	1.07649e-20	-0.376762	3.8112e-06
Zm.15841.1.A1_s_at	Zm.15841.1.A1_s_at	turquoise	-0.407518	4.81717e-07	-0.653771	1.14123e-18	-0.539991	4.05981e-12	-0.395361	1.11871e-06	0.868864	1.37743e-44	-0.376527	3.86884e-06
Zm.13571.1.S1_at	Zm.13571.1.S1_at	turquoise	0.406769	5.07855e-07	0.49322	4.48792e-10	0.725192	1.88633e-24	0.63035	4.25606e-17	-0.812789	1.15884e-34	0.735338	2.01554e-25
Zm.14099.1.A1_at	Zm.14099.1.A1_at	turquoise	-0.405853	5.41705e-07	-0.551303	1.16271e-12	-0.609923	7.8464e-16	-0.599172	3.3496e-15	0.865441	7.38505e-44	-0.55915	4.74876e-13
Zm.17544.1.A1_at	Zm.17544.1.A1_at	turquoise	-0.405271	5.64314e-07	-0.575278	6.99168e-14	-0.648766	2.53957e-18	-0.632924	2.90291e-17	0.897979	9.18054e-52	-0.515998	4.96109e-11
Zm.9693.1.A1_at	Zm.9693.1.A1_at	turquoise	-0.404096	6.127e-07	-0.624788	9.61337e-17	-0.53264	8.92606e-12	-0.33851	3.78095e-05	0.748216	1.01226e-26	-0.421253	1.7848e-07
Zm.14396.1.S1_at	Zm.14396.1.S1_at	turquoise	-0.403885	6.21796e-07	-0.563199	2.96446e-13	-0.672401	5.06606e-20	-0.652009	1.51515e-18	0.864841	9.86822e-44	-0.558447	5.15031e-13
ZmAffx.1453.1.S1_at	ZmAffx.1453.1.S1_at	turquoise	-0.403345	6.45718e-07	-0.565972	2.13863e-13	-0.682252	8.8896e-21	-0.668245	1.03484e-19	0.807737	6.1859e-34	-0.567012	1.89088e-13
Zm.17178.1.A1_at	Zm.17178.1.A1_at	turquoise	-0.403185	6.52953e-07	-0.573973	8.19615e-14	-0.585468	1.97234e-14	-0.508983	9.94744e-11	0.871007	4.69809e-45	-0.455937	1.18481e-08
Zm.3829.2.A1_at	Zm.3829.2.A1_at	turquoise	-0.399168	8.62314e-07	-0.593667	6.89769e-15	-0.68672	3.94668e-21	-0.648698	2.56737e-18	0.786573	4.16328e-31	-0.566861	1.92501e-13
Zm.430.1.S1_at	Zm.430.1.S1_at	turquoise	-0.399134	8.64367e-07	-0.581627	3.19432e-14	-0.667596	1.15579e-19	-0.68112	1.08956e-20	0.876563	2.63565e-46	-0.591496	9.13615e-15
Zm.5903.1.S1_at	Zm.5903.1.S1_at	turquoise	-0.399117	8.65339e-07	-0.64307	6.19934e-18	-0.603791	1.80749e-15	-0.495792	3.52797e-10	0.910253	1.80335e-55	-0.47607	2.12403e-09
Zm.10119.1.A1_at	Zm.10119.1.A1_at	turquoise	-0.396188	1.05746e-06	-0.651778	1.57218e-18	-0.6181	2.50666e-16	-0.512396	7.10512e-11	0.905835	4.45338e-54	-0.52653	1.69382e-11
Zm.13059.1.S1_at	Zm.13059.1.S1_at	turquoise	-0.396129	1.06174e-06	-0.544086	2.59564e-12	-0.602151	2.25252e-15	-0.531867	9.68635e-12	0.860339	8.30083e-43	-0.490859	5.58737e-10
ZmAffx.571.1.A1_at	ZmAffx.571.1.A1_at	turquoise	-0.39561	1.09994e-06	-0.534057	7.67977e-12	-0.70768	7.14267e-23	-0.745673	1.85358e-26	0.718928	7.14288e-24	-0.661937	2.99454e-19
Zm.3469.1.A1_at	Zm.3469.1.A1_at	turquoise	-0.392806	1.32981e-06	-0.509775	9.20368e-11	-0.666822	1.31801e-19	-0.718213	8.29572e-24	0.761166	4.1418e-28	-0.565618	2.23008e-13
Zm.17378.3.A1_at	Zm.17378.3.A1_at	turquoise	-0.392769	1.33307e-06	-0.484671	9.84529e-10	-0.594423	6.25108e-15	-0.622007	1.43586e-16	0.79311	6.04336e-32	-0.604092	1.73577e-15
Zm.3022.1.A1_at	Zm.3022.1.A1_at	turquoise	-0.392	1.40388e-06	-0.568281	1.62598e-13	-0.611208	6.57244e-16	-0.570952	1.18087e-13	0.847797	2.15811e-40	-0.494729	3.89799e-10
Zm.2549.1.A1_at	Zm.2549.1.A1_at	turquoise	-0.389115	1.70262e-06	-0.462413	6.89887e-09	-0.616995	2.93e-16	-0.572364	9.96009e-14	0.700058	3.19808e-22	-0.643752	5.57705e-18
ZmAffx.1339.1.S1_at	ZmAffx.1339.1.S1_at	turquoise	-0.38849	1.77493e-06	-0.538493	4.77408e-12	-0.543264	2.84095e-12	-0.513577	6.31883e-11	0.714196	1.90721e-23	-0.44797	2.26967e-08
Zm.5809.1.A1_at	Zm.5809.1.A1_at	turquoise	-0.386919	1.96965e-06	-0.500582	2.24182e-10	-0.632908	2.90982e-17	-0.677214	2.18317e-20	0.811973	1.52401e-34	-0.551564	1.1289e-12
Zm.18297.1.S1_at	Zm.18297.1.S1_at	turquoise	-0.38522	2.20297e-06	-0.550281	1.30422e-12	-0.673412	4.25023e-20	-0.657036	6.71713e-19	0.899718	2.9311e-52	-0.570443	1.25542e-13
Zm.9557.1.A1_at	Zm.9557.1.A1_at	turquoise	-0.384831	2.26004e-06	-0.606908	1.18528e-15	-0.653466	1.19873e-18	-0.577912	5.06219e-14	0.865288	7.95467e-44	-0.550318	1.29876e-12
Zm.6656.1.A1_at	Zm.6656.1.A1_at	turquoise	-0.384763	2.27008e-06	-0.543833	2.66877e-12	-0.560423	4.09763e-13	-0.548918	1.5193e-12	0.780008	2.70479e-30	-0.474322	2.4769e-09
Zm.480.1.A1_at	Zm.480.1.A1_at	turquoise	-0.384699	2.27971e-06	-0.645998	3.92756e-18	-0.54372	2.70207e-12	-0.394089	1.21945e-06	0.794398	4.09755e-32	-0.409079	4.31264e-07
Zm.13646.1.S1_at	Zm.13646.1.S1_at	turquoise	-0.382581	2.61813e-06	-0.445505	2.76611e-08	-0.663227	2.41442e-19	-0.741612	4.79851e-26	0.745466	1.94638e-26	-0.609013	8.89079e-16
Zm.471.1.A1_s_at	Zm.471.1.A1_s_at	turquoise	-0.381696	2.77327e-06	-0.631335	3.67803e-17	-0.573112	9.09813e-14	-0.425499	1.30123e-07	0.723925	2.4767e-24	-0.412577	3.35893e-07
Zm.6673.1.A1_at	Zm.6673.1.A1_at	turquoise	-0.38102	2.89761e-06	-0.589814	1.13433e-14	-0.58292	2.7178e-14	-0.538154	4.95196e-12	0.882361	1.12013e-47	-0.456884	1.0955e-08
ZmAffx.1334.1.S1_at	ZmAffx.1334.1.S1_at	turquoise	-0.380318	3.03235e-06	-0.53164	9.92166e-12	-0.584874	2.1261e-14	-0.508817	1.01102e-10	0.786462	4.29939e-31	-0.51717	4.41019e-11
ZmAffx.1507.1.S1_at	ZmAffx.1507.1.S1_at	turquoise	-0.380141	3.06736e-06	-0.556651	6.33231e-13	-0.616165	3.29369e-16	-0.587809	1.46555e-14	0.764742	1.65296e-28	-0.528417	1.3917e-11
ZmAffx.1469.1.S1_at	ZmAffx.1469.1.S1_at	turquoise	-0.377841	3.5569e-06	-0.512218	7.23164e-11	-0.638259	1.29837e-17	-0.585789	1.89404e-14	0.704978	1.22173e-22	-0.578099	4.94717e-14
ZmAffx.1072.1.A1_at	ZmAffx.1072.1.A1_at	turquoise	-0.37675	3.81412e-06	-0.369669	5.9652e-06	-0.590681	1.01476e-14	-0.642767	6.49712e-18	0.715494	1.45957e-23	-0.596874	4.53578e-15
Zm.7493.1.A1_at	Zm.7493.1.A1_at	turquoise	-0.376	4.0013e-06	-0.442732	3.44888e-08	-0.523966	2.20794e-11	-0.593559	6.99454e-15	0.725864	1.63163e-24	-0.451294	1.73398e-08
Zm.767.1.A1_at	Zm.767.1.A1_at	turquoise	-0.372902	4.86998e-06	-0.61759	2.69392e-16	-0.574872	7.34646e-14	-0.52294	2.45331e-11	0.913388	1.67296e-56	-0.4533	1.472e-08
Zm.8536.1.A1_at	Zm.8536.1.A1_at	turquoise	-0.370033	5.83107e-06	-0.625561	8.59151e-17	-0.579821	3.99885e-14	-0.512765	6.84975e-11	0.909798	2.52707e-55	-0.459798	8.59424e-09
Zm.2358.1.A1_at	Zm.2358.1.A1_at	turquoise	-0.369785	5.92226e-06	-0.441569	3.78099e-08	-0.600636	2.75756e-15	-0.662762	2.60977e-19	0.718612	7.63207e-24	-0.50042	2.27659e-10
ZmAffx.1079.1.A1_at	ZmAffx.1079.1.A1_at	turquoise	-0.368056	6.59549e-06	-0.603065	1.99278e-15	-0.502618	1.8448e-10	-0.47456	2.42567e-09	0.840825	3.83907e-39	-0.363727	8.61242e-06
Zm.5516.1.A1_at	Zm.5516.1.A1_at	turquoise	-0.367637	6.76919e-06	-0.655768	8.25933e-19	-0.534778	7.11245e-12	-0.418863	2.12811e-07	0.862122	3.60263e-43	-0.392935	1.31829e-06
Zm.14275.1.A1_at	Zm.14275.1.A1_at	turquoise	-0.367629	6.77258e-06	-0.590064	1.09853e-14	-0.604564	1.62865e-15	-0.539109	4.46679e-12	0.863077	2.29306e-43	-0.513557	6.33119e-11
Zm.12165.1.A1_at	Zm.12165.1.A1_at	turquoise	-0.367094	7.00056e-06	-0.525729	1.84062e-11	-0.578435	4.74631e-14	-0.39952	8.4169e-07	0.641484	7.92175e-18	-0.476645	2.01901e-09
Zm.655.1.A1_at	Zm.655.1.A1_at	turquoise	-0.366111	7.43916e-06	-0.41395	3.04268e-07	-0.63115	3.78002e-17	-0.659586	4.42047e-19	0.688418	2.88779e-21	-0.566319	2.05275e-13
ZmAffx.1116.1.A1_at	ZmAffx.1116.1.A1_at	turquoise	-0.365292	7.82406e-06	-0.394645	1.1744e-06	-0.441733	3.73256e-08	-0.434704	6.4613e-08	0.697116	5.63339e-22	-0.449032	2.08325e-08
Zm.809.1.A1_at	Zm.809.1.A1_at	turquoise	-0.364734	8.0967e-06	-0.579851	3.98369e-14	-0.599919	3.03353e-15	-0.574003	8.16653e-14	0.879165	6.51815e-47	-0.467813	4.35668e-09
ZmAffx.1362.1.S1_at	ZmAffx.1362.1.S1_at	turquoise	-0.363344	8.81629e-06	-0.49019	5.94347e-10	-0.565841	2.17214e-13	-0.544915	2.36931e-12	0.747572	1.18063e-26	-0.498904	2.6297e-10
ZmAffx.1106.1.A1_at	ZmAffx.1106.1.A1_at	turquoise	-0.362735	9.15013e-06	-0.648576	2.61726e-18	-0.565857	2.16805e-13	-0.479953	1.50512e-09	0.886738	9.22755e-49	-0.456057	1.17316e-08
Zm.5330.1.A1_at	Zm.5330.1.A1_at	turquoise	-0.362246	9.42742e-06	-0.652823	1.32958e-18	-0.538263	4.89396e-12	-0.424306	1.42271e-07	0.878323	1.02801e-46	-0.40135	7.41763e-07
Zm.1772.1.A1_at	Zm.1772.1.A1_at	turquoise	-0.361996	9.57167e-06	-0.635043	2.11276e-17	-0.464354	5.85357e-09	-0.305437	0.000218792	0.805705	1.19649e-33	-0.306375	0.000208743
Zm.10790.1.S1_at	Zm.10790.1.S1_at	turquoise	-0.360762	1.03165e-05	-0.574913	7.30957e-14	-0.565831	2.17469e-13	-0.55118	1.17889e-12	0.857881	2.57365e-42	-0.418812	2.13611e-07
Zm.8881.1.S1_at	Zm.8881.1.S1_at	turquoise	0.360745	1.03269e-05	0.647359	3.17143e-18	0.581865	3.10104e-14	0.485022	9.53686e-10	-0.680337	1.25347e-20	0.320377	0.000101512
Zm.18287.1.A1_at	Zm.18287.1.A1_at	turquoise	-0.359144	1.13763e-05	-0.547073	1.86584e-12	-0.537188	5.49444e-12	-0.511093	8.08265e-11	0.887798	4.96436e-49	-0.4632	6.45487e-09
Zm.8614.1.A1_at	Zm.8614.1.A1_at	turquoise	-0.355003	1.45752e-05	-0.481716	1.28535e-09	-0.558842	4.92075e-13	-0.466536	4.86073e-09	0.718599	7.65184e-24	-0.548725	1.55233e-12
Zm.14566.1.S1_a_at	Zm.14566.1.S1_a_at	turquoise	-0.35278	1.66256e-05	-0.61813	2.49586e-16	-0.559799	4.4051e-13	-0.498955	2.61708e-10	0.888991	2.45259e-49	-0.437998	5.00367e-08
ZmAffx.1336.1.S1_at	ZmAffx.1336.1.S1_at	turquoise	-0.351782	1.76318e-05	-0.554424	8.16594e-13	-0.564329	2.59612e-13	-0.519853	3.36218e-11	0.84415	9.90054e-40	-0.446891	2.47542e-08
Zm.719.2.S1_at	Zm.719.2.S1_at	turquoise	-0.351162	1.82854e-05	-0.562845	3.08996e-13	-0.631004	3.86279e-17	-0.587449	1.5343e-14	0.865487	7.2229e-44	-0.490789	5.62366e-10
ZmAffx.60.1.A1_at	ZmAffx.60.1.A1_at	turquoise	-0.350679	1.881e-05	-0.431923	8.00061e-08	-0.583898	2.40392e-14	-0.605867	1.36543e-15	0.75515	1.87421e-27	-0.609104	8.7806e-16
Zm.13932.1.S1_x_at	Zm.13932.1.S1_x_at	turquoise	-0.35055	1.89532e-05	-0.455391	1.23943e-08	-0.644521	4.94757e-18	-0.641162	8.32412e-18	0.831425	1.50578e-37	-0.647259	3.22189e-18
Zm.14566.2.A1_x_at	Zm.14566.2.A1_x_at	turquoise	-0.348499	2.13622e-05	-0.611267	6.51982e-16	-0.552898	9.71018e-13	-0.489983	6.05835e-10	0.894346	9.33342e-51	-0.42874	1.01936e-07
Zm.299.1.S1_a_at	Zm.299.1.S1_a_at	turquoise	0.347991	2.20009e-05	0.5425	3.08889e-12	0.494112	4.12937e-10	0.354449	1.50622e-05	-0.677522	2.06743e-20	0.433978	6.83297e-08
ZmAffx.1468.1.S1_at	ZmAffx.1468.1.S1_at	turquoise	-0.34014	3.44909e-05	-0.430234	9.10076e-08	-0.615796	3.46887e-16	-0.565082	2.37577e-13	0.599757	3.09942e-15	-0.562505	3.21506e-13
Zm.11723.1.A1_at	Zm.11723.1.A1_at	turquoise	-0.337043	4.10477e-05	-0.588633	1.31946e-14	-0.564672	2.49326e-13	-0.540182	3.97632e-12	0.867888	2.23454e-44	-0.451899	1.65062e-08
Zm.7091.2.S1_a_at	Zm.7091.2.S1_a_at	turquoise	-0.335323	4.51789e-05	-0.534269	7.5085e-12	-0.578181	4.89748e-14	-0.561944	3.43292e-13	0.85136	4.68496e-41	-0.45045	1.85726e-08
Zm.8101.1.A1_at	Zm.8101.1.A1_at	turquoise	-0.333806	4.91421e-05	-0.613676	4.66676e-16	-0.49955	2.4734e-10	-0.396464	1.03781e-06	0.806918	8.07606e-34	-0.369644	5.97463e-06
Zm.14566.2.A1_at	Zm.14566.2.A1_at	turquoise	-0.333401	5.02531e-05	-0.599005	3.42456e-15	-0.523291	2.36655e-11	-0.452137	1.61883e-08	0.877653	1.4742e-46	-0.406338	5.23547e-07
Zm.11730.1.S1_at	Zm.11730.1.S1_at	turquoise	-0.332175	5.37644e-05	-0.581577	3.21456e-14	-0.532203	9.34921e-12	-0.452697	1.54646e-08	0.870078	7.50687e-45	-0.425244	1.32636e-07
Zm.9037.1.S1_at	Zm.9037.1.S1_at	turquoise	-0.32333	8.67924e-05	-0.601787	2.36503e-15	-0.483623	1.08245e-09	-0.340375	3.40357e-05	0.835277	3.44189e-38	-0.369153	6.1602e-06
Zm.7422.1.A1_at	Zm.7422.1.A1_at	turquoise	-0.313754	0.000143395	-0.490032	6.03097e-10	-0.297987	0.000316123	-0.165956	0.048402	0.645078	4.53562e-18	-0.198226	0.0180409
Zm.3459.1.A1_at	Zm.3459.1.A1_at	turquoise	-0.309096	0.000181959	-0.413515	3.1397e-07	-0.508976	9.95426e-11	-0.565628	2.22758e-13	0.727739	1.08629e-24	-0.469445	3.78574e-09
Zm.7646.1.A1_at	Zm.7646.1.A1_at	turquoise	0.309025	0.000182616	0.515333	5.30298e-11	0.514283	5.88995e-11	0.437175	5.33508e-08	-0.725833	1.64258e-24	0.300706	0.000276702
ZmAffx.1434.1.S1_at	ZmAffx.1434.1.S1_at	turquoise	-0.305197	0.000221435	-0.374783	4.32328e-06	-0.531052	1.05559e-11	-0.490041	6.02604e-10	0.644308	5.11434e-18	-0.47991	1.51084e-09
ZmAffx.1455.1.S1_at	ZmAffx.1455.1.S1_at	turquoise	-0.282601	0.000655495	-0.461946	7.17597e-09	-0.513393	6.43563e-11	-0.536787	5.73655e-12	0.756501	1.34038e-27	-0.413517	3.13922e-07
Zm.13239.3.S1_at	Zm.13239.3.S1_at	turquoise	-0.266726	0.00133359	-0.457471	1.04339e-08	-0.399153	8.6325e-07	-0.349398	2.02729e-05	0.711058	3.61869e-23	-0.233024	0.00525798
Zm.1338.1.S1_at	Zm.1338.1.S1_at	turquoise	-0.17686	0.0352451	-0.164693	0.050161	-0.433172	7.27014e-08	-0.564072	2.67565e-13	0.432602	7.59544e-08	-0.425167	1.33395e-07
