# Supplementary material for: Integrative analysis of co-expression networks and codon usage bias in maize under biotic stress
Source: PLoS One. 2025 Jul 23;20(7):e0317755. doi: 10.1371/journal.pone.0317755 (PMC12286398; doi:10.1371/journal.pone.0317755)
Supplement: S3 Table — (XLSX) [file pone.0317755.s003.xlsx]

## Sheet: S3 Table
Probe ID	Ensembl ID	Family	Rgulation	Module
Zm.6756.1.S1_s_at	Zm00001eb285760	AP2/ERF	Up	grey
Zm.2903.1.A1_at	Zm00001eb170540	B3	Down	blue
Zm.975.1.A1_at	Zm00001eb228320	bHLH	Up	green
Zm.5058.1.A1_at	Zm00001eb255490	bHLH	Up	green
Zm.10120.1.A1_at	Zm00001eb420440	bHLH	Up	grey
Zm.22.1.S1_a_at	Zm00001eb429330	bHLH	Up	grey
Zm.11120.1.A1_at	Zm00001eb131420	C2C2	Down	turquoise
Zm.6405.2.A1_a_at; Zm.6405.1.A1_at	Zm00001eb172290	C2C2	Down	turquoise
Zm.4429.1.S1_at	Zm00001eb252220	C2C2	Up	blue
Zm.18250.1.A1_at	Zm00001eb253150	C2C2	Down	turquoise
Zm.14581.1.S1_at	Zm00001eb258290	C2C2	Up	blue
Zm.10745.1.A1_at	Zm00001eb280600	C2C2	Down	turquoise
Zm.9828.1.A1_at	Zm00001eb010170	C2H2	Down	turquoise
Zm.6422.1.A1_at	Zm00001eb039810	C2H2	Down	blue
Zm.18985.1.A1_at	Zm00001eb275150	C2H2	Down	blue
Zm.12844.2.A1_a_at	Zm00001eb143430	C3H	Down	turquoise
Zm.11980.1.A1_at	Zm00001eb337450	C3H	Up	grey
Zm.4592.1.A1_at	Zm00001eb350120	C3H	Up	grey
Zm.9880.1.S1_at; Zm.9880.2.A1_at	Zm00001eb392440	CAMTA	Up	brown
Zm.6130.2.A1_at	Zm00001eb031310	CPP	Up	green
Zm.655.1.A1_at	Zm00001eb371980	GARP	Down	turquoise
ZmAffx.723.1.A1_at	Zm00001eb158520	GRAS	Up	blue
Zm.16877.2.A1_a_at	Zm00001eb149680	HB	Up	brown
Zm.10032.1.S1_at	Zm00001eb314890	HSF	Up	brown
Zm.4407.1.A1_at	Zm00001eb353710	HSF	Up	brown
Zm.493.1.A1_at	Zm00001eb264630	LIM	Up	blue
Zm.487.1.S1_a_at	Zm00001eb272490	MADS	Up	grey
Zm.5581.1.S1_at	Zm00001eb029300	MYB	Up	blue
Zm.8828.1.A1_at	Zm00001eb041860	MYB	Up	brown
Zm.17476.1.S1_at	Zm00001eb138920	MYB	Up	grey
Zm.13900.1.S1_at	Zm00001eb295060	MYB	Up	blue
Zm.19199.1.A1_at	Zm00001eb328280	MYB	Up	brown
Zm.8214.1.A1_at	Zm00001eb367300	MYB	Down	turquoise
Zm.2297.1.A1_at	Zm00001eb076470	NAC	Down	blue
Zm.10304.1.S1_at	Zm00001eb149810	NAC	Up	grey
Zm.11843.1.A1_at	Zm00001eb330910	NAC	Up	turquoise
Zm.5882.1.A1_at	Zm00001eb369060	NAC	Up	grey
Zm.7462.1.A1_at	Zm00001eb413540	NAC	Down	blue
ZmAffx.785.1.A1_at	Zm00001eb415730	NAC	Up	grey
Zm.8525.1.A1_at	Zm00001eb005990	Tify	Up	brown
Zm.9492.1.A1_at	Zm00001eb159340	WRKY	Up	brown
Zm.10017.1.A1_at	Zm00001eb178550	WRKY	Up	brown
Zm.18373.1.A1_at	Zm00001eb215190	WRKY	Up	blue
Zm.16992.1.A1_at	Zm00001eb234120	WRKY	Up	brown
Zm.9282.1.A1_at	Zm00001eb310260	WRKY	Up	brown
Zm.17250.1.S1_at	Zm00001eb310270	WRKY	Up	brown
Zm.6468.1.A1_at; ZmAffx.813.1.S1_at	Zm00001eb138370	zf-HD	Down	turquoise
