# Supplementary material for: Integrative analysis of co-expression networks and codon usage bias in maize under biotic stress
Source: PLoS One. 2025 Jul 23;20(7):e0317755. doi: 10.1371/journal.pone.0317755 (PMC12286398; doi:10.1371/journal.pone.0317755)
Supplement: S4 Table — (XLSX) [file pone.0317755.s004.xlsx]

## Sheet: S4 Table
	aa_code	amino_acid	codon	subfam	cts	rscu	w_cai	RSCU
1	F	Phe	TTT	Phe_TT	11470	0.293722	0.415872	0.587443
2	F	Phe	TTC	Phe_TT	27582	0.706278	1	1.41256
3	L	Leu	TTA	Leu_TT	4386	0.274342	0.378059	0.548684
4	L	Leu	TTG	Leu_TT	11603	0.725658	1	1.45132
5	S	Ser	TCT	Ser_TC	11908	0.227845	0.673967	0.91138
6	S	Ser	TCC	Ser_TC	17669	0.338065	1	1.35226
7	S	Ser	TCA	Ser_TC	11390	0.217934	0.644652	0.871738
8	S	Ser	TCG	Ser_TC	11297	0.216155	0.639389	0.864621
9	Y	Tyr	TAT	Tyr_TA	8383	0.296118	0.420693	0.592237
10	Y	Tyr	TAC	Tyr_TA	19928	0.703882	1	1.40776
11	C	Cys	TGT	Cys_TG	4781	0.271581	0.372836	0.543162
12	C	Cys	TGC	Cys_TG	12825	0.728419	1	1.45684
13	W	Trp	TGG	Trp_TG	13168	1	1	1
14	L	Leu	CTT	Leu_CT	15323	0.198284	0.542193	0.793137
15	L	Leu	CTC	Leu_CT	27187	0.351798	0.961964	1.40719
16	L	Leu	CTA	Leu_CT	6507	0.08421	0.230266	0.33684
17	L	Leu	CTG	Leu_CT	28262	0.365708	1	1.46283
18	P	Pro	CCT	Pro_CC	12282	0.216475	0.711893	0.865899
19	P	Pro	CCC	Pro_CC	14132	0.249079	0.819114	0.996317
20	P	Pro	CCA	Pro_CC	13070	0.230363	0.757563	0.92145
21	P	Pro	CCG	Pro_CC	17253	0.304083	1	1.21633
22	H	His	CAT	His_CA	8839	0.392557	0.646246	0.785115
23	H	His	CAC	His_CA	13678	0.607443	1	1.21489
24	Q	Gln	CAA	Gln_CA	10187	0.301759	0.432171	0.603519
25	Q	Gln	CAG	Gln_CA	23573	0.698241	1	1.39648
26	R	Arg	CGT	Arg_CG	5943	0.162271	0.382423	0.649085
27	R	Arg	CGC	Arg_CG	15542	0.424324	1	1.6973
28	R	Arg	CGA	Arg_CG	4271	0.116626	0.27485	0.466503
29	R	Arg	CGG	Arg_CG	10870	0.296779	0.699415	1.18711
30	I	Ile	ATT	Ile_AT	13227	0.2915	0.541222	0.874501
31	I	Ile	ATC	Ile_AT	24440	0.538597	1	1.61579
32	I	Ile	ATA	Ile_AT	7709	0.169902	0.315454	0.509707
33	M	Met	ATG	Met_AT	23756	1	1	1
34	T	Thr	ACT	Thr_AC	10758	0.213223	0.620831	0.85289
35	T	Thr	ACC	Thr_AC	17329	0.343447	1	1.37379
36	T	Thr	ACA	Thr_AC	10894	0.215918	0.628679	0.863671
37	T	Thr	ACG	Thr_AC	11474	0.227412	0.662147	0.909649
38	N	Asn	AAT	Asn_AA	12116	0.355243	0.550973	0.710487
39	N	Asn	AAC	Asn_AA	21991	0.644757	1	1.28951
40	K	Lys	AAA	Lys_AA	13482	0.261653	0.354377	0.523307
41	K	Lys	AAG	Lys_AA	38046	0.738347	1	1.47669
42	S	Ser	AGT	Ser_AG	7275	0.298197	0.424901	0.596393
43	S	Ser	AGC	Ser_AG	17123	0.701803	1	1.40361
44	R	Arg	AGA	Arg_AG	8328	0.359473	0.561216	0.718947
45	R	Arg	AGG	Arg_AG	14840	0.640527	1	1.28105
46	V	Val	GTT	Val_GT	15733	0.215204	0.566012	0.860816
47	V	Val	GTC	Val_GT	23421	0.320358	0.842579	1.28143
48	V	Val	GTA	Val_GT	6157	0.0842269	0.221527	0.336908
49	V	Val	GTG	Val_GT	27797	0.380211	1	1.52084
50	A	Ala	GCT	Ala_GC	22057	0.22638	0.672931	0.905519
51	A	Ala	GCC	Ala_GC	32778	0.336409	1	1.34564
52	A	Ala	GCA	Ala_GC	17021	0.174696	0.519296	0.698783
53	A	Ala	GCG	Ala_GC	25578	0.262516	0.780347	1.05006
54	D	Asp	GAT	Asp_GA	21340	0.39924	0.66456	0.798481
55	D	Asp	GAC	Asp_GA	32112	0.60076	1	1.20152
56	E	Glu	GAA	Glu_GA	18110	0.309489	0.448203	0.618978
57	E	Glu	GAG	Glu_GA	40407	0.690511	1	1.38102
58	G	Gly	GGT	Gly_GG	15558	0.19771	0.487041	0.790841
59	G	Gly	GGC	Gly_GG	31945	0.405942	1	1.62377
60	G	Gly	GGA	Gly_GG	14955	0.190048	0.468165	0.760191
61	G	Gly	GGG	Gly_GG	16234	0.2063	0.508201	0.825201
