# Supplementary material for: Integrative analysis of co-expression networks and codon usage bias in maize under biotic stress
Source: PLoS One. 2025 Jul 23;20(7):e0317755. doi: 10.1371/journal.pone.0317755 (PMC12286398; doi:10.1371/journal.pone.0317755)
Supplement: S5 Table — (XLSX) [file pone.0317755.s005.xlsx]

## Sheet: S5 Table
Gene	CAI
Zm00001eb002790	0.923644
Zm00001eb008660	0.701448
Zm00001eb002620	0.840159
Zm00001eb006530	0.906156
Zm00001eb012020	0.917322
Zm00001eb000970	0.78655
Zm00001eb002620	0.851186
Zm00001eb008660	0.701031
Zm00001eb007650	0.738157
Zm00001eb012020	0.917322
Zm00001eb011280	0.882626
Zm00001eb003650	0.791703
Zm00001eb000490	0.936755
Zm00001eb002800	0.821704
Zm00001eb008660	0.701448
Zm00001eb005130	0.812745
Zm00001eb012580	0.76861
Zm00001eb006440	0.850445
Zm00001eb007650	0.748636
Zm00001eb002620	0.849592
Zm00001eb006420	0.849956
Zm00001eb000970	0.76693
Zm00001eb012020	0.917322
Zm00001eb012020	0.917322
Zm00001eb003930	0.764111
Zm00001eb008810	0.917099
Zm00001eb008660	0.701448
Zm00001eb006690	0.917619
Zm00001eb007650	0.74751
Zm00001eb008200	0.914501
Zm00001eb006770	0.840416
Zm00001eb008810	0.921627
Zm00001eb005990	0.855443
Zm00001eb012020	0.917322
Zm00001eb000970	0.76865
Zm00001eb000490	0.691429
Zm00001eb001760	0.870973
Zm00001eb005130	0.904064
Zm00001eb012020	0.715384
Zm00001eb005130	0.834641
Zm00001eb000490	0.937597
Zm00001eb021200	0.774593
Zm00001eb021040	0.91307
Zm00001eb023570	0.818588
Zm00001eb025460	0.920234
Zm00001eb015620	0.613858
Zm00001eb026860	0.832439
Zm00001eb020680	0.929653
Zm00001eb013520	0.813409
Zm00001eb013430	0.908346
Zm00001eb026860	0.832439
Zm00001eb021720	0.626075
Zm00001eb025460	0.90663
Zm00001eb022030	NA
Zm00001eb018660	0.767857
Zm00001eb014000	0.931084
Zm00001eb025460	0.90663
Zm00001eb022030	NA
Zm00001eb026530	0.790487
Zm00001eb013990	0.927506
Zm00001eb030000	NA
Zm00001eb023070	0.910148
Zm00001eb032290	0.773665
Zm00001eb021590	0.886483
Zm00001eb022980	0.908949
Zm00001eb014860	0.797723
Zm00001eb013520	0.808024
Zm00001eb025460	0.90663
Zm00001eb032290	0.782865
Zm00001eb017930	0.899295
Zm00001eb020790	0.881556
Zm00001eb013520	0.817495
Zm00001eb023400	0.88315
Zm00001eb023360	NA
Zm00001eb028400	0.697745
Zm00001eb018660	0.767857
Zm00001eb013520	0.807438
Zm00001eb012580	0.76861
Zm00001eb027760	0.794897
Zm00001eb018660	0.783925
Zm00001eb028400	0.69792
Zm00001eb032290	0.775444
Zm00001eb052750	0.757489
Zm00001eb057810	0.892946
Zm00001eb044860	0.853594
Zm00001eb041400	0.770244
Zm00001eb056900	0.822667
Zm00001eb044960	0.900648
Zm00001eb043480	0.658662
Zm00001eb040890	0.769281
Zm00001eb032290	0.775097
Zm00001eb054730	0.899006
Zm00001eb054040	0.940398
Zm00001eb032560	0.894083
Zm00001eb032600	0.912955
Zm00001eb034220	0.850171
Zm00001eb057810	0.892946
Zm00001eb062180	0.698294
Zm00001eb052750	0.757489
Zm00001eb065750	0.667899
Zm00001eb060260	0.731081
Zm00001eb054050	0.859854
Zm00001eb057580	0.683341
Zm00001eb055850	0.817626
Zm00001eb057810	0.892946
Zm00001eb049960	0.875125
Zm00001eb052000	0.875155
Zm00001eb057470	0.943115
Zm00001eb046440	0.921514
Zm00001eb034220	0.858229
Zm00001eb035990	0.700893
Zm00001eb062740	NA
Zm00001eb040890	0.849562
Zm00001eb047970	0.908619
Zm00001eb033060	0.645796
Zm00001eb041400	0.770244
Zm00001eb044860	0.88732
Zm00001eb052750	0.757489
Zm00001eb062180	0.698294
Zm00001eb032580	0.894083
Zm00001eb057470	0.943115
Zm00001eb032600	0.912955
Zm00001eb054040	0.93439
Zm00001eb047950	NA
Zm00001eb041400	0.770244
Zm00001eb065750	0.667899
Zm00001eb056330	0.894722
Zm00001eb032290	0.782865
Zm00001eb060260	0.719537
Zm00001eb057810	0.892946
Zm00001eb048710	0.847937
Zm00001eb034220	0.838592
Zm00001eb044230	0.743764
Zm00001eb057470	0.943115
Zm00001eb040890	0.829557
Zm00001eb043820	0.738965
Zm00001eb054050	0.853441
Zm00001eb057580	0.694985
Zm00001eb044580	0.74188
Zm00001eb049960	0.851973
Zm00001eb057810	0.892946
Zm00001eb057000	0.87678
Zm00001eb062180	0.698294
Zm00001eb032290	0.792744
Zm00001eb052750	0.727131
Zm00001eb068860	0.707837
Zm00001eb084630	0.720681
Zm00001eb096490	0.85055
Zm00001eb129360	0.80535
Zm00001eb080890	0.8195
Zm00001eb070480	0.681186
Zm00001eb117180	0.76962
Zm00001eb076590	0.679222
Zm00001eb144910	0.800717
Zm00001eb137500	0.92636
Zm00001eb125590	0.872991
Zm00001eb096490	0.851984
Zm00001eb083620	0.74007
Zm00001eb144960	0.927533
Zm00001eb129360	0.785151
Zm00001eb092770	0.80671
Zm00001eb084630	0.86981
Zm00001eb123830	0.923738
Zm00001eb117000	0.843152
Zm00001eb141210	0.781509
Zm00001eb069000	0.68468
Zm00001eb076190	0.895506
Zm00001eb129050	0.688922
Zm00001eb138050	0.821971
Zm00001eb144910	0.825645
Zm00001eb091230	0.705495
Zm00001eb096980	0.758265
Zm00001eb067840	0.860744
Zm00001eb091200	0.786005
Zm00001eb129500	0.66145
Zm00001eb144800	0.918822
Zm00001eb080380	0.934367
Zm00001eb144960	0.928562
Zm00001eb117180	0.76962
Zm00001eb070480	0.681186
Zm00001eb131590	0.891399
Zm00001eb080890	0.859667
Zm00001eb129360	0.80535
Zm00001eb084630	0.881386
Zm00001eb069000	0.683853
Zm00001eb071890	0.86867
Zm00001eb144910	0.803113
Zm00001eb077230	0.944244
Zm00001eb077220	0.922369
Zm00001eb068860	0.703827
Zm00001eb117180	0.759961
Zm00001eb070480	0.679598
Zm00001eb144960	0.82442
Zm00001eb141010	0.919622
Zm00001eb092770	0.838024
Zm00001eb069040	0.781247
Zm00001eb138050	0.821971
Zm00001eb068860	0.671515
Zm00001eb091230	0.723003
Zm00001eb140320	0.89061
Zm00001eb096490	0.851984
Zm00001eb129050	0.657356
Zm00001eb069600	0.665301
Zm00001eb069000	0.683853
Zm00001eb144930	0.929487
Zm00001eb096400	0.75891
Zm00001eb070480	0.681186
Zm00001eb096490	0.850443
Zm00001eb075660	0.795922
Zm00001eb116230	0.887853
Zm00001eb083380	0.914147
Zm00001eb122470	0.681118
Zm00001eb107200	NA
Zm00001eb126780	0.700012
Zm00001eb095350	0.735479
Zm00001eb083610	0.840432
Zm00001eb141500	0.90632
Zm00001eb106660	0.730745
Zm00001eb141010	0.919622
Zm00001eb109620	0.820575
Zm00001eb106010	0.860025
Zm00001eb076180	0.892611
Zm00001eb067860	0.835696
Zm00001eb129440	0.9378
Zm00001eb070480	0.683544
Zm00001eb106370	0.796326
Zm00001eb068860	0.724669
Zm00001eb081280	0.759704
Zm00001eb096930	0.82043
Zm00001eb138330	0.668638
Zm00001eb122470	0.666876
Zm00001eb131430	0.709997
Zm00001eb096400	0.850408
Zm00001eb127310	0.855119
Zm00001eb070430	0.921856
Zm00001eb072850	0.926735
Zm00001eb131000	0.899194
Zm00001eb069000	0.686652
Zm00001eb096390	0.870829
Zm00001eb096510	0.903759
Zm00001eb096930	0.82043
Zm00001eb068860	0.710234
Zm00001eb099910	0.908258
Zm00001eb131900	0.640581
Zm00001eb077180	0.688329
Zm00001eb144960	0.918081
Zm00001eb141010	0.919622
Zm00001eb106010	0.912412
Zm00001eb083310	0.929642
Zm00001eb122470	0.677215
Zm00001eb107200	NA
Zm00001eb065890	0.681764
Zm00001eb138330	0.668089
Zm00001eb106660	0.677764
Zm00001eb078510	0.902142
Zm00001eb141500	0.905747
Zm00001eb083610	0.887053
Zm00001eb126780	0.907306
Zm00001eb095350	0.7357
Zm00001eb144930	0.929208
Zm00001eb141540	0.918733
Zm00001eb075660	0.7821
Zm00001eb096490	0.851984
Zm00001eb132340	0.664775
Zm00001eb102200	0.748301
Zm00001eb096400	0.853564
Zm00001eb070430	0.921856
Zm00001eb096930	0.822713
Zm00001eb067850	0.880031
Zm00001eb071870	0.889173
Zm00001eb081280	0.769636
Zm00001eb127800	NA
Zm00001eb084630	0.881386
Zm00001eb106370	0.775236
Zm00001eb129360	0.80535
Zm00001eb067880	0.842876
Zm00001eb129440	0.9378
Zm00001eb077180	0.688329
Zm00001eb070430	0.921856
Zm00001eb096490	0.851984
Zm00001eb133050	0.673699
Zm00001eb095350	0.725685
Zm00001eb097730	0.646775
Zm00001eb141500	0.912093
Zm00001eb138330	0.668638
Zm00001eb077180	0.693561
Zm00001eb129440	0.9378
Zm00001eb067870	0.848229
Zm00001eb070480	0.681186
Zm00001eb141010	0.919622
Zm00001eb083310	0.929642
Zm00001eb106010	0.889723
Zm00001eb083540	0.912471
Zm00001eb076600	0.904231
Zm00001eb131900	0.640469
Zm00001eb078730	0.9066
Zm00001eb171570	0.727624
Zm00001eb167720	0.902831
Zm00001eb225230	0.899536
Zm00001eb229070	0.73113
Zm00001eb282430	0.886074
Zm00001eb238670	0.708204
Zm00001eb198150	0.802736
Zm00001eb252230	0.886584
Zm00001eb194060	0.915191
Zm00001eb228510	0.795378
Zm00001eb169610	0.673354
Zm00001eb280980	0.67892
Zm00001eb233720	0.910854
Zm00001eb180260	0.699616
Zm00001eb199470	0.913387
Zm00001eb215710	0.829689
Zm00001eb178550	0.896533
Zm00001eb214560	0.885551
Zm00001eb247810	0.884359
Zm00001eb200430	0.885205
Zm00001eb225230	0.929527
Zm00001eb171630	0.722503
Zm00001eb218320	0.767498
Zm00001eb168620	0.801308
Zm00001eb198700	0.850551
Zm00001eb171580	0.719683
Zm00001eb252630	0.692096
Zm00001eb178180	0.813874
Zm00001eb163910	0.910958
Zm00001eb177270	0.929586
Zm00001eb245520	0.907394
Zm00001eb250120	0.904654
Zm00001eb172420	0.932826
Zm00001eb176160	0.781386
Zm00001eb239170	0.881461
Zm00001eb284360	0.663871
Zm00001eb229190	0.878442
Zm00001eb282430	0.889466
Zm00001eb238670	0.714105
Zm00001eb169610	0.678747
Zm00001eb194060	0.887286
Zm00001eb198700	0.850551
Zm00001eb229070	0.730645
Zm00001eb215710	0.838062
Zm00001eb252840	0.84215
Zm00001eb180260	0.708678
Zm00001eb233720	0.908809
Zm00001eb285660	0.851585
Zm00001eb236840	0.833291
Zm00001eb218320	0.767498
Zm00001eb171600	0.712719
Zm00001eb225230	0.929527
Zm00001eb198700	0.860164
Zm00001eb168620	0.918535
Zm00001eb244510	0.66751
Zm00001eb200430	0.885205
Zm00001eb273530	0.847997
Zm00001eb171640	0.722104
Zm00001eb253930	NA
Zm00001eb284360	0.664065
Zm00001eb239170	0.892929
Zm00001eb280790	0.872124
Zm00001eb282510	0.786245
Zm00001eb180260	0.705834
Zm00001eb184000	0.756737
Zm00001eb254200	0.665051
Zm00001eb247590	0.726046
Zm00001eb235840	0.684473
Zm00001eb281840	0.744506
Zm00001eb194570	0.704172
Zm00001eb252630	0.692096
Zm00001eb209550	0.835137
Zm00001eb171590	0.723263
Zm00001eb259380	0.758625
Zm00001eb247760	0.925556
Zm00001eb214560	0.885551
Zm00001eb167710	0.910548
Zm00001eb178190	0.817325
Zm00001eb267030	0.889787
Zm00001eb168980	0.772032
Zm00001eb177310	0.832711
Zm00001eb159290	0.781224
Zm00001eb187010	0.896266
Zm00001eb150420	0.813387
Zm00001eb190060	0.806637
Zm00001eb272050	0.854681
Zm00001eb228910	0.865278
Zm00001eb206230	0.893971
Zm00001eb255410	0.875706
Zm00001eb183220	0.75103
Zm00001eb259380	0.736045
Zm00001eb192050	0.833208
Zm00001eb252630	0.682726
Zm00001eb194580	NA
Zm00001eb254200	0.676965
Zm00001eb198140	0.818714
Zm00001eb184000	0.790144
Zm00001eb148540	0.917114
Zm00001eb219270	0.876642
Zm00001eb206230	0.891107
Zm00001eb261480	0.857768
Zm00001eb249600	0.897876
Zm00001eb163790	0.787651
Zm00001eb198800	0.67384
Zm00001eb228910	0.865278
Zm00001eb171610	0.714627
Zm00001eb150420	0.813387
Zm00001eb161780	0.729158
Zm00001eb198150	0.810125
Zm00001eb252850	0.86704
Zm00001eb214560	0.885551
Zm00001eb171660	0.713695
Zm00001eb201130	0.91016
Zm00001eb259380	0.747841
Zm00001eb171590	0.717971
Zm00001eb211650	0.922595
Zm00001eb193590	0.69218
Zm00001eb156150	0.886694
Zm00001eb247760	0.919087
Zm00001eb198140	0.811772
Zm00001eb252630	0.692096
Zm00001eb281840	0.741515
Zm00001eb235840	0.684473
Zm00001eb280950	0.840756
Zm00001eb165300	0.75377
Zm00001eb198700	0.811627
Zm00001eb187010	0.89292
Zm00001eb159290	0.817719
Zm00001eb178190	0.751192
Zm00001eb214560	0.885551
Zm00001eb167690	0.890001
Zm00001eb190060	0.805841
Zm00001eb254200	0.677531
Zm00001eb281840	0.741385
Zm00001eb219270	0.853001
Zm00001eb184000	0.789132
Zm00001eb198140	0.817424
Zm00001eb148310	0.878037
Zm00001eb192050	0.845408
Zm00001eb220910	0.913883
Zm00001eb150420	0.813387
Zm00001eb189260	0.84849
Zm00001eb159290	0.842827
Zm00001eb261480	0.876342
Zm00001eb206230	0.902022
Zm00001eb198800	0.670141
Zm00001eb163790	0.786123
Zm00001eb230820	0.886719
Zm00001eb246640	0.922571
Zm00001eb153340	0.726636
Zm00001eb194190	0.737277
Zm00001eb229100	0.701874
Zm00001eb267030	0.889787
Zm00001eb167690	0.890001
Zm00001eb245610	0.866732
Zm00001eb170040	0.861221
Zm00001eb233090	0.730282
Zm00001eb198880	0.769027
Zm00001eb243130	0.90481
Zm00001eb193590	0.697262
Zm00001eb269130	0.888986
Zm00001eb157820	0.898642
Zm00001eb218000	0.911814
Zm00001eb281840	0.725356
Zm00001eb258290	0.877361
Zm00001eb171550	0.726565
Zm00001eb167690	0.863337
Zm00001eb170040	0.856251
Zm00001eb229100	0.733638
Zm00001eb224610	0.831675
Zm00001eb194190	0.903636
Zm00001eb165120	0.732662
Zm00001eb185220	0.721313
Zm00001eb255490	0.873664
Zm00001eb153170	0.889267
Zm00001eb198140	0.838754
Zm00001eb183220	0.88444
Zm00001eb193590	0.663686
Zm00001eb154990	0.807613
Zm00001eb272090	0.786932
Zm00001eb170040	0.848887
Zm00001eb167690	0.890001
Zm00001eb214560	0.885551
Zm00001eb267030	0.882979
Zm00001eb229100	0.731618
Zm00001eb258290	0.877361
Zm00001eb153340	0.739657
Zm00001eb230820	0.774957
Zm00001eb289010	0.875682
Zm00001eb170020	0.830959
Zm00001eb252630	0.691246
Zm00001eb227740	0.858127
Zm00001eb233090	0.730282
Zm00001eb183220	0.883175
Zm00001eb193590	0.694477
Zm00001eb150050	0.92707
Zm00001eb171560	0.700337
Zm00001eb194190	0.648935
Zm00001eb220030	0.834095
Zm00001eb228910	0.865278
Zm00001eb285360	0.886198
Zm00001eb258290	0.877361
Zm00001eb233880	0.878992
Zm00001eb267030	0.889787
Zm00001eb183220	0.893006
Zm00001eb151540	0.880883
Zm00001eb185220	0.738423
Zm00001eb195200	0.885239
Zm00001eb165120	0.827609
Zm00001eb225410	0.911514
Zm00001eb167340	0.927688
Zm00001eb180260	0.701861
Zm00001eb154480	0.711399
Zm00001eb280980	0.681126
Zm00001eb271480	0.94972
Zm00001eb247450	0.832277
Zm00001eb170470	0.755216
Zm00001eb202830	0.756266
Zm00001eb171520	0.730046
Zm00001eb257900	0.693869
Zm00001eb158850	0.675866
Zm00001eb244510	0.696718
Zm00001eb283280	0.852857
Zm00001eb193590	0.724818
Zm00001eb170470	0.75095
Zm00001eb271480	0.889873
Zm00001eb264630	0.735359
Zm00001eb271240	0.933811
Zm00001eb267480	0.922155
Zm00001eb182680	0.673615
Zm00001eb222980	0.913455
Zm00001eb146080	0.698431
Zm00001eb172970	0.698294
Zm00001eb265900	0.74801
Zm00001eb198700	0.860796
Zm00001eb255240	0.798675
Zm00001eb222660	0.843717
Zm00001eb246370	0.790625
Zm00001eb165620	0.890809
Zm00001eb244510	0.688272
Zm00001eb280200	0.891835
Zm00001eb150740	0.885918
Zm00001eb167690	0.890001
Zm00001eb170470	0.748497
Zm00001eb271480	0.949522
Zm00001eb247450	0.876086
Zm00001eb202830	0.759408
Zm00001eb280980	0.68096
Zm00001eb234120	0.902856
Zm00001eb154480	0.711399
Zm00001eb193590	0.69218
Zm00001eb165160	0.739031
Zm00001eb158850	0.696608
Zm00001eb146080	0.698121
Zm00001eb182680	0.649011
Zm00001eb210660	0.883629
Zm00001eb265900	0.749265
Zm00001eb170050	0.851601
Zm00001eb172970	0.697671
Zm00001eb279430	0.826076
Zm00001eb267050	0.919192
Zm00001eb264630	0.833014
Zm00001eb280980	0.683661
Zm00001eb248960	0.926853
Zm00001eb277070	0.709871
Zm00001eb150740	0.875262
Zm00001eb244510	0.688951
Zm00001eb267030	0.656584
Zm00001eb225230	0.924002
Zm00001eb246370	0.785616
Zm00001eb165620	0.893654
Zm00001eb149490	0.923291
Zm00001eb422190	0.904948
Zm00001eb326620	0.71654
Zm00001eb403860	0.906779
Zm00001eb429330	0.80896
Zm00001eb303010	0.694014
Zm00001eb442370	0.778816
Zm00001eb320870	0.880688
Zm00001eb299370	0.915884
Zm00001eb392880	0.838871
Zm00001eb411380	0.723037
Zm00001eb369310	0.806986
Zm00001eb330540	0.897405
Zm00001eb322880	0.690698
Zm00001eb340450	0.935334
Zm00001eb299050	0.70308
Zm00001eb440710	0.710499
Zm00001eb412960	0.614752
Zm00001eb415730	0.665871
Zm00001eb315650	0.8852
Zm00001eb379140	0.866818
Zm00001eb321260	0.890534
Zm00001eb361030	0.637425
Zm00001eb411380	0.721321
Zm00001eb324500	0.891582
Zm00001eb378020	0.753416
Zm00001eb328280	0.729044
Zm00001eb322690	0.901083
Zm00001eb352800	0.643372
Zm00001eb346870	0.741197
Zm00001eb406100	0.933369
Zm00001eb375040	0.740474
Zm00001eb320870	0.838312
Zm00001eb289160	0.642667
Zm00001eb429330	0.80896
Zm00001eb418460	0.905291
Zm00001eb314890	0.88209
Zm00001eb315100	0.910804
Zm00001eb335210	0.909983
Zm00001eb415730	0.657619
Zm00001eb354260	0.910199
Zm00001eb403040	0.768572
Zm00001eb322880	0.668685
Zm00001eb328280	0.748919
Zm00001eb392880	0.838871
Zm00001eb350120	0.836719
Zm00001eb369310	0.806986
Zm00001eb417450	0.909325
Zm00001eb303010	0.694014
Zm00001eb403860	0.902955
Zm00001eb326620	0.681047
Zm00001eb320870	0.873962
Zm00001eb415730	0.706273
Zm00001eb379140	0.866351
Zm00001eb403040	0.773753
Zm00001eb322880	0.665865
Zm00001eb305200	0.884234
Zm00001eb333240	0.758318
Zm00001eb406130	0.823581
Zm00001eb404560	0.860348
Zm00001eb418460	0.907702
Zm00001eb429330	0.80896
Zm00001eb403860	0.902677
Zm00001eb411380	0.725347
Zm00001eb369310	0.82872
Zm00001eb331290	0.606626
Zm00001eb328280	0.889885
Zm00001eb354260	0.863803
Zm00001eb332460	0.915704
Zm00001eb403040	0.753809
Zm00001eb326780	0.867277
Zm00001eb315100	0.910804
Zm00001eb374630	0.852027
Zm00001eb406570	0.931233
Zm00001eb384900	0.898656
Zm00001eb292060	0.6475
Zm00001eb331290	0.600563
Zm00001eb304560	0.76798
Zm00001eb317190	0.882007
Zm00001eb313390	0.761002
Zm00001eb308670	0.844994
Zm00001eb365730	0.921957
Zm00001eb397500	0.796802
Zm00001eb348660	0.710923
Zm00001eb411380	0.718322
Zm00001eb289160	0.642667
Zm00001eb313250	0.90239
Zm00001eb326420	0.929437
Zm00001eb333240	0.751047
Zm00001eb333100	0.84803
Zm00001eb417550	0.936268
Zm00001eb426730	0.682165
Zm00001eb415730	0.707304
Zm00001eb374630	0.925118
Zm00001eb406350	0.872836
Zm00001eb398680	0.641062
Zm00001eb399220	0.68371
Zm00001eb414260	0.675347
Zm00001eb384280	0.893328
Zm00001eb289160	0.645251
Zm00001eb387070	0.866921
Zm00001eb326780	0.865445
Zm00001eb313390	0.761002
Zm00001eb317190	0.879174
Zm00001eb403040	0.729807
Zm00001eb304560	0.768424
Zm00001eb366710	0.741389
Zm00001eb312070	0.894143
Zm00001eb292060	0.636027
Zm00001eb406570	0.800669
Zm00001eb323490	0.858466
Zm00001eb289160	0.636341
Zm00001eb331290	0.604959
Zm00001eb397500	0.841572
Zm00001eb400180	0.746091
Zm00001eb291460	0.829968
Zm00001eb426730	0.679393
Zm00001eb292200	0.732113
Zm00001eb411380	0.728045
Zm00001eb374630	0.920743
Zm00001eb333240	0.758318
Zm00001eb298650	0.746265
Zm00001eb337300	0.789435
Zm00001eb333100	0.779489
Zm00001eb387070	0.866921
Zm00001eb369310	0.876037
Zm00001eb315490	0.939479
Zm00001eb384280	0.898795
Zm00001eb331290	0.606626
Zm00001eb403920	0.680308
Zm00001eb326420	0.927211
Zm00001eb306400	0.877686
Zm00001eb331290	0.602515
Zm00001eb292880	0.805647
Zm00001eb310260	0.8822
Zm00001eb411520	0.899847
Zm00001eb335340	0.709846
Zm00001eb409740	0.660396
Zm00001eb391320	NA
Zm00001eb326780	0.861702
Zm00001eb373050	0.866696
Zm00001eb419160	0.778816
Zm00001eb289500	0.625227
Zm00001eb355990	0.908431
Zm00001eb299350	0.792029
Zm00001eb399220	0.931449
Zm00001eb391690	0.861177
Zm00001eb403920	0.680308
Zm00001eb331290	0.602515
Zm00001eb375610	NA
Zm00001eb290510	0.657803
Zm00001eb414260	0.675347
Zm00001eb397580	0.762073
Zm00001eb406350	0.869757
Zm00001eb333240	0.758318
Zm00001eb293480	0.793085
Zm00001eb293660	0.848816
Zm00001eb419390	0.831491
Zm00001eb306400	0.891864
Zm00001eb341580	0.844628
Zm00001eb331290	0.598589
Zm00001eb414260	0.689952
Zm00001eb399220	0.931449
Zm00001eb399590	0.899143
Zm00001eb376150	0.947917
Zm00001eb326420	0.924875
Zm00001eb406350	0.872364
Zm00001eb289500	0.625168
Zm00001eb412980	0.621767
Zm00001eb299450	0.767377
Zm00001eb409740	0.637473
Zm00001eb352530	0.731034
Zm00001eb335340	0.71718
Zm00001eb403920	0.680308
Zm00001eb418060	0.909271
Zm00001eb326420	0.929868
Zm00001eb413300	0.882836
Zm00001eb399220	0.931449
Zm00001eb414260	0.689952
Zm00001eb326780	0.86979
Zm00001eb289190	0.787637
Zm00001eb293480	0.763696
Zm00001eb412970	0.620781
Zm00001eb380860	0.905174
Zm00001eb374630	0.926034
Zm00001eb406350	0.872836
Zm00001eb397580	0.762073
Zm00001eb369710	0.895952
Zm00001eb326780	0.868398
Zm00001eb345260	0.742327
Zm00001eb316520	0.879103
Zm00001eb350790	0.656215
Zm00001eb411300	0.75203
Zm00001eb377070	0.879849
Zm00001eb340450	0.935334
Zm00001eb324700	0.896569
Zm00001eb310760	0.887895
Zm00001eb410040	0.926786
Zm00001eb331920	0.716179
Zm00001eb369310	0.812799
Zm00001eb355970	0.671366
Zm00001eb401400	0.806119
Zm00001eb384740	0.855577
Zm00001eb403860	0.906779
Zm00001eb386190	0.724567
Zm00001eb428040	0.925729
Zm00001eb371370	0.90619
Zm00001eb309110	0.892477
Zm00001eb399600	NA
Zm00001eb304260	0.840446
Zm00001eb403040	0.773753
Zm00001eb325340	0.908578
Zm00001eb323330	0.853455
Zm00001eb301890	0.953012
Zm00001eb326780	0.860462
Zm00001eb375040	0.737667
Zm00001eb350340	0.637283
Zm00001eb329730	0.870461
Zm00001eb292890	0.811663
Zm00001eb347530	0.690131
Zm00001eb331290	0.600563
Zm00001eb373030	0.865548
Zm00001eb355980	0.839489
Zm00001eb327800	0.812697
Zm00001eb386080	0.773164
Zm00001eb313400	0.764893
Zm00001eb409710	0.833243
Zm00001eb304260	0.872498
Zm00001eb331290	0.598589
Zm00001eb324700	0.896569
Zm00001eb340450	0.935334
Zm00001eb299340	0.890908
Zm00001eb415730	0.706657
Zm00001eb406350	0.872836
Zm00001eb411300	0.755607
Zm00001eb350790	0.651001
Zm00001eb316520	0.850341
Zm00001eb388220	0.838245
Zm00001eb401400	0.787354
Zm00001eb421790	0.912742
Zm00001eb301500	0.907596
Zm00001eb375040	0.731544
Zm00001eb369390	0.732043
Zm00001eb386190	0.718161
Zm00001eb410730	0.863168
Zm00001eb339970	0.916569
Zm00001eb331920	0.718073
Zm00001eb316520	0.847598
Zm00001eb411300	0.753346
Zm00001eb326780	0.865445
Zm00001eb326540	0.821299
Zm00001eb406090	0.741446
Zm00001eb323330	0.853999
Zm00001eb371370	0.850612
Zm00001eb340450	0.935334
Zm00001eb304260	0.869944
Zm00001eb399600	NA
Zm00001eb309110	0.893513
Zm00001eb412990	0.620056
Zm00001eb327800	0.813898
Zm00001eb311450	0.704373
Zm00001eb411380	0.700127
Zm00001eb395510	0.850961
Zm00001eb350340	0.657591
Zm00001eb375040	0.757168
Zm00001eb294880	0.900266
Zm00001eb292890	0.807547
Zm00001eb429330	0.80896
Zm00001eb347530	0.85698
Zm00001eb442960	0.698185
Zm00001eb008460	0.712811
Zm00001eb002690	0.86965
Zm00001eb008290	0.721927
Zm00001eb001500	0.717092
Zm00001eb000850	0.878504
Zm00001eb008460	0.709904
Zm00001eb000020	0.825269
Zm00001eb001500	0.710446
Zm00001eb001500	0.705787
Zm00001eb008270	0.724458
Zm00001eb008290	0.721927
Zm00001eb006690	0.917619
Zm00001eb001850	NA
Zm00001eb001500	0.705406
Zm00001eb008140	0.854118
Zm00001eb008290	0.721927
Zm00001eb008270	0.724458
Zm00001eb000020	0.650887
Zm00001eb000130	NA
Zm00001eb001500	0.709837
Zm00001eb001500	0.694188
Zm00001eb002950	0.890309
Zm00001eb001500	0.701233
Zm00001eb000020	0.732144
Zm00001eb001500	0.649739
Zm00001eb000130	NA
Zm00001eb001080	NA
Zm00001eb000020	0.72125
Zm00001eb002950	0.885194
Zm00001eb001260	0.738862
Zm00001eb016940	0.730686
Zm00001eb010700	0.811123
Zm00001eb013740	0.906876
Zm00001eb024570	0.793713
Zm00001eb011700	0.66674
Zm00001eb015620	0.613858
Zm00001eb016940	0.730686
Zm00001eb008530	0.780929
Zm00001eb024570	0.793713
Zm00001eb024570	0.793713
Zm00001eb020170	0.87714
Zm00001eb021050	0.661322
Zm00001eb011700	0.66674
Zm00001eb024900	0.731362
Zm00001eb024820	0.9154
Zm00001eb024900	0.73084
Zm00001eb024820	0.902498
Zm00001eb011700	0.66674
Zm00001eb012040	0.868726
Zm00001eb020710	0.839812
Zm00001eb023820	0.804445
Zm00001eb024570	0.793713
Zm00001eb008460	0.717489
Zm00001eb013950	0.859037
Zm00001eb017400	0.851283
Zm00001eb023820	0.857416
Zm00001eb020710	0.839812
Zm00001eb012040	0.882644
Zm00001eb046580	0.67382
Zm00001eb027970	0.686355
Zm00001eb041860	0.851042
Zm00001eb042450	0.715582
Zm00001eb047060	0.815256
Zm00001eb042780	0.849222
Zm00001eb031310	0.651435
Zm00001eb032290	0.792744
Zm00001eb026330	0.674365
Zm00001eb027970	0.678693
Zm00001eb037310	0.752386
Zm00001eb042780	0.85151
Zm00001eb047060	0.85251
Zm00001eb041860	0.827227
Zm00001eb042450	0.731524
Zm00001eb041410	0.784878
Zm00001eb032290	0.782865
Zm00001eb040130	0.745433
Zm00001eb031310	0.65599
Zm00001eb031310	0.65599
Zm00001eb031310	0.647029
Zm00001eb047060	0.798487
Zm00001eb040130	0.799209
Zm00001eb053500	0.668546
Zm00001eb047060	0.841424
Zm00001eb031310	0.657929
Zm00001eb050990	0.693331
Zm00001eb032290	0.775097
Zm00001eb036680	0.640487
Zm00001eb032290	0.782865
Zm00001eb029050	NA
Zm00001eb025840	0.670258
Zm00001eb026690	0.842179
Zm00001eb029300	0.90733
Zm00001eb050070	0.849391
Zm00001eb041730	0.755415
Zm00001eb032290	0.775444
Zm00001eb026690	0.842179
Zm00001eb031310	0.65599
Zm00001eb046840	0.776843
Zm00001eb041730	0.755415
Zm00001eb029300	0.90733
Zm00001eb050070	0.850982
Zm00001eb067210	0.677151
Zm00001eb061400	0.898057
Zm00001eb102150	0.700861
Zm00001eb105030	0.797758
Zm00001eb123270	0.701967
Zm00001eb125560	0.836731
Zm00001eb071760	0.709812
Zm00001eb056510	0.756277
Zm00001eb124940	0.948047
Zm00001eb102150	0.701036
Zm00001eb053500	0.668284
Zm00001eb097690	0.734118
Zm00001eb087090	0.798518
Zm00001eb104630	0.885756
Zm00001eb073290	0.90949
Zm00001eb056510	0.770512
Zm00001eb100820	0.849719
Zm00001eb055030	0.674388
Zm00001eb104880	0.865104
Zm00001eb101770	0.848934
Zm00001eb125560	0.843039
Zm00001eb124340	0.756548
Zm00001eb063220	0.766499
Zm00001eb094610	0.892064
Zm00001eb078570	0.890254
Zm00001eb095050	0.85912
Zm00001eb073660	0.853969
Zm00001eb058220	0.698405
Zm00001eb072190	0.663322
Zm00001eb115900	0.779184
Zm00001eb102470	0.877889
Zm00001eb102200	0.748301
Zm00001eb078070	0.739796
Zm00001eb125560	0.833465
Zm00001eb058490	0.736946
Zm00001eb061740	0.86413
Zm00001eb121650	0.924597
Zm00001eb123270	0.702406
Zm00001eb105030	0.797685
Zm00001eb055850	0.834973
Zm00001eb115900	0.607678
Zm00001eb100820	0.842302
Zm00001eb078120	0.711297
Zm00001eb109330	0.767671
Zm00001eb073290	0.903779
Zm00001eb059930	0.947549
Zm00001eb078070	0.728275
Zm00001eb079460	0.661185
Zm00001eb100710	0.801825
Zm00001eb087090	0.798518
Zm00001eb066210	0.90498
Zm00001eb102150	0.701036
Zm00001eb055560	0.894023
Zm00001eb104880	0.866803
Zm00001eb055030	0.674388
Zm00001eb062390	0.914696
Zm00001eb063220	0.683869
Zm00001eb101100	0.740766
Zm00001eb102470	0.877889
Zm00001eb084190	0.879596
Zm00001eb056510	0.765744
Zm00001eb073660	0.853165
Zm00001eb058220	0.707372
Zm00001eb062360	0.79655
Zm00001eb099560	0.731471
Zm00001eb078120	0.668701
Zm00001eb111640	0.661085
Zm00001eb056510	0.770184
Zm00001eb053540	0.694534
Zm00001eb072660	0.801588
Zm00001eb053500	0.663484
Zm00001eb077540	0.72678
Zm00001eb067380	0.906429
Zm00001eb078070	0.737093
Zm00001eb065630	0.671273
Zm00001eb071760	0.709812
Zm00001eb058150	0.893235
Zm00001eb102150	0.699391
Zm00001eb064620	0.903884
Zm00001eb081360	0.798344
Zm00001eb106640	0.694306
Zm00001eb110400	0.632646
Zm00001eb065630	0.904642
Zm00001eb107990	0.91413
Zm00001eb078070	0.728275
Zm00001eb119450	0.770537
Zm00001eb078120	0.697537
Zm00001eb077670	0.817431
Zm00001eb072190	0.657394
Zm00001eb090200	0.710804
Zm00001eb064620	0.814844
Zm00001eb066190	0.773788
Zm00001eb079430	0.703788
Zm00001eb079790	0.921145
Zm00001eb102150	0.70348
Zm00001eb079170	0.883276
Zm00001eb058490	0.736936
Zm00001eb063110	0.910438
Zm00001eb054960	0.770041
Zm00001eb078070	0.739796
Zm00001eb067380	0.906429
Zm00001eb077540	0.723833
Zm00001eb096980	0.758265
Zm00001eb072190	0.663647
Zm00001eb087380	0.832624
Zm00001eb053540	0.697749
Zm00001eb056510	0.770184
Zm00001eb078120	0.703004
Zm00001eb111640	0.659922
Zm00001eb095050	0.857439
Zm00001eb120900	0.793847
Zm00001eb102150	0.700348
Zm00001eb075700	0.768416
Zm00001eb058490	0.732767
Zm00001eb125560	0.824726
Zm00001eb076710	0.691735
Zm00001eb071760	0.684215
Zm00001eb056510	0.731326
Zm00001eb053540	0.696579
Zm00001eb060130	0.913444
Zm00001eb072190	0.664775
Zm00001eb065630	0.904642
Zm00001eb110400	0.910626
Zm00001eb053500	0.662608
Zm00001eb124980	0.601282
Zm00001eb066820	0.774962
Zm00001eb079790	0.915247
Zm00001eb079440	0.661185
Zm00001eb072890	0.814833
Zm00001eb058490	0.735714
Zm00001eb079170	0.888187
Zm00001eb109830	0.827574
Zm00001eb064620	0.878426
Zm00001eb066190	0.75634
Zm00001eb102150	0.701434
Zm00001eb210140	0.705016
Zm00001eb183390	0.687206
Zm00001eb157810	0.666937
Zm00001eb197070	0.849325
Zm00001eb168910	0.804577
Zm00001eb167780	0.66672
Zm00001eb152700	0.657726
Zm00001eb178120	0.680171
Zm00001eb196180	0.668323
Zm00001eb170970	0.73691
Zm00001eb176110	0.883682
Zm00001eb204150	0.879276
Zm00001eb191220	0.86639
Zm00001eb138920	0.862608
Zm00001eb142710	0.815839
Zm00001eb135120	0.615
Zm00001eb141500	0.905747
Zm00001eb126820	0.733277
Zm00001eb152160	0.880047
Zm00001eb167780	0.66672
Zm00001eb168910	0.818802
Zm00001eb188910	0.707939
Zm00001eb158630	0.882778
Zm00001eb149810	0.838653
Zm00001eb141500	0.912093
Zm00001eb161660	0.691821
Zm00001eb142710	0.842323
Zm00001eb189180	0.758061
Zm00001eb207060	0.696793
Zm00001eb191480	0.937044
Zm00001eb198280	0.731511
Zm00001eb157810	0.665403
Zm00001eb171500	0.737258
Zm00001eb152700	0.686968
Zm00001eb163860	0.903896
Zm00001eb196180	0.664802
Zm00001eb210140	0.725537
Zm00001eb145870	0.878143
Zm00001eb211460	0.729906
Zm00001eb183390	0.694313
Zm00001eb161660	0.908459
Zm00001eb141500	0.90632
Zm00001eb133240	0.913216
Zm00001eb178120	0.702121
Zm00001eb150570	NA
Zm00001eb204150	0.862777
Zm00001eb170970	0.73691
Zm00001eb203880	0.707805
Zm00001eb211290	0.919835
Zm00001eb210140	0.844248
Zm00001eb188910	0.698053
Zm00001eb137610	0.629491
Zm00001eb152160	0.880047
Zm00001eb147900	0.675725
Zm00001eb168910	0.804577
Zm00001eb167780	0.66672
Zm00001eb191480	0.937751
Zm00001eb127460	0.901767
Zm00001eb142710	0.813332
Zm00001eb161660	0.811907
Zm00001eb194450	0.727245
Zm00001eb207060	0.697724
Zm00001eb141910	0.791867
Zm00001eb147830	0.751663
Zm00001eb148000	0.678488
Zm00001eb194780	0.781603
Zm00001eb194450	0.727245
Zm00001eb200730	0.664289
Zm00001eb187430	0.857827
Zm00001eb127300	0.909424
Zm00001eb168550	0.856839
Zm00001eb164780	0.715987
Zm00001eb144240	0.843564
Zm00001eb184080	0.69235
Zm00001eb198280	0.731511
Zm00001eb202700	0.787209
Zm00001eb159730	0.780288
Zm00001eb211300	0.923159
Zm00001eb171510	0.731194
Zm00001eb201940	0.709724
Zm00001eb195590	NA
Zm00001eb198280	0.708663
Zm00001eb152750	0.7405
Zm00001eb165610	0.840384
Zm00001eb168550	0.85515
Zm00001eb126990	0.75062
Zm00001eb127300	0.920731
Zm00001eb200730	0.659921
Zm00001eb193710	0.922664
Zm00001eb130500	0.904822
Zm00001eb168900	0.725816
Zm00001eb211300	0.923159
Zm00001eb206090	0.670743
Zm00001eb137000	0.720673
Zm00001eb158800	0.901384
Zm00001eb184080	0.696631
Zm00001eb144240	0.845063
Zm00001eb164780	0.711925
Zm00001eb213190	0.717601
Zm00001eb128330	0.787764
Zm00001eb198280	0.740389
Zm00001eb194450	0.727245
Zm00001eb194780	0.792965
Zm00001eb190330	0.939847
Zm00001eb158100	0.725998
Zm00001eb195590	NA
Zm00001eb152710	0.910716
Zm00001eb202700	0.782606
Zm00001eb140600	0.90398
Zm00001eb211300	0.92464
Zm00001eb159730	0.782895
Zm00001eb158100	0.725998
Zm00001eb200730	0.659921
Zm00001eb127300	0.88533
Zm00001eb203910	0.708575
Zm00001eb201180	0.773561
Zm00001eb194450	0.727245
Zm00001eb168550	0.851005
Zm00001eb165610	0.837739
Zm00001eb152750	0.741615
Zm00001eb184070	0.653604
Zm00001eb184080	0.697139
Zm00001eb206090	0.680681
Zm00001eb165140	0.827004
Zm00001eb165100	0.827004
Zm00001eb130500	0.904822
Zm00001eb168900	0.709408
Zm00001eb182590	0.694143
Zm00001eb182590	0.698911
Zm00001eb196180	0.684216
Zm00001eb163880	0.896238
Zm00001eb210780	0.912825
Zm00001eb200450	0.711737
Zm00001eb184080	0.694449
Zm00001eb171370	0.606417
Zm00001eb189150	0.782118
Zm00001eb126080	0.741736
Zm00001eb194450	0.727245
Zm00001eb213110	0.796301
Zm00001eb133290	0.615471
Zm00001eb161290	0.895973
Zm00001eb150180	0.693387
Zm00001eb193940	0.861852
Zm00001eb162060	0.83357
Zm00001eb210780	0.915705
Zm00001eb137000	0.720673
Zm00001eb158270	0.764224
Zm00001eb141610	0.736232
Zm00001eb160010	0.900305
Zm00001eb186190	0.889919
Zm00001eb170950	0.900328
Zm00001eb173390	0.899364
Zm00001eb189150	0.782118
Zm00001eb137000	0.720673
Zm00001eb193940	0.872187
Zm00001eb200450	0.743518
Zm00001eb200540	0.798813
Zm00001eb211650	0.922595
Zm00001eb141610	0.659475
Zm00001eb127710	0.814864
Zm00001eb170950	0.903452
Zm00001eb150180	0.693387
Zm00001eb213110	0.788741
Zm00001eb207770	0.828475
Zm00001eb198280	0.731511
Zm00001eb158270	0.757218
Zm00001eb182590	0.70465
Zm00001eb160010	0.898901
Zm00001eb141610	0.736232
Zm00001eb193940	0.85879
Zm00001eb171200	0.891791
Zm00001eb137000	0.720673
Zm00001eb210780	0.906704
Zm00001eb189150	0.782118
Zm00001eb168550	0.847156
Zm00001eb196180	0.68742
Zm00001eb127300	0.932125
Zm00001eb200730	0.656163
Zm00001eb173390	0.89189
Zm00001eb170950	0.899397
Zm00001eb164750	0.900012
Zm00001eb196180	0.669361
Zm00001eb179540	0.755844
Zm00001eb148790	0.656201
Zm00001eb158520	0.893042
Zm00001eb176110	0.875437
Zm00001eb150450	0.79982
Zm00001eb207270	0.715156
Zm00001eb147900	0.676831
Zm00001eb149680	0.750543
Zm00001eb137610	0.630241
Zm00001eb210140	0.844248
Zm00001eb176620	0.932409
Zm00001eb159340	0.852286
Zm00001eb161660	0.910933
Zm00001eb154550	0.909864
Zm00001eb137610	0.631463
Zm00001eb200920	0.746117
Zm00001eb165310	0.839199
Zm00001eb147900	0.679802
Zm00001eb142940	0.673245
Zm00001eb194010	NA
Zm00001eb170950	0.884345
Zm00001eb148790	0.657244
Zm00001eb196180	0.696663
Zm00001eb176110	0.875866
Zm00001eb170950	0.905861
Zm00001eb176620	0.857703
Zm00001eb139570	0.844799
Zm00001eb207270	0.710669
Zm00001eb160570	0.715613
Zm00001eb149680	0.779709
Zm00001eb165310	0.875565
Zm00001eb171490	0.753691
Zm00001eb159320	0.674963
Zm00001eb176110	0.868279
Zm00001eb196180	0.690042
Zm00001eb188030	0.692725
Zm00001eb209960	0.664353
Zm00001eb207270	0.706098
Zm00001eb142940	0.666058
Zm00001eb147900	0.659619
Zm00001eb137610	0.629491
Zm00001eb185910	0.841217
Zm00001eb242490	0.646012
Zm00001eb387920	0.685869
Zm00001eb340370	0.650654
Zm00001eb267030	0.656584
Zm00001eb294850	0.768119
Zm00001eb291530	0.866073
Zm00001eb228120	0.787786
Zm00001eb405650	0.691793
Zm00001eb255980	0.68603
Zm00001eb315530	0.655318
Zm00001eb403040	0.729807
Zm00001eb294810	0.892389
Zm00001eb248540	0.764714
Zm00001eb347610	0.905077
Zm00001eb374260	NA
Zm00001eb228320	0.897876
Zm00001eb291530	0.866073
Zm00001eb294850	0.768427
Zm00001eb255590	0.672109
Zm00001eb334770	0.878334
Zm00001eb265890	0.782215
Zm00001eb243040	0.924489
Zm00001eb409680	0.729293
Zm00001eb215920	0.859003
Zm00001eb357070	0.930696
Zm00001eb307290	0.700776
Zm00001eb248540	0.856979
Zm00001eb294810	0.895874
Zm00001eb296460	0.694268
Zm00001eb336990	0.690153
Zm00001eb381470	0.655657
Zm00001eb255980	0.663317
Zm00001eb268830	0.864081
Zm00001eb347680	0.610363
Zm00001eb331990	0.841212
Zm00001eb381980	0.809654
Zm00001eb370650	0.73791
Zm00001eb250790	0.805172
Zm00001eb235450	0.799004
Zm00001eb272290	0.792554
Zm00001eb303110	0.757013
Zm00001eb219040	0.899272
Zm00001eb316050	0.634223
Zm00001eb390500	0.830451
Zm00001eb396610	0.858304
Zm00001eb272290	0.790401
Zm00001eb223330	0.816677
Zm00001eb235450	0.80531
Zm00001eb399940	0.750588
Zm00001eb409850	0.621441
Zm00001eb214490	0.764564
Zm00001eb282710	0.729489
Zm00001eb403940	0.738641
Zm00001eb390500	0.800458
Zm00001eb404020	0.718405
Zm00001eb254080	0.761999
Zm00001eb315990	0.90584
Zm00001eb303110	0.756807
Zm00001eb392440	0.643377
Zm00001eb246860	0.896428
Zm00001eb403040	0.773753
Zm00001eb409090	0.851018
Zm00001eb258670	0.876094
Zm00001eb267030	0.889787
Zm00001eb404020	0.716527
Zm00001eb325710	0.676084
Zm00001eb253990	0.647085
Zm00001eb304290	0.770626
Zm00001eb387920	0.679004
Zm00001eb272940	0.690318
Zm00001eb303800	0.890475
Zm00001eb286090	0.81394
Zm00001eb253850	0.653006
Zm00001eb403040	0.753809
Zm00001eb315130	0.853141
Zm00001eb392440	0.652763
Zm00001eb222730	0.703742
Zm00001eb334770	0.885137
Zm00001eb215190	0.81364
Zm00001eb412910	0.785564
Zm00001eb387920	0.678463
Zm00001eb216870	0.827706
Zm00001eb284750	0.909939
Zm00001eb265890	0.76473
Zm00001eb267030	0.882979
Zm00001eb289050	0.695948
Zm00001eb347020	0.907939
Zm00001eb283530	0.834634
Zm00001eb268830	0.864081
Zm00001eb378850	NA
Zm00001eb362300	0.740549
Zm00001eb350470	0.917192
Zm00001eb369310	0.806986
Zm00001eb223910	0.901958
Zm00001eb271700	0.732704
Zm00001eb369350	0.806976
Zm00001eb283530	0.804886
Zm00001eb332520	0.811849
Zm00001eb337450	0.913583
Zm00001eb272290	0.79182
Zm00001eb362300	0.742912
Zm00001eb371130	0.610787
Zm00001eb384620	0.84629
Zm00001eb347680	0.62377
Zm00001eb304290	0.765082
Zm00001eb238330	0.786129
Zm00001eb218080	0.881083
Zm00001eb348520	0.907309
Zm00001eb396460	0.730634
Zm00001eb246860	0.875668
Zm00001eb348960	0.743619
Zm00001eb283110	0.679664
Zm00001eb304260	0.872498
Zm00001eb265890	0.782215
Zm00001eb284750	0.909939
Zm00001eb396460	0.717786
Zm00001eb216870	0.843064
Zm00001eb334120	0.780607
Zm00001eb375490	0.690625
Zm00001eb406870	0.624238
Zm00001eb370320	0.716395
Zm00001eb347680	0.62377
Zm00001eb318120	0.657367
Zm00001eb291710	0.634256
Zm00001eb304260	0.869944
Zm00001eb353710	0.8243
Zm00001eb369310	0.812799
Zm00001eb386670	0.654073
Zm00001eb400600	0.742409
Zm00001eb316960	0.846257
Zm00001eb404020	0.763988
Zm00001eb233140	0.68304
Zm00001eb379440	0.72191
Zm00001eb229180	0.730176
Zm00001eb394210	0.912948
Zm00001eb333520	0.77461
Zm00001eb324700	0.896569
Zm00001eb366080	0.702869
Zm00001eb240200	NA
Zm00001eb233140	0.712265
Zm00001eb400600	0.742927
Zm00001eb386670	0.657792
Zm00001eb229930	0.838253
Zm00001eb229430	0.917019
Zm00001eb298310	0.923891
Zm00001eb260960	0.796522
Zm00001eb240970	0.734214
Zm00001eb342270	0.8604
Zm00001eb281260	NA
Zm00001eb233250	0.868978
Zm00001eb284360	0.664065
Zm00001eb345610	0.664522
Zm00001eb323310	0.851574
Zm00001eb342550	0.728064
Zm00001eb315530	0.637583
Zm00001eb305670	0.77413
Zm00001eb222510	0.930403
Zm00001eb393070	0.907908
Zm00001eb369060	0.847309
Zm00001eb216860	0.615391
Zm00001eb357950	0.702106
Zm00001eb347680	0.62377
Zm00001eb370320	0.71397
Zm00001eb242490	0.670172
Zm00001eb411910	0.895465
Zm00001eb309230	0.741479
Zm00001eb323310	0.849804
Zm00001eb392740	0.690571
Zm00001eb345610	0.659413
Zm00001eb236820	0.843926
Zm00001eb369710	0.895952
Zm00001eb307290	0.694474
Zm00001eb357070	0.85871
Zm00001eb370320	0.708653
Zm00001eb274820	0.694795
Zm00001eb228320	0.85638
Zm00001eb334770	0.879974
Zm00001eb346150	0.933965
Zm00001eb384660	0.695674
Zm00001eb362250	0.816315
Zm00001eb272490	0.886703
Zm00001eb280690	0.883594
Zm00001eb225820	0.868117
Zm00001eb295060	0.882937
Zm00001eb390210	0.882542
Zm00001eb289460	0.90047
Zm00001eb370330	0.812591
Zm00001eb404020	0.756634
Zm00001eb337830	0.907042
Zm00001eb339000	0.783022
Zm00001eb379410	0.840072
Zm00001eb268830	0.864081
Zm00001eb247630	0.942661
Zm00001eb328740	0.729786
Zm00001eb295060	0.851494
Zm00001eb254850	0.665828
Zm00001eb391900	0.755752
Zm00001eb399710	0.677423
Zm00001eb298320	0.859914
Zm00001eb384660	0.710271
Zm00001eb285760	0.881874
Zm00001eb252830	0.794654
Zm00001eb403940	0.738923
Zm00001eb252220	0.858818
Zm00001eb368390	0.684606
Zm00001eb215120	0.850688
Zm00001eb343220	0.913921
Zm00001eb281210	0.657201
Zm00001eb391690	0.861177
Zm00001eb409850	0.621441
Zm00001eb265890	0.789644
Zm00001eb404020	0.750254
Zm00001eb235450	0.80531
Zm00001eb323030	0.624312
Zm00001eb370650	0.73791
Zm00001eb272290	0.789916
Zm00001eb278460	0.806248
Zm00001eb381980	0.809654
Zm00001eb268830	0.864081
Zm00001eb227660	0.783645
Zm00001eb332790	0.772477
Zm00001eb316050	0.634425
Zm00001eb219040	0.915043
Zm00001eb396610	0.858304
Zm00001eb254080	0.767434
Zm00001eb303110	0.746305
Zm00001eb280840	0.671344
Zm00001eb324400	0.803495
Zm00001eb282710	0.737851
Zm00001eb268830	0.864081
Zm00001eb369310	0.876037
Zm00001eb404020	0.757516
Zm00001eb254080	0.761999
Zm00001eb384660	0.691407
Zm00001eb390500	0.824283
Zm00001eb219040	0.916641
Zm00001eb334770	0.901157
Zm00001eb405650	0.690671
Zm00001eb228120	0.786219
Zm00001eb284750	0.910456
Zm00001eb216870	0.836101
Zm00001eb291530	0.866073
Zm00001eb255240	0.798675
Zm00001eb370320	0.710598
Zm00001eb340370	0.649432
Zm00001eb307290	0.70098
Zm00001eb248540	0.737532
Zm00001eb265890	0.782215
Zm00001eb294810	0.898584
Zm00001eb260710	0.917908
Zm00001eb340370	0.650654
Zm00001eb409680	0.729293
Zm00001eb325160	0.804974
Zm00001eb313730	0.86777
Zm00001eb255590	0.65931
Zm00001eb294850	0.766167
Zm00001eb245720	0.700121
Zm00001eb334770	0.892095
Zm00001eb381470	0.655657
Zm00001eb296460	0.705325
Zm00001eb255980	0.691045
Zm00001eb367890	0.713389
Zm00001eb307290	0.70098
Zm00001eb347020	0.906638
Zm00001eb289050	0.722076
Zm00001eb236820	0.946209
Zm00001eb369310	0.806986
Zm00001eb365200	0.861687
Zm00001eb379830	0.910169
Zm00001eb362300	0.75962
Zm00001eb310270	0.905915
Zm00001eb403640	0.730895
Zm00001eb283530	0.814313
Zm00001eb337450	0.913583
Zm00001eb332520	0.811849
Zm00001eb369350	0.806976
Zm00001eb233140	0.68304
Zm00001eb344970	0.705503
Zm00001eb330910	0.890291
Zm00001eb369310	0.82872
Zm00001eb361000	0.894537
Zm00001eb268830	0.860156
Zm00001eb246860	0.896428
Zm00001eb250190	0.730883
Zm00001eb304290	0.766797
Zm00001eb272940	0.690318
Zm00001eb398920	0.712674
Zm00001eb265890	0.763803
Zm00001eb392300	0.735053
Zm00001eb253990	0.647085
Zm00001eb294140	0.918169
Zm00001eb334770	0.878135
Zm00001eb216870	0.807014
Zm00001eb284750	0.909939
Zm00001eb392440	0.652613
Zm00001eb315130	0.79227
Zm00001eb403040	0.768572
Zm00001eb246860	0.896428
Zm00001eb284750	0.909939
Zm00001eb396460	0.731808
Zm00001eb216870	0.827943
Zm00001eb391720	0.903411
Zm00001eb267030	0.889787
Zm00001eb215190	0.81364
Zm00001eb253850	0.620789
Zm00001eb304290	0.76776
Zm00001eb406100	0.933369
Zm00001eb347680	0.62377
Zm00001eb387920	0.682423
Zm00001eb362300	0.716785
Zm00001eb334770	0.886867
Zm00001eb379440	0.745386
Zm00001eb316960	0.806904
Zm00001eb409850	0.621318
Zm00001eb386670	0.654073
Zm00001eb357340	0.900694
Zm00001eb349430	0.826313
Zm00001eb229180	0.732486
Zm00001eb260960	0.848519
Zm00001eb229930	0.83716
Zm00001eb223860	0.843061
Zm00001eb366080	0.702869
Zm00001eb400600	0.738246
Zm00001eb233140	0.684714
Zm00001eb399720	0.640487
Zm00001eb260960	0.8322
Zm00001eb298310	0.92319
Zm00001eb240970	0.76834
Zm00001eb404020	0.767167
Zm00001eb229430	0.914168
Zm00001eb265890	0.76473
Zm00001eb356000	0.810322
Zm00001eb334120	0.759949
Zm00001eb371130	0.617833
Zm00001eb370320	0.719188
Zm00001eb348960	0.737624
Zm00001eb283110	0.684107
Zm00001eb406870	0.604804
Zm00001eb387920	0.684733
Zm00001eb268830	0.864081
Zm00001eb347680	0.62377
Zm00001eb334120	0.73651
Zm00001eb396460	0.75567
Zm00001eb235470	0.804706
Zm00001eb337150	0.871544
Zm00001eb313690	0.926701
Zm00001eb267030	0.889787
Zm00001eb348960	0.743619
Zm00001eb304260	0.840446
Zm00001eb315530	0.637583
Zm00001eb403040	0.773753
Zm00001eb392440	0.641958
Zm00001eb368000	0.875363
Zm00001eb280690	0.908035
Zm00001eb289460	0.892269
Zm00001eb390210	0.882542
Zm00001eb254850	0.674552
Zm00001eb313500	0.882153
Zm00001eb280790	0.872124
Zm00001eb272490	0.753758
Zm00001eb268830	0.864081
Zm00001eb362250	0.738641
Zm00001eb285760	0.892457
Zm00001eb267510	0.695351
Zm00001eb220550	0.874525
Zm00001eb247630	0.942622
Zm00001eb388210	0.812375
Zm00001eb403940	0.738957
Zm00001eb409850	0.621318
Zm00001eb370330	0.83178
Zm00001eb339000	0.761575
Zm00001eb324120	0.704636
Zm00001eb343220	0.913921
Zm00001eb272290	0.737526
Zm00001eb390500	0.800458
Zm00001eb285760	0.895399
Zm00001eb384660	0.692547
Zm00001eb298320	0.687539
Zm00001eb378900	0.805079
Zm00001eb336190	0.793073
Zm00001eb325310	0.66628
Zm00001eb254850	0.650248
Zm00001eb295060	0.851494
Zm00001eb402980	0.945315
Zm00001eb280690	0.903108
Zm00001eb391900	0.761884
Zm00001eb343220	0.916167
Zm00001eb215120	0.851345
Zm00001eb368390	0.676824
Zm00001eb350460	0.725252
Zm00001eb404020	0.759189
Zm00001eb396330	0.812197
Zm00001eb409850	0.615126
Zm00001eb403940	0.734823
Zm00001eb284360	0.663871
Zm00001eb241270	0.640487
Zm00001eb315530	0.637583
Zm00001eb342550	0.695339
Zm00001eb305670	0.77413
Zm00001eb317210	0.712385
Zm00001eb342270	0.892612
Zm00001eb357070	0.85871
Zm00001eb236820	0.935818
Zm00001eb255420	NA
Zm00001eb242490	0.670172
Zm00001eb370320	0.688462
Zm00001eb369060	0.783235
Zm00001eb247620	NA
Zm00001eb393070	0.886711
Zm00001eb229450	0.89949
Zm00001eb328490	0.817015
Zm00001eb228320	0.879598
Zm00001eb357950	0.722352
Zm00001eb236820	0.880297
Zm00001eb403400	0.688115
Zm00001eb357070	0.932076
Zm00001eb323310	0.852956
Zm00001eb315530	0.6658
Zm00001eb411910	0.895465
Zm00001eb255980	0.68603
Zm00001eb404020	0.682513
Zm00001eb347680	0.613451
Zm00001eb392740	0.690642
Zm00001eb345610	0.656011
Zm00001eb396340	0.871136
Zm00001eb228320	0.879295
Zm00001eb242490	0.696712
Zm00001eb423780	0.861132
Zm00001eb418860	0.934401
Zm00001eb428030	0.821963
Zm00001eb416090	0.652482
Zm00001eb420640	0.720372
Zm00001eb417150	0.717743
Zm00001eb441830	0.911643
Zm00001eb418970	0.727922
Zm00001eb427870	0.657573
Zm00001eb418970	0.727922
Zm00001eb416110	0.699986
Zm00001eb412920	NA
Zm00001eb414460	0.712896
Zm00001eb427870	0.697546
Zm00001eb418270	0.864276
Zm00001eb420440	0.786962
Zm00001eb419190	0.749644
Zm00001eb421850	0.87299
Zm00001eb417150	0.717334
Zm00001eb427080	0.740779
Zm00001eb427870	0.647182
Zm00001eb420440	0.786962
Zm00001eb416090	0.902504
Zm00001eb423520	0.695642
Zm00001eb420640	0.720372
Zm00001eb426560	0.757398
Zm00001eb417150	0.717334
Zm00001eb431290	0.727517
Zm00001eb418970	0.713686
Zm00001eb420440	0.905074
Zm00001eb417150	0.717334
Zm00001eb426350	NA
Zm00001eb419190	0.866314
Zm00001eb427870	0.69039
Zm00001eb421850	0.831183
Zm00001eb419190	0.749894
Zm00001eb420440	0.89001
Zm00001eb421850	0.798704
Zm00001eb425710	0.927491
Zm00001eb434170	0.903131
Zm00001eb414460	0.710292
Zm00001eb427870	0.647182
Zm00001eb412910	0.786133
Zm00001eb441830	0.911643
Zm00001eb000740	0.716223
Zm00001eb001650	0.746791
Zm00001eb001200	0.701672
Zm00001eb002510	0.92131
Zm00001eb001650	0.746791
Zm00001eb001490	0.640184
Zm00001eb001490	0.640184
Zm00001eb000740	0.716223
Zm00001eb002250	0.850085
Zm00001eb000740	0.716223
Zm00001eb001490	0.638523
Zm00001eb001650	0.745889
Zm00001eb002250	0.858608
Zm00001eb001490	0.640184
Zm00001eb001490	0.640184
Zm00001eb001200	0.701672
Zm00001eb001200	0.704551
Zm00001eb001650	0.746791
Zm00001eb001490	0.640184
Zm00001eb000740	0.716223
Zm00001eb000740	0.716223
Zm00001eb001490	0.640184
Zm00001eb001650	0.745889
Zm00001eb001200	0.686189
Zm00001eb009890	0.689932
Zm00001eb003780	0.720514
Zm00001eb004050	0.668766
Zm00001eb003780	0.788419
Zm00001eb003030	0.734561
Zm00001eb004050	0.677388
Zm00001eb006830	0.689661
Zm00001eb002510	0.906294
Zm00001eb006830	0.685603
Zm00001eb009890	0.688652
Zm00001eb004050	0.673321
Zm00001eb004050	0.677388
Zm00001eb010410	0.706887
Zm00001eb006310	0.705158
Zm00001eb004050	0.657204
Zm00001eb009890	0.661361
Zm00001eb006310	0.70933
Zm00001eb003780	0.757108
Zm00001eb010410	0.71109
Zm00001eb004050	0.673593
Zm00001eb011080	0.895718
Zm00001eb010170	0.889972
Zm00001eb003780	0.777883
Zm00001eb005760	0.695224
Zm00001eb002510	0.921788
Zm00001eb003780	0.763842
Zm00001eb010170	0.889972
Zm00001eb025900	0.772586
Zm00001eb022580	0.763658
Zm00001eb012130	0.770741
Zm00001eb011380	0.832429
Zm00001eb021830	0.848782
Zm00001eb011820	0.820657
Zm00001eb026300	0.641543
Zm00001eb014950	0.672987
Zm00001eb026300	0.644165
Zm00001eb012130	0.783071
Zm00001eb011080	0.895718
Zm00001eb018900	0.907748
Zm00001eb025900	0.736222
Zm00001eb017730	0.631517
Zm00001eb011820	0.689613
Zm00001eb012130	0.739856
Zm00001eb011380	0.826278
Zm00001eb015950	0.842772
Zm00001eb012130	0.741829
Zm00001eb011820	0.861695
Zm00001eb025900	0.772586
Zm00001eb025010	0.674938
Zm00001eb011940	0.900017
Zm00001eb011380	0.860882
Zm00001eb011820	0.861695
Zm00001eb026300	0.644127
Zm00001eb014950	0.666276
Zm00001eb014960	0.640033
Zm00001eb013060	0.722233
Zm00001eb012130	0.778155
Zm00001eb011080	0.895718
Zm00001eb014960	0.640033
Zm00001eb011430	0.914151
Zm00001eb014950	0.67534
Zm00001eb028030	0.668946
Zm00001eb051780	0.665465
Zm00001eb042940	0.678352
Zm00001eb051500	0.675117
Zm00001eb039810	0.826083
Zm00001eb049770	0.843297
Zm00001eb055810	0.893424
Zm00001eb071090	0.660706
Zm00001eb037520	0.799097
Zm00001eb029520	0.852755
Zm00001eb038530	0.886984
Zm00001eb034570	0.893722
Zm00001eb033390	0.701916
Zm00001eb034260	0.90238
Zm00001eb078100	0.692303
Zm00001eb035580	0.796374
Zm00001eb063870	0.63767
Zm00001eb039810	0.860565
Zm00001eb078100	0.689388
Zm00001eb069010	0.619519
Zm00001eb042280	0.68563
Zm00001eb036910	0.72663
Zm00001eb037520	0.877969
Zm00001eb039810	0.859729
Zm00001eb051500	0.68246
Zm00001eb042940	0.661436
Zm00001eb051780	0.665123
Zm00001eb063870	0.63767
Zm00001eb028030	0.657485
Zm00001eb033390	0.706418
Zm00001eb069010	0.616461
Zm00001eb034260	0.90238
Zm00001eb078100	0.688798
Zm00001eb064540	0.822276
Zm00001eb036910	0.718188
Zm00001eb027390	0.729417
Zm00001eb031360	0.708431
Zm00001eb028030	0.660075
Zm00001eb039180	0.577294
Zm00001eb042940	0.662049
Zm00001eb078100	0.688798
Zm00001eb039810	0.859729
Zm00001eb037520	0.78296
Zm00001eb036910	0.734009
Zm00001eb068160	0.792841
Zm00001eb064540	0.820178
Zm00001eb034260	0.90238
Zm00001eb069010	0.661077
Zm00001eb039810	0.85915
Zm00001eb071800	0.722061
Zm00001eb034260	0.90238
Zm00001eb053770	0.772067
Zm00001eb037520	0.88107
Zm00001eb038880	0.889246
Zm00001eb039810	0.836804
Zm00001eb027950	0.750245
Zm00001eb053360	0.761085
Zm00001eb057440	0.907648
Zm00001eb037280	0.727513
Zm00001eb079740	0.8521
Zm00001eb026610	0.749005
Zm00001eb037690	0.769767
Zm00001eb063870	0.650575
Zm00001eb058550	0.772296
Zm00001eb026300	0.644127
Zm00001eb059100	0.666721
Zm00001eb061670	0.887352
Zm00001eb069020	0.683161
Zm00001eb036910	0.733189
Zm00001eb064540	0.822276
Zm00001eb078100	0.692303
Zm00001eb069010	0.613984
Zm00001eb076470	0.841432
Zm00001eb037690	0.770637
Zm00001eb063870	0.661936
Zm00001eb037280	0.770899
Zm00001eb044420	0.821328
Zm00001eb057440	0.910674
Zm00001eb026300	0.641291
Zm00001eb038880	0.889741
Zm00001eb071800	0.721517
Zm00001eb039220	NA
Zm00001eb042410	0.888811
Zm00001eb078100	0.688798
Zm00001eb079740	0.827989
Zm00001eb058550	0.750756
Zm00001eb063870	0.661903
Zm00001eb037690	0.84703
Zm00001eb027950	0.750245
Zm00001eb056440	0.84865
Zm00001eb053360	0.761085
Zm00001eb079730	0.777303
Zm00001eb078100	0.688798
Zm00001eb059070	0.729425
Zm00001eb080540	0.832545
Zm00001eb039650	0.915716
Zm00001eb059100	0.666111
Zm00001eb037520	0.909848
Zm00001eb069020	0.685985
Zm00001eb057440	0.907648
Zm00001eb039810	0.859664
Zm00001eb037280	0.730507
Zm00001eb044420	0.822602
Zm00001eb037520	0.904795
Zm00001eb157640	0.72668
Zm00001eb147850	0.85872
Zm00001eb085050	0.683889
Zm00001eb130760	0.618226
Zm00001eb133840	0.725374
Zm00001eb128490	0.758923
Zm00001eb081810	0.78546
Zm00001eb130280	0.806833
Zm00001eb156930	0.733381
Zm00001eb131600	0.640212
Zm00001eb127150	0.812033
Zm00001eb084520	0.68482
Zm00001eb119100	0.725081
Zm00001eb133840	0.716107
Zm00001eb157640	0.73181
Zm00001eb084420	0.670618
Zm00001eb135130	0.793447
Zm00001eb131600	0.64257
Zm00001eb156930	0.730184
Zm00001eb151430	0.651518
Zm00001eb143430	0.661868
Zm00001eb084420	0.694154
Zm00001eb117640	0.780111
Zm00001eb119100	0.725081
Zm00001eb127150	0.812567
Zm00001eb095300	0.780858
Zm00001eb085050	0.680583
Zm00001eb107080	0.701578
Zm00001eb135130	0.793447
Zm00001eb107520	0.66659
Zm00001eb119130	0.806903
Zm00001eb156930	0.730184
Zm00001eb143430	0.663916
Zm00001eb131600	0.604342
Zm00001eb107640	0.636818
Zm00001eb120860	0.736178
Zm00001eb157640	0.733226
Zm00001eb133840	0.713858
Zm00001eb143430	0.660628
Zm00001eb085840	0.707242
Zm00001eb135130	0.793447
Zm00001eb145520	0.761988
[truncated: 635 more rows]
