# Supplementary material for: Integrative analysis of co-expression networks and codon usage bias in maize under biotic stress
Source: PLoS One. 2025 Jul 23;20(7):e0317755. doi: 10.1371/journal.pone.0317755 (PMC12286398; doi:10.1371/journal.pone.0317755)
Supplement: S6 Table — (XLSX) [file pone.0317755.s006.xlsx]

## Sheet: S6 Table
Gene	ENC
Zm00001eb002790	39.8513
Zm00001eb008660	51.9354
Zm00001eb002620	43.019
Zm00001eb006530	35.532
Zm00001eb012020	37.2166
Zm00001eb000970	48.3363
Zm00001eb002620	41.9449
Zm00001eb008660	52.2759
Zm00001eb007650	53.008
Zm00001eb012020	37.2166
Zm00001eb011280	41.5801
Zm00001eb003650	50.9097
Zm00001eb000490	33.5356
Zm00001eb002800	49.2459
Zm00001eb008660	51.9354
Zm00001eb005130	47.2793
Zm00001eb012580	51.0439
Zm00001eb006440	41.207
Zm00001eb007650	53.1693
Zm00001eb002620	42.0837
Zm00001eb006420	40.9948
Zm00001eb000970	51.0461
Zm00001eb012020	37.2166
Zm00001eb012020	37.2166
Zm00001eb003930	51.3068
Zm00001eb008810	35.7815
Zm00001eb008660	51.9354
Zm00001eb006690	43.4372
Zm00001eb007650	53.2544
Zm00001eb008200	35.2815
Zm00001eb006770	42.3317
Zm00001eb008810	34.383
Zm00001eb005990	43.5629
Zm00001eb012020	37.2166
Zm00001eb000970	50.8754
Zm00001eb000490	52.6512
Zm00001eb001760	41.3303
Zm00001eb005130	40.7664
Zm00001eb012020	52.6389
Zm00001eb005130	45.6572
Zm00001eb000490	33.6544
Zm00001eb021200	50.6632
Zm00001eb021040	41.3549
Zm00001eb023570	43.3927
Zm00001eb025460	34.8608
Zm00001eb015620	54.4715
Zm00001eb026860	45.9627
Zm00001eb020680	35.9631
Zm00001eb013520	46.6772
Zm00001eb013430	35.9182
Zm00001eb026860	45.9627
Zm00001eb021720	54.3329
Zm00001eb025460	35.8052
Zm00001eb022030	61
Zm00001eb018660	50.775
Zm00001eb014000	39.7393
Zm00001eb025460	35.8052
Zm00001eb022030	61
Zm00001eb026530	49.6461
Zm00001eb013990	39.1584
Zm00001eb030000	61
Zm00001eb023070	42.3548
Zm00001eb032290	48.0419
Zm00001eb021590	39.9734
Zm00001eb022980	34.438
Zm00001eb014860	38.2114
Zm00001eb013520	47.4687
Zm00001eb025460	35.8052
Zm00001eb032290	46.4815
Zm00001eb017930	37.9504
Zm00001eb020790	39.8736
Zm00001eb013520	46.3597
Zm00001eb023400	40.5204
Zm00001eb023360	61
Zm00001eb028400	54.3557
Zm00001eb018660	50.775
Zm00001eb013520	47.5633
Zm00001eb012580	51.0439
Zm00001eb027760	49.4398
Zm00001eb018660	50.2996
Zm00001eb028400	54.6789
Zm00001eb032290	46.4142
Zm00001eb052750	48.4324
Zm00001eb057810	39.7289
Zm00001eb044860	40.4817
Zm00001eb041400	50.5017
Zm00001eb056900	48.2777
Zm00001eb044960	38.7004
Zm00001eb043480	56.9007
Zm00001eb040890	49.9054
Zm00001eb032290	47.7203
Zm00001eb054730	42.6332
Zm00001eb054040	32.648
Zm00001eb032560	40.3119
Zm00001eb032600	39.0519
Zm00001eb034220	44.9473
Zm00001eb057810	39.7289
Zm00001eb062180	54.2535
Zm00001eb052750	48.4324
Zm00001eb065750	53.9217
Zm00001eb060260	54.6639
Zm00001eb054050	41.3237
Zm00001eb057580	54.5598
Zm00001eb055850	43.679
Zm00001eb057810	39.7289
Zm00001eb049960	42.2207
Zm00001eb052000	45.2923
Zm00001eb057470	37.4884
Zm00001eb046440	33.8821
Zm00001eb034220	44.422
Zm00001eb035990	50.3469
Zm00001eb062740	61
Zm00001eb040890	41.3252
Zm00001eb047970	35.3146
Zm00001eb033060	51.2684
Zm00001eb041400	50.5017
Zm00001eb044860	38.0929
Zm00001eb052750	48.4324
Zm00001eb062180	54.2535
Zm00001eb032580	40.3119
Zm00001eb057470	37.4884
Zm00001eb032600	39.0519
Zm00001eb054040	32.9392
Zm00001eb047950	61
Zm00001eb041400	50.5017
Zm00001eb065750	53.9217
Zm00001eb056330	43.3547
Zm00001eb032290	46.4815
Zm00001eb060260	55.4576
Zm00001eb057810	39.7289
Zm00001eb048710	42.2204
Zm00001eb034220	47.1074
Zm00001eb044230	51.5096
Zm00001eb057470	37.4884
Zm00001eb040890	43.763
Zm00001eb043820	49.5047
Zm00001eb054050	42.8135
Zm00001eb057580	54.7384
Zm00001eb044580	51.454
Zm00001eb049960	44.4032
Zm00001eb057810	39.7289
Zm00001eb057000	39.2254
Zm00001eb062180	54.2535
Zm00001eb032290	46.3553
Zm00001eb052750	47.8153
Zm00001eb068860	54.3971
Zm00001eb084630	52.8778
Zm00001eb096490	42.1759
Zm00001eb129360	47.7846
Zm00001eb080890	44.2907
Zm00001eb070480	54.3373
Zm00001eb117180	50.7931
Zm00001eb076590	55.4153
Zm00001eb144910	47.2006
Zm00001eb137500	37.9179
Zm00001eb125590	47.8771
Zm00001eb096490	42.2906
Zm00001eb083620	53.7836
Zm00001eb144960	33.989
Zm00001eb129360	50.6152
Zm00001eb092770	46.6256
Zm00001eb084630	38.1521
Zm00001eb123830	39.8253
Zm00001eb117000	40.3735
Zm00001eb141210	50.6362
Zm00001eb069000	55.6273
Zm00001eb076190	35.9122
Zm00001eb129050	57.431
Zm00001eb138050	46.3001
Zm00001eb144910	44.9286
Zm00001eb091230	54.5664
Zm00001eb096980	50.6061
Zm00001eb067840	45.1642
Zm00001eb091200	50.1516
Zm00001eb129500	51.5514
Zm00001eb144800	39.2423
Zm00001eb080380	40.1768
Zm00001eb144960	33.7696
Zm00001eb117180	50.7931
Zm00001eb070480	54.3373
Zm00001eb131590	42.5018
Zm00001eb080890	41.0165
Zm00001eb129360	47.7846
Zm00001eb084630	37.2262
Zm00001eb069000	55.5922
Zm00001eb071890	42.1212
Zm00001eb144910	46.8387
Zm00001eb077230	32.084
Zm00001eb077220	34.3784
Zm00001eb068860	54.1632
Zm00001eb117180	50.4788
Zm00001eb070480	55.2342
Zm00001eb144960	42.5045
Zm00001eb141010	39.1703
Zm00001eb092770	45.2979
Zm00001eb069040	48.7034
Zm00001eb138050	46.3001
Zm00001eb068860	53.0476
Zm00001eb091230	55.1962
Zm00001eb140320	37.6036
Zm00001eb096490	42.2906
Zm00001eb129050	56.9312
Zm00001eb069600	55.8796
Zm00001eb069000	55.5922
Zm00001eb144930	33.5476
Zm00001eb096400	49.28
Zm00001eb070480	54.3373
Zm00001eb096490	42.366
Zm00001eb075660	46.8783
Zm00001eb116230	38.0274
Zm00001eb083380	41.0665
Zm00001eb122470	57.1041
Zm00001eb107200	61
Zm00001eb126780	52.9645
Zm00001eb095350	54.4461
Zm00001eb083610	45.2425
Zm00001eb141500	37.5943
Zm00001eb106660	52.8432
Zm00001eb141010	39.1703
Zm00001eb109620	46.4279
Zm00001eb106010	39.9938
Zm00001eb076180	36.1901
Zm00001eb067860	45.0657
Zm00001eb129440	36.2733
Zm00001eb070480	55.2433
Zm00001eb106370	47.404
Zm00001eb068860	52.9915
Zm00001eb081280	52.5055
Zm00001eb096930	44.2128
Zm00001eb138330	53.7406
Zm00001eb122470	55.8917
Zm00001eb131430	53.6771
Zm00001eb096400	42.4272
Zm00001eb127310	45.537
Zm00001eb070430	40.1391
Zm00001eb072850	40.3054
Zm00001eb131000	37.4973
Zm00001eb069000	55.1201
Zm00001eb096390	40.4965
Zm00001eb096510	39.9375
Zm00001eb096930	44.2128
Zm00001eb068860	54.352
Zm00001eb099910	40.5594
Zm00001eb131900	54.9995
Zm00001eb077180	54.0093
Zm00001eb144960	35.8594
Zm00001eb141010	39.1703
Zm00001eb106010	35.0743
Zm00001eb083310	39.0132
Zm00001eb122470	55.6157
Zm00001eb107200	61
Zm00001eb065890	56.1611
Zm00001eb138330	53.3007
Zm00001eb106660	52.7967
Zm00001eb078510	37.1632
Zm00001eb141500	37.472
Zm00001eb083610	44.9879
Zm00001eb126780	36.71
Zm00001eb095350	54.4216
Zm00001eb144930	33.5324
Zm00001eb141540	36.6612
Zm00001eb075660	48.0285
Zm00001eb096490	42.2906
Zm00001eb132340	50.4085
Zm00001eb102200	53.145
Zm00001eb096400	42.0334
Zm00001eb070430	40.1391
Zm00001eb096930	44.3518
Zm00001eb067850	43.9028
Zm00001eb071870	38.0583
Zm00001eb081280	51.9468
Zm00001eb127800	61
Zm00001eb084630	37.2262
Zm00001eb106370	47.7403
Zm00001eb129360	47.7846
Zm00001eb067880	47.2
Zm00001eb129440	36.2733
Zm00001eb077180	54.0093
Zm00001eb070430	40.1391
Zm00001eb096490	42.2906
Zm00001eb133050	54.6928
Zm00001eb095350	54.3552
Zm00001eb097730	56.2916
Zm00001eb141500	36.091
Zm00001eb138330	53.7406
Zm00001eb077180	54.1853
Zm00001eb129440	36.2733
Zm00001eb067870	46.3063
Zm00001eb070480	54.3373
Zm00001eb141010	39.1703
Zm00001eb083310	39.0132
Zm00001eb106010	37.9595
Zm00001eb083540	37.7058
Zm00001eb076600	36.7511
Zm00001eb131900	54.8916
Zm00001eb078730	37.7643
Zm00001eb171570	51.8645
Zm00001eb167720	41.077
Zm00001eb225230	37.8177
Zm00001eb229070	54.1845
Zm00001eb282430	40.245
Zm00001eb238670	55.3195
Zm00001eb198150	45.9397
Zm00001eb252230	40.8725
Zm00001eb194060	36.2523
Zm00001eb228510	48.4418
Zm00001eb169610	55.1186
Zm00001eb280980	55.0416
Zm00001eb233720	35.409
Zm00001eb180260	54.032
Zm00001eb199470	38.6723
Zm00001eb215710	43.5496
Zm00001eb178550	38.5747
Zm00001eb214560	39.6039
Zm00001eb247810	46.6357
Zm00001eb200430	38.6269
Zm00001eb225230	35.3158
Zm00001eb171630	52.9456
Zm00001eb218320	47.2069
Zm00001eb168620	45.5097
Zm00001eb198700	42.4151
Zm00001eb171580	52.669
Zm00001eb252630	52.019
Zm00001eb178180	48.0907
Zm00001eb163910	40.6351
Zm00001eb177270	38.387
Zm00001eb245520	42.6642
Zm00001eb250120	40.428
Zm00001eb172420	34.2787
Zm00001eb176160	50.6544
Zm00001eb239170	39.2134
Zm00001eb284360	54.1541
Zm00001eb229190	40.0906
Zm00001eb282430	39.8243
Zm00001eb238670	55.4023
Zm00001eb169610	55.3666
Zm00001eb194060	39.7193
Zm00001eb198700	42.4151
Zm00001eb229070	54.1514
Zm00001eb215710	42.6789
Zm00001eb252840	45.5357
Zm00001eb180260	53.6485
Zm00001eb233720	35.6815
Zm00001eb285660	41.0775
Zm00001eb236840	49.4787
Zm00001eb218320	47.2069
Zm00001eb171600	52.5357
Zm00001eb225230	35.3158
Zm00001eb198700	42.9788
Zm00001eb168620	35.2222
Zm00001eb244510	52.8089
Zm00001eb200430	38.6269
Zm00001eb273530	44.0631
Zm00001eb171640	52.9899
Zm00001eb253930	61
Zm00001eb284360	54.0921
Zm00001eb239170	38.1665
Zm00001eb280790	42.1048
Zm00001eb282510	50.8879
Zm00001eb180260	54.5813
Zm00001eb184000	44.2502
Zm00001eb254200	53.5659
Zm00001eb247590	51.2598
Zm00001eb235840	56.1558
Zm00001eb281840	48.6898
Zm00001eb194570	54.574
Zm00001eb252630	52.019
Zm00001eb209550	44.0733
Zm00001eb171590	50.7303
Zm00001eb259380	51.7414
Zm00001eb247760	37.343
Zm00001eb214560	39.6039
Zm00001eb167710	40.3224
Zm00001eb178190	47.6833
Zm00001eb267030	46.7498
Zm00001eb168980	50.6422
Zm00001eb177310	46.4053
Zm00001eb159290	48.9747
Zm00001eb187010	42.865
Zm00001eb150420	48.308
Zm00001eb190060	48.036
Zm00001eb272050	41.5019
Zm00001eb228910	41.925
Zm00001eb206230	38.0623
Zm00001eb255410	39.4015
Zm00001eb183220	52.4699
Zm00001eb259380	52.9098
Zm00001eb192050	45.8618
Zm00001eb252630	50.5074
Zm00001eb194580	61
Zm00001eb254200	55.1676
Zm00001eb198140	44.8881
Zm00001eb184000	45.5032
Zm00001eb148540	41.5754
Zm00001eb219270	42.1105
Zm00001eb206230	38.5998
Zm00001eb261480	41.0541
Zm00001eb249600	38.6894
Zm00001eb163790	50.4182
Zm00001eb198800	54.9798
Zm00001eb228910	41.925
Zm00001eb171610	52.3085
Zm00001eb150420	48.308
Zm00001eb161780	55.235
Zm00001eb198150	45.477
Zm00001eb252850	49.7413
Zm00001eb214560	39.6039
Zm00001eb171660	53.0309
Zm00001eb201130	38.3453
Zm00001eb259380	52.0989
Zm00001eb171590	51.9464
Zm00001eb211650	35.9163
Zm00001eb193590	56.9517
Zm00001eb156150	41.1793
Zm00001eb247760	36.8183
Zm00001eb198140	45.3982
Zm00001eb252630	52.019
Zm00001eb281840	48.6604
Zm00001eb235840	56.1558
Zm00001eb280950	43.6616
Zm00001eb165300	51.6073
Zm00001eb198700	45.1225
Zm00001eb187010	42.2876
Zm00001eb159290	44.9359
Zm00001eb178190	53.6725
Zm00001eb214560	39.6039
Zm00001eb167690	39.9147
Zm00001eb190060	48.1286
Zm00001eb254200	55.0726
Zm00001eb281840	49.7455
Zm00001eb219270	45.4479
Zm00001eb184000	45.4713
Zm00001eb198140	44.9397
Zm00001eb148310	43.5839
Zm00001eb192050	46.1416
Zm00001eb220910	37.4475
Zm00001eb150420	48.308
Zm00001eb189260	45.0169
Zm00001eb159290	42.2168
Zm00001eb261480	39.4891
Zm00001eb206230	37.694
Zm00001eb198800	54.8519
Zm00001eb163790	50.8769
Zm00001eb230820	39.5186
Zm00001eb246640	36.5282
Zm00001eb153340	54.3131
Zm00001eb194190	52.4342
Zm00001eb229100	55.2925
Zm00001eb267030	46.7498
Zm00001eb167690	39.9147
Zm00001eb245610	43.8718
Zm00001eb170040	40.0878
Zm00001eb233090	50.4656
Zm00001eb198880	53.0503
Zm00001eb243130	40.6607
Zm00001eb193590	57.3114
Zm00001eb269130	40.5158
Zm00001eb157820	38.192
Zm00001eb218000	36.7399
Zm00001eb281840	47.7836
Zm00001eb258290	39.4759
Zm00001eb171550	51.8091
Zm00001eb167690	41.3938
Zm00001eb170040	41.1029
Zm00001eb229100	53.5621
Zm00001eb224610	45.0975
Zm00001eb194190	39.9081
Zm00001eb165120	53.7411
Zm00001eb185220	50.8745
Zm00001eb255490	39.878
Zm00001eb153170	38.4632
Zm00001eb198140	43.6482
Zm00001eb183220	39.4421
Zm00001eb193590	55.4884
Zm00001eb154990	47.6908
Zm00001eb272090	45.1701
Zm00001eb170040	40.8499
Zm00001eb167690	39.9147
Zm00001eb214560	39.6039
Zm00001eb267030	47.7943
Zm00001eb229100	53.8944
Zm00001eb258290	39.4759
Zm00001eb153340	54.5823
Zm00001eb230820	49.1904
Zm00001eb289010	38.7226
Zm00001eb170020	43.9879
Zm00001eb252630	52.0587
Zm00001eb227740	41.1154
Zm00001eb233090	50.4656
Zm00001eb183220	40.8597
Zm00001eb193590	57.0341
Zm00001eb150050	37.5244
Zm00001eb171560	52.845
Zm00001eb194190	57.1196
Zm00001eb220030	44.2673
Zm00001eb228910	41.925
Zm00001eb285360	39.5654
Zm00001eb258290	39.4759
Zm00001eb233880	38.1542
Zm00001eb267030	46.7498
Zm00001eb183220	40.25
Zm00001eb151540	46.6479
Zm00001eb185220	51.3534
Zm00001eb195200	39.8439
Zm00001eb165120	46.5913
Zm00001eb225410	41.4311
Zm00001eb167340	35.1291
Zm00001eb180260	54.0192
Zm00001eb154480	54.2898
Zm00001eb280980	54.6992
Zm00001eb271480	35.1603
Zm00001eb247450	44.6457
Zm00001eb170470	51.8123
Zm00001eb202830	51.28
Zm00001eb171520	51.8213
Zm00001eb257900	55.7443
Zm00001eb158850	49.9123
Zm00001eb244510	52.1441
Zm00001eb283280	42.2678
Zm00001eb193590	54.6206
Zm00001eb170470	52.131
Zm00001eb271480	40.3298
Zm00001eb264630	50.6028
Zm00001eb271240	38.731
Zm00001eb267480	36.6695
Zm00001eb182680	53.7402
Zm00001eb222980	34.8597
Zm00001eb146080	55.4294
Zm00001eb172970	55.7477
Zm00001eb265900	51.967
Zm00001eb198700	42.9293
Zm00001eb255240	48.6349
Zm00001eb222660	44.0851
Zm00001eb246370	45.5768
Zm00001eb165620	37.6408
Zm00001eb244510	53.5252
Zm00001eb280200	39.633
Zm00001eb150740	39.557
Zm00001eb167690	39.9147
Zm00001eb170470	51.9247
Zm00001eb271480	35.1798
Zm00001eb247450	40.007
Zm00001eb202830	50.891
Zm00001eb280980	55.1389
Zm00001eb234120	38.0424
Zm00001eb154480	54.2898
Zm00001eb193590	56.9517
Zm00001eb165160	51.4861
Zm00001eb158850	50.9477
Zm00001eb146080	55.4942
Zm00001eb182680	53.2529
Zm00001eb210660	41.4968
Zm00001eb265900	52.0503
Zm00001eb170050	44.1461
Zm00001eb172970	55.8289
Zm00001eb279430	47.0218
Zm00001eb267050	36.5437
Zm00001eb264630	47.8293
Zm00001eb280980	54.6038
Zm00001eb248960	40.6288
Zm00001eb277070	54.6297
Zm00001eb150740	41.413
Zm00001eb244510	53.5007
Zm00001eb267030	54.8797
Zm00001eb225230	36.1997
Zm00001eb246370	46.1538
Zm00001eb165620	38.5809
Zm00001eb149490	41.7299
Zm00001eb422190	42.933
Zm00001eb326620	56.4399
Zm00001eb403860	41.6757
Zm00001eb429330	46.5275
Zm00001eb303010	53.9741
Zm00001eb442370	51.4581
Zm00001eb320870	45.7626
Zm00001eb299370	39.1041
Zm00001eb392880	44.8025
Zm00001eb411380	54.6008
Zm00001eb369310	48.5118
Zm00001eb330540	39.3429
Zm00001eb322880	57.1146
Zm00001eb340450	33.0541
Zm00001eb299050	52.1205
Zm00001eb440710	52.4677
Zm00001eb412960	53.455
Zm00001eb415730	52.4581
Zm00001eb315650	40.8724
Zm00001eb379140	41.2083
Zm00001eb321260	42.324
Zm00001eb361030	55.5399
Zm00001eb411380	55.0898
Zm00001eb324500	43.2048
Zm00001eb378020	52.9961
Zm00001eb328280	50.1423
Zm00001eb322690	36.3723
Zm00001eb352800	55.1846
Zm00001eb346870	55.8144
Zm00001eb406100	39.958
Zm00001eb375040	47.597
Zm00001eb320870	47.2687
Zm00001eb289160	55.7534
Zm00001eb429330	46.5275
Zm00001eb418460	37.0865
Zm00001eb314890	37.9534
Zm00001eb315100	35.8391
Zm00001eb335210	43.7433
Zm00001eb415730	52.1517
Zm00001eb354260	39.8717
Zm00001eb403040	50.3701
Zm00001eb322880	55.6687
Zm00001eb328280	49.554
Zm00001eb392880	44.8025
Zm00001eb350120	43.6571
Zm00001eb369310	48.5118
Zm00001eb417450	33.7189
Zm00001eb303010	53.9741
Zm00001eb403860	41.9948
Zm00001eb326620	56.636
Zm00001eb320870	46.3618
Zm00001eb415730	54.6024
Zm00001eb379140	41.2068
Zm00001eb403040	50.29
Zm00001eb322880	55.3691
Zm00001eb305200	45.3974
Zm00001eb333240	46.5492
Zm00001eb406130	45.5536
Zm00001eb404560	41.0265
Zm00001eb418460	36.8385
Zm00001eb429330	46.5275
Zm00001eb403860	42.4603
Zm00001eb411380	54.425
Zm00001eb369310	48.1071
Zm00001eb331290	52.0298
Zm00001eb328280	38.248
Zm00001eb354260	42.9322
Zm00001eb332460	36.7557
Zm00001eb403040	51.7759
Zm00001eb326780	45.2437
Zm00001eb315100	35.8391
Zm00001eb374630	40.7861
Zm00001eb406570	37.803
Zm00001eb384900	37.0641
Zm00001eb292060	53.9622
Zm00001eb331290	51.1861
Zm00001eb304560	52.8415
Zm00001eb317190	37.7965
Zm00001eb313390	50.9618
Zm00001eb308670	45.6629
Zm00001eb365730	39.1482
Zm00001eb397500	47.1
Zm00001eb348660	55.2638
Zm00001eb411380	55.2476
Zm00001eb289160	55.7534
Zm00001eb313250	35.808
Zm00001eb326420	34.3554
Zm00001eb333240	48.9526
Zm00001eb333100	46.5117
Zm00001eb417550	46.3047
Zm00001eb426730	54.6252
Zm00001eb415730	54.7723
Zm00001eb374630	37.3744
Zm00001eb406350	38.4764
Zm00001eb398680	53.3907
Zm00001eb399220	53.1456
Zm00001eb414260	54.497
Zm00001eb384280	41.0765
Zm00001eb289160	55.7981
Zm00001eb387070	41.9031
Zm00001eb326780	45.7658
Zm00001eb313390	50.9618
Zm00001eb317190	38.0989
Zm00001eb403040	52.3681
Zm00001eb304560	52.7709
Zm00001eb366710	53.5485
Zm00001eb312070	38.0242
Zm00001eb292060	54.3493
Zm00001eb406570	48.0459
Zm00001eb323490	46.2776
Zm00001eb289160	55.7933
Zm00001eb331290	50.2706
Zm00001eb397500	45.7549
Zm00001eb400180	53.4817
Zm00001eb291460	45.9591
Zm00001eb426730	54.1452
Zm00001eb292200	49.7936
Zm00001eb411380	53.9695
Zm00001eb374630	35.4521
Zm00001eb333240	46.5492
Zm00001eb298650	50.5051
Zm00001eb337300	49.2256
Zm00001eb333100	49.2815
Zm00001eb387070	41.9031
Zm00001eb369310	44.2586
Zm00001eb315490	37.8927
Zm00001eb384280	40.5848
Zm00001eb331290	52.0298
Zm00001eb403920	52.7952
Zm00001eb326420	33.5992
Zm00001eb306400	40.78
Zm00001eb331290	51.4361
Zm00001eb292880	46.9506
Zm00001eb310260	40.9126
Zm00001eb411520	36.9151
Zm00001eb335340	55.476
Zm00001eb409740	54.5207
Zm00001eb391320	61
Zm00001eb326780	46.4072
Zm00001eb373050	42.2734
Zm00001eb419160	51.4581
Zm00001eb289500	52.1094
Zm00001eb355990	44.7939
Zm00001eb299350	47.3668
Zm00001eb399220	34.5011
Zm00001eb391690	46.1292
Zm00001eb403920	52.7952
Zm00001eb331290	51.4361
Zm00001eb375610	61
Zm00001eb290510	54.9208
Zm00001eb414260	54.497
Zm00001eb397580	50.7841
Zm00001eb406350	38.8721
Zm00001eb333240	46.5492
Zm00001eb293480	49.0599
Zm00001eb293660	40.1667
Zm00001eb419390	47.9916
Zm00001eb306400	38.9704
Zm00001eb341580	44.8799
Zm00001eb331290	52.2913
Zm00001eb414260	54.6174
Zm00001eb399220	34.5011
Zm00001eb399590	42.9199
Zm00001eb376150	37.9517
Zm00001eb326420	33.6267
Zm00001eb406350	38.564
Zm00001eb289500	52.1035
Zm00001eb412980	54.4248
Zm00001eb299450	49.1109
Zm00001eb409740	55.9353
Zm00001eb352530	53.6945
Zm00001eb335340	55.7944
Zm00001eb403920	52.7952
Zm00001eb418060	39.4962
Zm00001eb326420	34.0177
Zm00001eb413300	38.0772
Zm00001eb399220	34.5011
Zm00001eb414260	54.6174
Zm00001eb326780	44.6558
Zm00001eb289190	49.1373
Zm00001eb293480	49.908
Zm00001eb412970	54.5043
Zm00001eb380860	35.3938
Zm00001eb374630	37.2811
Zm00001eb406350	38.4764
Zm00001eb397580	50.7841
Zm00001eb369710	39.8205
Zm00001eb326780	45.1406
Zm00001eb345260	52.3918
Zm00001eb316520	47.8163
Zm00001eb350790	54.705
Zm00001eb411300	52.3144
Zm00001eb377070	44.9555
Zm00001eb340450	33.0541
Zm00001eb324700	36.2885
Zm00001eb310760	35.9871
Zm00001eb410040	39.493
Zm00001eb331920	51.0945
Zm00001eb369310	48.8364
Zm00001eb355970	54.511
Zm00001eb401400	49.0346
Zm00001eb384740	42.0771
Zm00001eb403860	41.6757
Zm00001eb386190	51.9637
Zm00001eb428040	39.8084
Zm00001eb371370	39.1046
Zm00001eb309110	38.9733
Zm00001eb399600	61
Zm00001eb304260	45.1203
Zm00001eb403040	50.29
Zm00001eb325340	37.96
Zm00001eb323330	40.3901
Zm00001eb301890	43.244
Zm00001eb326780	46.48
Zm00001eb375040	47.9396
Zm00001eb350340	50.4942
Zm00001eb329730	35.6405
Zm00001eb292890	45.8147
Zm00001eb347530	56.2321
Zm00001eb331290	51.1861
Zm00001eb373030	42.2929
Zm00001eb355980	48.2735
Zm00001eb327800	47.8087
Zm00001eb386080	50.4271
Zm00001eb313400	50.5591
Zm00001eb409710	47.1324
Zm00001eb304260	42.9276
Zm00001eb331290	52.2913
Zm00001eb324700	36.2885
Zm00001eb340450	33.0541
Zm00001eb299340	41.2427
Zm00001eb415730	54.5761
Zm00001eb406350	38.4764
Zm00001eb411300	52.481
Zm00001eb350790	54.7548
Zm00001eb316520	44.2918
Zm00001eb388220	44.8596
Zm00001eb401400	50.7344
Zm00001eb421790	36.1783
Zm00001eb301500	36.4079
Zm00001eb375040	48.4776
Zm00001eb369390	53.1371
Zm00001eb386190	51.9136
Zm00001eb410730	44.3049
Zm00001eb339970	38.861
Zm00001eb331920	53.4035
Zm00001eb316520	44.1666
Zm00001eb411300	52.7482
Zm00001eb326780	45.7943
Zm00001eb326540	45.6536
Zm00001eb406090	52.621
Zm00001eb323330	40.2552
Zm00001eb371370	41.3068
Zm00001eb340450	33.0541
Zm00001eb304260	43.1612
Zm00001eb399600	61
Zm00001eb309110	38.6162
Zm00001eb412990	55.4016
Zm00001eb327800	47.7721
Zm00001eb311450	55.0251
Zm00001eb411380	55.8091
Zm00001eb395510	43.9756
Zm00001eb350340	53.3905
Zm00001eb375040	48.2671
Zm00001eb294880	42.1794
Zm00001eb292890	46.538
Zm00001eb429330	46.5275
Zm00001eb347530	40.4933
Zm00001eb442960	51.6524
Zm00001eb008460	54.8671
Zm00001eb002690	39.9349
Zm00001eb008290	54.4974
Zm00001eb001500	54.657
Zm00001eb000850	42.663
Zm00001eb008460	54.9616
Zm00001eb000020	46.1806
Zm00001eb001500	53.4064
Zm00001eb001500	54.503
Zm00001eb008270	54.138
Zm00001eb008290	54.4974
Zm00001eb006690	43.4372
Zm00001eb001850	61
Zm00001eb001500	53.6255
Zm00001eb008140	40.8935
Zm00001eb008290	54.4974
Zm00001eb008270	54.138
Zm00001eb000020	51.1065
Zm00001eb000130	61
Zm00001eb001500	55.4877
Zm00001eb001500	54.4977
Zm00001eb002950	39.8782
Zm00001eb001500	54.645
Zm00001eb000020	51.9102
Zm00001eb001500	51.6833
Zm00001eb000130	61
Zm00001eb001080	61
Zm00001eb000020	52.9408
Zm00001eb002950	40.3227
Zm00001eb001260	53.1208
Zm00001eb016940	49.8481
Zm00001eb010700	49.3175
Zm00001eb013740	41.5262
Zm00001eb024570	49.5813
Zm00001eb011700	56.152
Zm00001eb015620	54.4715
Zm00001eb016940	49.8481
Zm00001eb008530	49.9054
Zm00001eb024570	49.5813
Zm00001eb024570	49.5813
Zm00001eb020170	41.9976
Zm00001eb021050	55.4687
Zm00001eb011700	56.152
Zm00001eb024900	54.6502
Zm00001eb024820	38.992
Zm00001eb024900	54.6322
Zm00001eb024820	39.7563
Zm00001eb011700	56.152
Zm00001eb012040	39.7974
Zm00001eb020710	43.7777
Zm00001eb023820	45.1556
Zm00001eb024570	49.5813
Zm00001eb008460	54.2797
Zm00001eb013950	41.3154
Zm00001eb017400	43.2299
Zm00001eb023820	42.8735
Zm00001eb020710	43.7777
Zm00001eb012040	40.5076
Zm00001eb046580	52.4297
Zm00001eb027970	54.5447
Zm00001eb041860	43.6645
Zm00001eb042450	55.3063
Zm00001eb047060	46.0998
Zm00001eb042780	43.2263
Zm00001eb031310	54.9355
Zm00001eb032290	46.3553
Zm00001eb026330	57.7999
Zm00001eb027970	54.4744
Zm00001eb037310	52.9701
Zm00001eb042780	43.1793
Zm00001eb047060	44.3313
Zm00001eb041860	45.2069
Zm00001eb042450	54.2832
Zm00001eb041410	48.9029
Zm00001eb032290	46.4815
Zm00001eb040130	53.3612
Zm00001eb031310	54.3896
Zm00001eb031310	54.3896
Zm00001eb031310	53.6961
Zm00001eb047060	47.6332
Zm00001eb040130	48.5876
Zm00001eb053500	55.7859
Zm00001eb047060	44.7368
Zm00001eb031310	54.6782
Zm00001eb050990	54.0632
Zm00001eb032290	47.7203
Zm00001eb036680	55.8525
Zm00001eb032290	46.4815
Zm00001eb029050	61
Zm00001eb025840	55.4913
Zm00001eb026690	45.1092
Zm00001eb029300	37.9068
Zm00001eb050070	42.4432
Zm00001eb041730	52.0432
Zm00001eb032290	46.4142
Zm00001eb026690	45.1092
Zm00001eb031310	54.3896
Zm00001eb046840	51.7196
Zm00001eb041730	52.0432
Zm00001eb029300	37.9068
Zm00001eb050070	42.4617
Zm00001eb067210	56.3462
Zm00001eb061400	38.0094
Zm00001eb102150	52.1743
Zm00001eb105030	49.4498
Zm00001eb123270	54.226
Zm00001eb125560	44.8607
Zm00001eb071760	55.4193
Zm00001eb056510	49.9941
Zm00001eb124940	36.8111
Zm00001eb102150	52.293
Zm00001eb053500	55.5217
Zm00001eb097690	52.6023
Zm00001eb087090	49.5017
Zm00001eb104630	35.8823
Zm00001eb073290	36.3401
Zm00001eb056510	49.7284
Zm00001eb100820	40.5305
Zm00001eb055030	55.1704
Zm00001eb104880	40.8277
Zm00001eb101770	48.1984
Zm00001eb125560	44.8798
Zm00001eb124340	50.4745
Zm00001eb063220	51.3299
Zm00001eb094610	42.7406
Zm00001eb078570	38.6681
Zm00001eb095050	44.8744
Zm00001eb073660	40.0798
Zm00001eb058220	54.8904
Zm00001eb072190	55.2182
Zm00001eb115900	48.4749
Zm00001eb102470	40.7827
Zm00001eb102200	53.145
Zm00001eb078070	52.8647
Zm00001eb125560	44.9933
Zm00001eb058490	52.1746
Zm00001eb061740	41.039
Zm00001eb121650	35.2564
Zm00001eb123270	54.1933
Zm00001eb105030	49.4175
Zm00001eb055850	42.1258
Zm00001eb115900	45.9822
Zm00001eb100820	41.7024
Zm00001eb078120	54.0369
Zm00001eb109330	50.7594
Zm00001eb073290	36.4764
Zm00001eb059930	36.3954
Zm00001eb078070	53.9038
Zm00001eb079460	53.5985
Zm00001eb100710	48.8572
Zm00001eb087090	49.5017
Zm00001eb066210	37.7265
Zm00001eb102150	52.293
Zm00001eb055560	40.6986
Zm00001eb104880	40.6413
Zm00001eb055030	55.1704
Zm00001eb062390	35.1212
Zm00001eb063220	57.7471
Zm00001eb101100	52.3563
Zm00001eb102470	40.7827
Zm00001eb084190	37.7647
Zm00001eb056510	50.1634
Zm00001eb073660	40.03
Zm00001eb058220	54.8526
Zm00001eb062360	46.6106
Zm00001eb099560	50.738
Zm00001eb078120	53.332
Zm00001eb111640	56.3498
Zm00001eb056510	49.7505
Zm00001eb053540	56.1617
Zm00001eb072660	48.9194
Zm00001eb053500	54.1901
Zm00001eb077540	54.1132
Zm00001eb067380	36.194
Zm00001eb078070	53.8759
Zm00001eb065630	56.4608
Zm00001eb071760	55.4193
Zm00001eb058150	34.959
Zm00001eb102150	52.3765
Zm00001eb064620	43.279
Zm00001eb081360	48.6163
Zm00001eb106640	52.7292
Zm00001eb110400	54.7407
Zm00001eb065630	35.953
Zm00001eb107990	45.9068
Zm00001eb078070	53.9038
Zm00001eb119450	50.1919
Zm00001eb078120	54.1992
Zm00001eb077670	47.1136
Zm00001eb072190	55.0774
Zm00001eb090200	53.2534
Zm00001eb064620	48.0802
Zm00001eb066190	50.4751
Zm00001eb079430	56.846
Zm00001eb079790	36.1583
Zm00001eb102150	52.8448
Zm00001eb079170	37.5303
Zm00001eb058490	52.0339
Zm00001eb063110	35.9481
Zm00001eb054960	51.0296
Zm00001eb078070	52.8647
Zm00001eb067380	36.194
Zm00001eb077540	53.6803
Zm00001eb096980	50.6061
Zm00001eb072190	55.2331
Zm00001eb087380	43.6007
Zm00001eb053540	56.2926
Zm00001eb056510	49.7505
Zm00001eb078120	54.8571
Zm00001eb111640	56.5054
Zm00001eb095050	45.0188
Zm00001eb120900	48.6325
Zm00001eb102150	52.1754
Zm00001eb075700	50.9418
Zm00001eb058490	52.1356
Zm00001eb125560	45.6907
Zm00001eb076710	52.4558
Zm00001eb071760	55.1057
Zm00001eb056510	53.1212
Zm00001eb053540	56.0236
Zm00001eb060130	35.2177
Zm00001eb072190	55.5425
Zm00001eb065630	35.953
Zm00001eb110400	39.4075
Zm00001eb053500	53.5307
Zm00001eb124980	53.1545
Zm00001eb066820	47.1455
Zm00001eb079790	36.9517
Zm00001eb079440	53.5985
Zm00001eb072890	46.3894
Zm00001eb058490	52.0996
Zm00001eb079170	37.0429
Zm00001eb109830	46.9419
Zm00001eb064620	44.1434
Zm00001eb066190	52.7828
Zm00001eb102150	52.142
Zm00001eb210140	53.4916
Zm00001eb183390	54.3638
Zm00001eb157810	53.8223
Zm00001eb197070	46.6057
Zm00001eb168910	49.5425
Zm00001eb167780	55.9035
Zm00001eb152700	52.1129
Zm00001eb178120	54.5514
Zm00001eb196180	56.9889
Zm00001eb170970	53.758
Zm00001eb176110	40.5975
Zm00001eb204150	45.4838
Zm00001eb191220	40.3569
Zm00001eb138920	40.8749
Zm00001eb142710	48.3176
Zm00001eb135120	53.544
Zm00001eb141500	37.472
Zm00001eb126820	54.3687
Zm00001eb152160	40.9993
Zm00001eb167780	55.9035
Zm00001eb168910	48.1775
Zm00001eb188910	53.2291
Zm00001eb158630	41.4485
Zm00001eb149810	43.932
Zm00001eb141500	36.091
Zm00001eb161660	54.6471
Zm00001eb142710	46.2288
Zm00001eb189180	52.3577
Zm00001eb207060	56.0471
Zm00001eb191480	35.8021
Zm00001eb198280	50.8106
Zm00001eb157810	54.0898
Zm00001eb171500	52.3929
Zm00001eb152700	53.0233
Zm00001eb163860	37.7762
Zm00001eb196180	55.2271
Zm00001eb210140	54.5485
Zm00001eb145870	39.6919
Zm00001eb211460	55.0477
Zm00001eb183390	54.7587
Zm00001eb161660	35.4937
Zm00001eb141500	37.5943
Zm00001eb133240	44.6301
Zm00001eb178120	54.5655
Zm00001eb150570	61
Zm00001eb204150	43.5809
Zm00001eb170970	53.758
Zm00001eb203880	51.5114
Zm00001eb211290	39.7063
Zm00001eb210140	41.6403
Zm00001eb188910	51.8202
Zm00001eb137610	51.2017
Zm00001eb152160	40.9993
Zm00001eb147900	53.8054
Zm00001eb168910	49.5425
Zm00001eb167780	55.9035
Zm00001eb191480	34.2092
Zm00001eb127460	40.2942
Zm00001eb142710	48.1682
Zm00001eb161660	44.4427
Zm00001eb194450	54.3538
Zm00001eb207060	55.9391
Zm00001eb141910	49.087
Zm00001eb147830	52.2938
Zm00001eb148000	52.1822
Zm00001eb194780	50.0909
Zm00001eb194450	54.3538
Zm00001eb200730	55.036
Zm00001eb187430	46.0328
Zm00001eb127300	39.295
Zm00001eb168550	42.6382
Zm00001eb164780	51.8622
Zm00001eb144240	41.38
Zm00001eb184080	51.9981
Zm00001eb198280	50.8106
Zm00001eb202700	50.3683
Zm00001eb159730	48.3783
Zm00001eb211300	35.5692
Zm00001eb171510	52.3253
Zm00001eb201940	55.4711
Zm00001eb195590	61
Zm00001eb198280	51.6835
Zm00001eb152750	52.9665
Zm00001eb165610	44.08
Zm00001eb168550	42.8694
Zm00001eb126990	52.8057
Zm00001eb127300	38.3196
Zm00001eb200730	55.9555
Zm00001eb193710	40.713
Zm00001eb130500	35.3096
Zm00001eb168900	54.7642
Zm00001eb211300	35.5692
Zm00001eb206090	54.4941
Zm00001eb137000	54.4105
Zm00001eb158800	40.3465
Zm00001eb184080	52.0536
Zm00001eb144240	40.1495
Zm00001eb164780	52.5007
Zm00001eb213190	54.4695
Zm00001eb128330	50.1655
Zm00001eb198280	50.455
Zm00001eb194450	54.3538
Zm00001eb194780	49.2
Zm00001eb190330	40.4279
Zm00001eb158100	54.2238
Zm00001eb195590	61
Zm00001eb152710	36.4496
Zm00001eb202700	50.7722
Zm00001eb140600	38.8099
Zm00001eb211300	37.8335
Zm00001eb159730	48.2727
Zm00001eb158100	54.2238
Zm00001eb200730	55.9555
Zm00001eb127300	40.4421
Zm00001eb203910	51.9839
Zm00001eb201180	46.6964
Zm00001eb194450	54.3538
Zm00001eb168550	43.4076
Zm00001eb165610	44.8903
Zm00001eb152750	52.8136
Zm00001eb184070	55.4148
Zm00001eb184080	52.3847
Zm00001eb206090	54.9386
Zm00001eb165140	47.5945
Zm00001eb165100	47.5945
Zm00001eb130500	35.3096
Zm00001eb168900	55.6563
Zm00001eb182590	55.1766
Zm00001eb182590	55.2389
Zm00001eb196180	56.2667
Zm00001eb163880	41.0719
Zm00001eb210780	37.9264
Zm00001eb200450	51.6763
Zm00001eb184080	52.5074
Zm00001eb171370	53.1781
Zm00001eb189150	49.4604
Zm00001eb126080	50.5608
Zm00001eb194450	54.3538
Zm00001eb213110	47.4977
Zm00001eb133290	54.2073
Zm00001eb161290	34.7517
Zm00001eb150180	50.9314
Zm00001eb193940	44.2454
Zm00001eb162060	45.5425
Zm00001eb210780	36.4502
Zm00001eb137000	54.4105
Zm00001eb158270	50.5775
Zm00001eb141610	52.9581
Zm00001eb160010	40.5735
Zm00001eb186190	38.6257
Zm00001eb170950	36.4014
Zm00001eb173390	37.4331
Zm00001eb189150	49.4604
Zm00001eb137000	54.4105
Zm00001eb193940	44.2137
Zm00001eb200450	51.0842
Zm00001eb200540	46.508
Zm00001eb211650	35.9163
Zm00001eb141610	53.038
Zm00001eb127710	46.0545
Zm00001eb170950	36.2819
Zm00001eb150180	50.9314
Zm00001eb213110	47.8546
Zm00001eb207770	46.3462
Zm00001eb198280	50.8106
Zm00001eb158270	50.796
Zm00001eb182590	55.0756
Zm00001eb160010	40.8181
Zm00001eb141610	52.9581
Zm00001eb193940	44.5675
Zm00001eb171200	44.6665
Zm00001eb137000	54.4105
Zm00001eb210780	38.0068
Zm00001eb189150	49.4604
Zm00001eb168550	44.0022
Zm00001eb196180	56.2596
Zm00001eb127300	38.3935
Zm00001eb200730	55.2059
Zm00001eb173390	37.8268
Zm00001eb170950	36.4938
Zm00001eb164750	38.3013
Zm00001eb196180	56.9149
Zm00001eb179540	51.9389
Zm00001eb148790	54.207
Zm00001eb158520	37.0409
Zm00001eb176110	39.8501
Zm00001eb150450	50.4134
Zm00001eb207270	53.2808
Zm00001eb147900	53.5959
Zm00001eb149680	51.7044
Zm00001eb137610	51.4953
Zm00001eb210140	41.6403
Zm00001eb176620	36.7764
Zm00001eb159340	44.3566
Zm00001eb161660	36.2794
Zm00001eb154550	42.4149
Zm00001eb137610	51.4189
Zm00001eb200920	54.2124
Zm00001eb165310	44.4961
Zm00001eb147900	54.3428
Zm00001eb142940	53.7796
Zm00001eb194010	61
Zm00001eb170950	39.4167
Zm00001eb148790	54.215
Zm00001eb196180	55.6377
Zm00001eb176110	39.7124
Zm00001eb170950	36.7881
Zm00001eb176620	42.4599
Zm00001eb139570	48.1176
Zm00001eb207270	53.4495
Zm00001eb160570	49.18
Zm00001eb149680	51.0069
Zm00001eb165310	40.3541
Zm00001eb171490	51.1238
Zm00001eb159320	55.7974
Zm00001eb176110	40.488
Zm00001eb196180	55.964
Zm00001eb188030	55.786
Zm00001eb209960	53.0411
Zm00001eb207270	53.7294
Zm00001eb142940	53.487
Zm00001eb147900	54.0827
Zm00001eb137610	51.2017
Zm00001eb185910	44.225
Zm00001eb242490	52.4846
Zm00001eb387920	53.7081
Zm00001eb340370	51.7879
Zm00001eb267030	54.8797
Zm00001eb294850	49.8495
Zm00001eb291530	40.6856
Zm00001eb228120	51.9747
Zm00001eb405650	56.3089
Zm00001eb255980	56.4296
Zm00001eb315530	51.3693
Zm00001eb403040	52.3681
Zm00001eb294810	38.8974
Zm00001eb248540	50.3819
Zm00001eb347610	36.9334
Zm00001eb374260	61
Zm00001eb228320	39.2434
Zm00001eb291530	40.6856
Zm00001eb294850	50.1224
Zm00001eb255590	57.6902
Zm00001eb334770	37.8378
Zm00001eb265890	49.6743
Zm00001eb243040	37.5373
Zm00001eb409680	52.6123
Zm00001eb215920	44.8744
Zm00001eb357070	36.3212
Zm00001eb307290	55.741
Zm00001eb248540	41.9558
Zm00001eb294810	41.0294
Zm00001eb296460	53.5711
Zm00001eb336990	55.9142
Zm00001eb381470	53.3874
Zm00001eb255980	52.6808
Zm00001eb268830	42.6858
Zm00001eb347680	51.7806
Zm00001eb331990	48.2753
Zm00001eb381980	45.7939
Zm00001eb370650	54.2173
Zm00001eb250790	47.5856
Zm00001eb235450	48.344
Zm00001eb272290	50.604
Zm00001eb303110	53.4119
Zm00001eb219040	38.5286
Zm00001eb316050	51.4877
Zm00001eb390500	45.2898
Zm00001eb396610	41.7969
Zm00001eb272290	50.6558
Zm00001eb223330	47.8806
Zm00001eb235450	47.3716
Zm00001eb399940	52.5676
Zm00001eb409850	52.4077
Zm00001eb214490	52.4043
Zm00001eb282710	53.0066
Zm00001eb403940	53.7323
Zm00001eb390500	47.7554
Zm00001eb404020	56.1069
Zm00001eb254080	53.0432
Zm00001eb315990	38.4879
Zm00001eb303110	53.4358
Zm00001eb392440	53.2949
Zm00001eb246860	35.8102
Zm00001eb403040	50.29
Zm00001eb409090	46.4153
Zm00001eb258670	39.8627
Zm00001eb267030	46.7498
Zm00001eb404020	56.2995
Zm00001eb325710	49.172
Zm00001eb253990	55.182
Zm00001eb304290	49.7613
Zm00001eb387920	54.3922
Zm00001eb272940	54.4689
Zm00001eb303800	36.7763
Zm00001eb286090	45.9851
Zm00001eb253850	56.3286
Zm00001eb403040	51.7759
Zm00001eb315130	43.0298
Zm00001eb392440	54.6891
Zm00001eb222730	53.0073
Zm00001eb334770	36.952
Zm00001eb215190	48.3233
Zm00001eb412910	49.7774
Zm00001eb387920	54.4101
Zm00001eb216870	44.911
Zm00001eb284750	34.9781
Zm00001eb265890	49.5897
Zm00001eb267030	47.7943
Zm00001eb289050	53.0354
Zm00001eb347020	36.1335
Zm00001eb283530	42.577
Zm00001eb268830	42.6858
Zm00001eb378850	61
Zm00001eb362300	53.6258
Zm00001eb350470	38.6301
Zm00001eb369310	48.5118
Zm00001eb223910	37.5779
Zm00001eb271700	52.933
Zm00001eb369350	50.0976
Zm00001eb283530	45.8897
Zm00001eb332520	47.3462
Zm00001eb337450	36.7083
Zm00001eb272290	49.9927
Zm00001eb362300	53.4685
Zm00001eb371130	50.9538
Zm00001eb384620	43.4631
Zm00001eb347680	52.7218
Zm00001eb304290	49.7347
Zm00001eb238330	51.3065
Zm00001eb218080	45.7095
Zm00001eb348520	39.5631
Zm00001eb396460	52.5392
Zm00001eb246860	39.3231
Zm00001eb348960	48.556
Zm00001eb283110	52.7759
Zm00001eb304260	42.9276
Zm00001eb265890	49.6743
Zm00001eb284750	34.9781
Zm00001eb396460	52.508
Zm00001eb216870	43.6725
Zm00001eb334120	50.6005
Zm00001eb375490	55.5187
Zm00001eb406870	54.3933
Zm00001eb370320	53.9748
Zm00001eb347680	52.7218
Zm00001eb318120	54.4092
Zm00001eb291710	54.248
Zm00001eb304260	43.1612
Zm00001eb353710	46.8881
Zm00001eb369310	48.8364
Zm00001eb386670	53.0254
Zm00001eb400600	55.3455
Zm00001eb316960	41.8655
Zm00001eb404020	50.9567
Zm00001eb233140	50.9409
Zm00001eb379440	53.8717
Zm00001eb229180	53.6081
Zm00001eb394210	34.8845
Zm00001eb333520	50.5531
Zm00001eb324700	36.2885
Zm00001eb366080	55.6453
Zm00001eb240200	61
Zm00001eb233140	53.9421
Zm00001eb400600	55.3301
Zm00001eb386670	53.492
Zm00001eb229930	43.5398
Zm00001eb229430	35.5509
Zm00001eb298310	34.3215
Zm00001eb260960	47.3093
Zm00001eb240970	53.8964
Zm00001eb342270	42.8948
Zm00001eb281260	61
Zm00001eb233250	38.7127
Zm00001eb284360	54.0921
Zm00001eb345610	56.0229
Zm00001eb323310	41.2768
Zm00001eb342550	53.7879
Zm00001eb315530	50.2349
Zm00001eb305670	49.0487
Zm00001eb222510	33.3278
Zm00001eb393070	35.735
Zm00001eb369060	43.1472
Zm00001eb216860	52.588
Zm00001eb357950	55.0976
Zm00001eb347680	52.7218
Zm00001eb370320	54.6693
Zm00001eb242490	55.6192
Zm00001eb411910	38.3871
Zm00001eb309230	52.0309
Zm00001eb323310	41.2949
Zm00001eb392740	56.268
Zm00001eb345610	56.0532
Zm00001eb236820	43.7543
Zm00001eb369710	39.8205
Zm00001eb307290	54.9249
Zm00001eb357070	43.1327
Zm00001eb370320	54.8994
Zm00001eb274820	52.2194
Zm00001eb228320	42.4535
Zm00001eb334770	37.682
Zm00001eb346150	33.7485
Zm00001eb384660	54.9995
Zm00001eb362250	47.9565
Zm00001eb272490	41.5853
Zm00001eb280690	37.933
Zm00001eb225820	41.0401
Zm00001eb295060	39.598
Zm00001eb390210	39.84
Zm00001eb289460	42.7492
Zm00001eb370330	46.6256
Zm00001eb404020	51.4801
Zm00001eb337830	36.9282
Zm00001eb339000	49.3687
Zm00001eb379410	42.298
Zm00001eb268830	42.6858
Zm00001eb247630	32.8013
Zm00001eb328740	54.196
Zm00001eb295060	41.612
Zm00001eb254850	53.3747
Zm00001eb391900	51.4305
Zm00001eb399710	52.0209
Zm00001eb298320	41.1588
Zm00001eb384660	55.661
Zm00001eb285760	39.0791
Zm00001eb252830	48.44
Zm00001eb403940	53.9683
Zm00001eb252220	41.592
Zm00001eb368390	54.9006
Zm00001eb215120	46.1125
Zm00001eb343220	36.4001
Zm00001eb281210	53.8873
Zm00001eb391690	46.1292
Zm00001eb409850	52.4077
Zm00001eb265890	49.284
Zm00001eb404020	52.8871
Zm00001eb235450	47.3716
Zm00001eb323030	55.771
Zm00001eb370650	54.2173
Zm00001eb272290	50.7947
Zm00001eb278460	48.7947
Zm00001eb381980	45.7939
Zm00001eb268830	42.6858
Zm00001eb227660	50.7557
Zm00001eb332790	51.3661
Zm00001eb316050	51.5789
Zm00001eb219040	36.8262
Zm00001eb396610	41.7969
Zm00001eb254080	52.5533
Zm00001eb303110	53.5918
Zm00001eb280840	57.0811
Zm00001eb324400	47.963
Zm00001eb282710	52.1724
Zm00001eb268830	42.6858
Zm00001eb369310	44.2586
Zm00001eb404020	51.4478
Zm00001eb254080	53.0432
Zm00001eb384660	54.7
Zm00001eb390500	46.1199
Zm00001eb219040	36.6609
Zm00001eb334770	35.4382
Zm00001eb405650	56.4412
Zm00001eb228120	52.0571
Zm00001eb284750	35.2584
Zm00001eb216870	44.6959
Zm00001eb291530	40.6856
Zm00001eb255240	48.6349
Zm00001eb370320	54.6437
Zm00001eb340370	51.8298
Zm00001eb307290	55.763
Zm00001eb248540	50.5207
Zm00001eb265890	49.6743
Zm00001eb294810	39.4409
Zm00001eb260710	36.5225
Zm00001eb340370	51.7879
Zm00001eb409680	52.6123
Zm00001eb325160	47.8029
Zm00001eb313730	43.7783
Zm00001eb255590	56.3864
Zm00001eb294850	49.039
Zm00001eb245720	52.5462
Zm00001eb334770	36.2028
Zm00001eb381470	53.3874
Zm00001eb296460	54.1623
Zm00001eb255980	56.5196
Zm00001eb367890	52.0905
Zm00001eb307290	55.763
Zm00001eb347020	36.2952
Zm00001eb289050	54.272
Zm00001eb236820	37.1753
Zm00001eb369310	48.5118
Zm00001eb365200	39.5153
Zm00001eb379830	37.8091
Zm00001eb362300	50.674
Zm00001eb310270	36.9545
Zm00001eb403640	53.2037
Zm00001eb283530	43.9416
Zm00001eb337450	36.7083
Zm00001eb332520	47.3462
Zm00001eb369350	50.0976
Zm00001eb233140	50.9409
Zm00001eb344970	56.4659
Zm00001eb330910	38.167
Zm00001eb369310	48.1071
Zm00001eb361000	37.4927
Zm00001eb268830	43.4473
Zm00001eb246860	35.8102
Zm00001eb250190	52.6075
Zm00001eb304290	49.447
Zm00001eb272940	54.4689
Zm00001eb398920	51.3342
Zm00001eb265890	49.7049
Zm00001eb392300	49.9269
Zm00001eb253990	55.182
Zm00001eb294140	38.0711
Zm00001eb334770	37.8611
Zm00001eb216870	47.9602
Zm00001eb284750	34.9781
Zm00001eb392440	54.7138
Zm00001eb315130	49.4637
Zm00001eb403040	50.3701
Zm00001eb246860	35.8102
Zm00001eb284750	34.9781
Zm00001eb396460	52.4595
Zm00001eb216870	46.2263
Zm00001eb391720	34.5181
Zm00001eb267030	46.7498
Zm00001eb215190	48.3233
Zm00001eb253850	52.9317
Zm00001eb304290	49.3936
Zm00001eb406100	39.958
Zm00001eb347680	52.7218
Zm00001eb387920	54.0381
Zm00001eb362300	54.0446
Zm00001eb334770	36.792
Zm00001eb379440	53.0584
Zm00001eb316960	46.8831
Zm00001eb409850	52.5003
Zm00001eb386670	53.0254
Zm00001eb357340	40.0774
Zm00001eb349430	45.6911
Zm00001eb229180	53.6222
Zm00001eb260960	46.0228
Zm00001eb229930	43.4963
Zm00001eb223860	48.6802
Zm00001eb366080	55.6453
Zm00001eb400600	52.3999
Zm00001eb233140	51.4887
Zm00001eb399720	55.8525
Zm00001eb260960	47.4647
Zm00001eb298310	34.4627
Zm00001eb240970	50.4333
Zm00001eb404020	49.7587
Zm00001eb229430	37.5381
Zm00001eb265890	49.5897
Zm00001eb356000	50.0078
Zm00001eb334120	52.7048
Zm00001eb371130	51.4169
Zm00001eb370320	53.408
Zm00001eb348960	49.8547
Zm00001eb283110	53.4062
Zm00001eb406870	52.4792
Zm00001eb387920	54.1569
Zm00001eb268830	42.6858
Zm00001eb347680	52.7218
Zm00001eb334120	54.0302
Zm00001eb396460	49.5334
Zm00001eb235470	52.3322
Zm00001eb337150	39.9603
Zm00001eb313690	39.5003
Zm00001eb267030	46.7498
Zm00001eb348960	48.556
Zm00001eb304260	45.1203
Zm00001eb315530	50.2349
Zm00001eb403040	50.29
Zm00001eb392440	53.5802
Zm00001eb368000	40.5393
Zm00001eb280690	34.9887
Zm00001eb289460	43.6932
Zm00001eb390210	39.84
Zm00001eb254850	54.0288
Zm00001eb313500	38.506
Zm00001eb280790	42.1048
Zm00001eb272490	50.9897
Zm00001eb268830	42.6858
Zm00001eb362250	50.9568
Zm00001eb285760	38.9569
Zm00001eb267510	56.6679
Zm00001eb220550	43.0373
Zm00001eb247630	32.3797
Zm00001eb388210	46.1668
Zm00001eb403940	53.6238
Zm00001eb409850	52.5003
Zm00001eb370330	46.1553
Zm00001eb339000	51.7518
Zm00001eb324120	52.968
Zm00001eb343220	36.4001
Zm00001eb272290	52.091
Zm00001eb390500	47.7554
Zm00001eb285760	38.7546
Zm00001eb384660	54.7281
Zm00001eb298320	52.7817
Zm00001eb378900	47.7846
Zm00001eb336190	49.1813
Zm00001eb325310	52.6452
Zm00001eb254850	53.5088
Zm00001eb295060	41.612
Zm00001eb402980	43.0451
Zm00001eb280690	35.1521
Zm00001eb391900	50.9752
Zm00001eb343220	36.2705
Zm00001eb215120	46.0654
Zm00001eb368390	54.2502
Zm00001eb350460	56.2415
Zm00001eb404020	51.3165
Zm00001eb396330	45.9591
Zm00001eb409850	51.9055
Zm00001eb403940	54.1419
Zm00001eb284360	54.1541
Zm00001eb241270	55.8525
Zm00001eb315530	50.2349
Zm00001eb342550	54.3214
Zm00001eb305670	49.0487
Zm00001eb317210	53.1443
Zm00001eb342270	40.4402
Zm00001eb357070	43.1327
Zm00001eb236820	36.7368
Zm00001eb255420	61
Zm00001eb242490	55.6192
Zm00001eb370320	53.3056
Zm00001eb369060	49.0351
Zm00001eb247620	61
Zm00001eb393070	38.0419
Zm00001eb229450	36.206
Zm00001eb328490	46.7333
Zm00001eb228320	39.9568
Zm00001eb357950	55.5031
Zm00001eb236820	40.2551
Zm00001eb403400	56.2878
Zm00001eb357070	35.9639
Zm00001eb323310	40.9851
Zm00001eb315530	52.1057
Zm00001eb411910	38.3871
Zm00001eb255980	56.4296
Zm00001eb404020	56.4126
Zm00001eb347680	51.9078
Zm00001eb392740	56.0733
Zm00001eb345610	55.3401
Zm00001eb396340	39.8753
Zm00001eb228320	39.9788
Zm00001eb242490	56.7538
Zm00001eb423780	44.0185
Zm00001eb418860	39.0678
Zm00001eb428030	44.9851
Zm00001eb416090	56.3381
Zm00001eb420640	54.8361
Zm00001eb417150	55.1566
Zm00001eb441830	36.3355
Zm00001eb418970	54.3474
Zm00001eb427870	54.2441
Zm00001eb418970	54.3474
Zm00001eb416110	53.6343
Zm00001eb412920	61
Zm00001eb414460	51.9259
Zm00001eb427870	55.7688
Zm00001eb418270	44.4795
Zm00001eb420440	47.7928
Zm00001eb419190	49.0851
Zm00001eb421850	42.6041
Zm00001eb417150	55.0886
Zm00001eb427080	54.9689
Zm00001eb427870	55.2269
Zm00001eb420440	47.7928
Zm00001eb416090	34.2654
Zm00001eb423520	55.5966
Zm00001eb420640	54.8361
Zm00001eb426560	50.9473
Zm00001eb417150	55.0886
Zm00001eb431290	54.9615
Zm00001eb418970	55.1672
Zm00001eb420440	39.309
Zm00001eb417150	55.0886
Zm00001eb426350	61
Zm00001eb419190	42.4858
Zm00001eb427870	54.2189
Zm00001eb421850	46.0944
Zm00001eb419190	49.2028
Zm00001eb420440	42.2062
Zm00001eb421850	46.7074
Zm00001eb425710	37.2691
Zm00001eb434170	37.5967
Zm00001eb414460	51.7152
Zm00001eb427870	55.2269
Zm00001eb412910	49.7734
Zm00001eb441830	36.3355
Zm00001eb000740	53.1045
Zm00001eb001650	53.9454
Zm00001eb001200	53.131
Zm00001eb002510	35.383
Zm00001eb001650	53.9454
Zm00001eb001490	53.756
Zm00001eb001490	53.756
Zm00001eb000740	53.1045
Zm00001eb002250	42.7416
Zm00001eb000740	53.1045
Zm00001eb001490	53.5363
Zm00001eb001650	53.8741
Zm00001eb002250	40.7223
Zm00001eb001490	53.756
Zm00001eb001490	53.756
Zm00001eb001200	53.131
Zm00001eb001200	54.6
Zm00001eb001650	53.9454
Zm00001eb001490	53.756
Zm00001eb000740	53.1045
Zm00001eb000740	53.1045
Zm00001eb001490	53.756
Zm00001eb001650	53.8741
Zm00001eb001200	54.3016
Zm00001eb009890	55.9331
Zm00001eb003780	54.0442
Zm00001eb004050	51.4625
Zm00001eb003780	48.0926
Zm00001eb003030	52.4701
Zm00001eb004050	55.2405
Zm00001eb006830	56.2786
Zm00001eb002510	36.3756
Zm00001eb006830	55.9511
Zm00001eb009890	55.3767
Zm00001eb004050	54.5628
Zm00001eb004050	55.2405
Zm00001eb010410	54.0071
Zm00001eb006310	54.3759
Zm00001eb004050	55.315
Zm00001eb009890	52.1906
Zm00001eb006310	55.2868
Zm00001eb003780	51.3021
Zm00001eb010410	53.0639
Zm00001eb004050	55.1979
Zm00001eb011080	37.3954
Zm00001eb010170	40.7678
Zm00001eb003780	48.1715
Zm00001eb005760	53.8744
Zm00001eb002510	35.1026
Zm00001eb003780	51.0893
Zm00001eb010170	40.7678
Zm00001eb025900	52.2351
Zm00001eb022580	49.5748
Zm00001eb012130	48.6142
Zm00001eb011380	43.4285
Zm00001eb021830	43.9956
Zm00001eb011820	48.8096
Zm00001eb026300	54.4487
Zm00001eb014950	53.9341
Zm00001eb026300	54.3567
Zm00001eb012130	47.0943
Zm00001eb011080	37.3954
Zm00001eb018900	37.2708
Zm00001eb025900	54.0991
Zm00001eb017730	53.5018
Zm00001eb011820	55.6664
Zm00001eb012130	52.1821
Zm00001eb011380	45.1261
Zm00001eb015950	42.4409
Zm00001eb012130	51.9551
Zm00001eb011820	46.9736
Zm00001eb025900	52.2351
Zm00001eb025010	52.8887
Zm00001eb011940	37.0924
Zm00001eb011380	41.489
Zm00001eb011820	46.9736
Zm00001eb026300	54.33
Zm00001eb014950	54.0689
Zm00001eb014960	55.1898
Zm00001eb013060	53.3459
Zm00001eb012130	47.7808
Zm00001eb011080	37.3954
Zm00001eb014960	55.1898
Zm00001eb011430	36.7375
Zm00001eb014950	54.1381
Zm00001eb028030	53.3469
Zm00001eb051780	54.5296
Zm00001eb042940	56.6336
Zm00001eb051500	52.2575
Zm00001eb039810	45.1321
Zm00001eb049770	46.808
Zm00001eb055810	44.8483
Zm00001eb071090	56.6259
Zm00001eb037520	46.3405
Zm00001eb029520	41.7415
Zm00001eb038530	42.1409
Zm00001eb034570	40.2594
Zm00001eb033390	55.4162
Zm00001eb034260	37.1503
Zm00001eb078100	55.18
Zm00001eb035580	47.9361
Zm00001eb063870	53.799
Zm00001eb039810	41.3977
Zm00001eb078100	55.1399
Zm00001eb069010	49.9005
Zm00001eb042280	55.9346
Zm00001eb036910	54.6049
Zm00001eb037520	40.3665
Zm00001eb039810	41.4706
Zm00001eb051500	54.5738
Zm00001eb042940	57.4101
Zm00001eb051780	54.6883
Zm00001eb063870	53.799
Zm00001eb028030	54.1991
Zm00001eb033390	54.9033
Zm00001eb069010	49.2746
Zm00001eb034260	37.1503
Zm00001eb078100	55.5109
Zm00001eb064540	47.0747
Zm00001eb036910	55.2293
Zm00001eb027390	51.8191
Zm00001eb031360	53.9218
Zm00001eb028030	52.8977
Zm00001eb039180	49.9808
Zm00001eb042940	57.4654
Zm00001eb078100	55.5109
Zm00001eb039810	41.4706
Zm00001eb037520	47.3134
Zm00001eb036910	53.9884
Zm00001eb068160	48.2767
Zm00001eb064540	47.217
Zm00001eb034260	37.1503
Zm00001eb069010	54.9692
Zm00001eb039810	41.674
Zm00001eb071800	55.3179
Zm00001eb034260	37.1503
Zm00001eb053770	49.4309
Zm00001eb037520	36.6504
Zm00001eb038880	41.0508
Zm00001eb039810	43.9382
Zm00001eb027950	52.0003
Zm00001eb053360	50.2545
Zm00001eb057440	35.1828
Zm00001eb037280	53.425
Zm00001eb079740	44.4105
Zm00001eb026610	52.8434
Zm00001eb037690	49.7622
Zm00001eb063870	56.6852
Zm00001eb058550	49.9926
Zm00001eb026300	54.33
Zm00001eb059100	55.3227
Zm00001eb061670	41.7034
Zm00001eb069020	56.6194
Zm00001eb036910	54.1592
Zm00001eb064540	47.0747
Zm00001eb078100	55.18
Zm00001eb069010	48.9256
Zm00001eb076470	44.4861
Zm00001eb037690	49.235
Zm00001eb063870	56.7828
Zm00001eb037280	51.5345
Zm00001eb044420	48.2684
Zm00001eb057440	36.7
Zm00001eb026300	54.3093
Zm00001eb038880	40.7514
Zm00001eb071800	55.4166
Zm00001eb039220	61
Zm00001eb042410	44.4888
Zm00001eb078100	55.5109
Zm00001eb079740	45.2361
Zm00001eb058550	51.1813
Zm00001eb063870	56.7091
Zm00001eb037690	41.8313
Zm00001eb027950	52.0003
Zm00001eb056440	38.0872
Zm00001eb053360	50.2545
Zm00001eb079730	46.9125
Zm00001eb078100	55.5109
Zm00001eb059070	53.2739
Zm00001eb080540	46.4417
Zm00001eb039650	33.9967
Zm00001eb059100	55.2618
Zm00001eb037520	34.7391
Zm00001eb069020	56.735
Zm00001eb057440	35.6173
Zm00001eb039810	41.6056
Zm00001eb037280	53.1371
Zm00001eb044420	48.1555
Zm00001eb037520	35.3598
Zm00001eb157640	55.4131
Zm00001eb147850	40.42
Zm00001eb085050	54.0491
Zm00001eb130760	52.3447
Zm00001eb133840	53.8687
Zm00001eb128490	51.2427
Zm00001eb081810	49.9294
Zm00001eb130280	49.1762
Zm00001eb156930	54.4526
Zm00001eb131600	54.2418
Zm00001eb127150	46.1591
Zm00001eb084520	56.0394
Zm00001eb119100	53.053
Zm00001eb133840	54.1031
Zm00001eb157640	55.4238
Zm00001eb084420	57.3594
Zm00001eb135130	48.9096
Zm00001eb131600	55.0297
Zm00001eb156930	55.0216
Zm00001eb151430	54.3253
Zm00001eb143430	53.5221
Zm00001eb084420	56.8944
Zm00001eb117640	48.6231
Zm00001eb119100	53.053
Zm00001eb127150	46.5655
Zm00001eb095300	48.5642
Zm00001eb085050	53.8182
Zm00001eb107080	54.2976
Zm00001eb135130	48.9096
Zm00001eb107520	53.2674
Zm00001eb119130	49.1381
Zm00001eb156930	55.0216
Zm00001eb143430	53.3541
Zm00001eb131600	50.0598
Zm00001eb107640	51.6291
Zm00001eb120860	53.4424
Zm00001eb157640	55.2882
Zm00001eb133840	51.8221
Zm00001eb143430	53.6016
Zm00001eb085840	55.3819
Zm00001eb135130	48.9096
Zm00001eb145520	52.0431
[truncated: 635 more rows]
