# Supplementary material for: Integrative analysis of co-expression networks and codon usage bias in maize under biotic stress
Source: PLoS One. 2025 Jul 23;20(7):e0317755. doi: 10.1371/journal.pone.0317755 (PMC12286398; doi:10.1371/journal.pone.0317755)
Supplement: S7 Table — (XLSX) [file pone.0317755.s007.xlsx]

## Sheet: S7 Table
Gene	GC
Zm00001eb002790	0.632743
Zm00001eb008660	0.467772
Zm00001eb002620	0.661578
Zm00001eb006530	0.722222
Zm00001eb012020	0.653775
Zm00001eb000970	0.54381
Zm00001eb002620	0.662806
Zm00001eb008660	0.469534
Zm00001eb007650	0.508255
Zm00001eb012020	0.653775
Zm00001eb011280	0.68306
Zm00001eb003650	0.573157
Zm00001eb000490	0.648024
Zm00001eb002800	0.563877
Zm00001eb008660	0.467772
Zm00001eb005130	0.654088
Zm00001eb012580	0.51567
Zm00001eb006440	0.659105
Zm00001eb007650	0.52269
Zm00001eb002620	0.665385
Zm00001eb006420	0.659735
Zm00001eb000970	0.521834
Zm00001eb012020	0.653775
Zm00001eb012020	0.653775
Zm00001eb003930	0.513627
Zm00001eb008810	0.639525
Zm00001eb008660	0.467772
Zm00001eb006690	0.813131
Zm00001eb007650	0.520812
Zm00001eb008200	0.688256
Zm00001eb006770	0.640625
Zm00001eb008810	0.643366
Zm00001eb005990	0.672365
Zm00001eb012020	0.653775
Zm00001eb000970	0.522247
Zm00001eb000490	0.64532
Zm00001eb001760	0.714286
Zm00001eb005130	0.727116
Zm00001eb012020	0.643564
Zm00001eb005130	0.674731
Zm00001eb000490	0.64376
Zm00001eb021200	0.595524
Zm00001eb021040	0.748718
Zm00001eb023570	0.690265
Zm00001eb025460	0.683887
Zm00001eb015620	0.665017
Zm00001eb026860	0.642715
Zm00001eb020680	0.701534
Zm00001eb013520	0.614296
Zm00001eb013430	0.63837
Zm00001eb026860	0.642715
Zm00001eb021720	0.673835
Zm00001eb025460	0.66994
Zm00001eb022030	NA
Zm00001eb018660	0.577128
Zm00001eb014000	0.664596
Zm00001eb025460	0.66994
Zm00001eb022030	NA
Zm00001eb026530	0.543568
Zm00001eb013990	0.668737
Zm00001eb030000	NA
Zm00001eb023070	0.69403
Zm00001eb032290	0.538175
Zm00001eb021590	0.662242
Zm00001eb022980	0.740365
Zm00001eb014860	0.653595
Zm00001eb013520	0.596376
Zm00001eb025460	0.66994
Zm00001eb032290	0.538027
Zm00001eb017930	0.657738
Zm00001eb020790	0.695992
Zm00001eb013520	0.618411
Zm00001eb023400	0.634328
Zm00001eb023360	NA
Zm00001eb028400	0.489372
Zm00001eb018660	0.577128
Zm00001eb013520	0.596694
Zm00001eb012580	0.51567
Zm00001eb027760	0.608527
Zm00001eb018660	0.578195
Zm00001eb028400	0.489135
Zm00001eb032290	0.532689
Zm00001eb052750	0.510879
Zm00001eb057810	0.594595
Zm00001eb044860	0.6659
Zm00001eb041400	0.545148
Zm00001eb056900	0.563441
Zm00001eb044960	0.684134
Zm00001eb043480	0.709497
Zm00001eb040890	0.678161
Zm00001eb032290	0.53662
Zm00001eb054730	0.699746
Zm00001eb054040	0.67001
Zm00001eb032560	0.694757
Zm00001eb032600	0.697143
Zm00001eb034220	0.710317
Zm00001eb057810	0.594595
Zm00001eb062180	0.478676
Zm00001eb052750	0.510879
Zm00001eb065750	0.473511
Zm00001eb060260	0.514973
Zm00001eb054050	0.621246
Zm00001eb057580	0.471767
Zm00001eb055850	0.567847
Zm00001eb057810	0.594595
Zm00001eb049960	0.578995
Zm00001eb052000	0.756303
Zm00001eb057470	0.697456
Zm00001eb046440	0.662033
Zm00001eb034220	0.710526
Zm00001eb035990	0.727457
Zm00001eb062740	NA
Zm00001eb040890	0.6752
Zm00001eb047970	0.69086
Zm00001eb033060	0.485075
Zm00001eb041400	0.545148
Zm00001eb044860	0.66506
Zm00001eb052750	0.510879
Zm00001eb062180	0.478676
Zm00001eb032580	0.694757
Zm00001eb057470	0.697456
Zm00001eb032600	0.697143
Zm00001eb054040	0.667052
Zm00001eb047950	NA
Zm00001eb041400	0.545148
Zm00001eb065750	0.473511
Zm00001eb056330	0.662921
Zm00001eb032290	0.538027
Zm00001eb060260	0.51098
Zm00001eb057810	0.594595
Zm00001eb048710	0.648579
Zm00001eb034220	0.717026
Zm00001eb044230	0.604811
Zm00001eb057470	0.697456
Zm00001eb040890	0.681024
Zm00001eb043820	0.514667
Zm00001eb054050	0.610723
Zm00001eb057580	0.487008
Zm00001eb044580	0.489297
Zm00001eb049960	0.573871
Zm00001eb057810	0.594595
Zm00001eb057000	0.725018
Zm00001eb062180	0.478676
Zm00001eb032290	0.544808
Zm00001eb052750	0.491749
Zm00001eb068860	0.465909
Zm00001eb084630	0.618252
Zm00001eb096490	0.637409
Zm00001eb129360	0.553812
Zm00001eb080890	0.637205
Zm00001eb070480	0.478197
Zm00001eb117180	0.53037
Zm00001eb076590	0.49256
Zm00001eb144910	0.613169
Zm00001eb137500	0.703163
Zm00001eb125590	0.633333
Zm00001eb096490	0.635606
Zm00001eb083620	0.72381
Zm00001eb144960	0.652827
Zm00001eb129360	0.525556
Zm00001eb092770	0.605813
Zm00001eb084630	0.619448
Zm00001eb123830	0.705596
Zm00001eb117000	0.774725
Zm00001eb141210	0.583796
Zm00001eb069000	0.52446
Zm00001eb076190	0.703156
Zm00001eb129050	0.492161
Zm00001eb138050	0.644599
Zm00001eb144910	0.631861
Zm00001eb091230	0.510185
Zm00001eb096980	0.494033
Zm00001eb067840	0.595402
Zm00001eb091200	0.56785
Zm00001eb129500	0.461538
Zm00001eb144800	0.689162
Zm00001eb080380	0.630108
Zm00001eb144960	0.65103
Zm00001eb117180	0.53037
Zm00001eb070480	0.478197
Zm00001eb131590	0.754386
Zm00001eb080890	0.656593
Zm00001eb129360	0.553812
Zm00001eb084630	0.616368
Zm00001eb069000	0.524943
Zm00001eb071890	0.639394
Zm00001eb144910	0.621053
Zm00001eb077230	0.676136
Zm00001eb077220	0.682961
Zm00001eb068860	0.456284
Zm00001eb117180	0.530423
Zm00001eb070480	0.488733
Zm00001eb144960	0.65
Zm00001eb141010	0.673729
Zm00001eb092770	0.636678
Zm00001eb069040	0.661765
Zm00001eb138050	0.644599
Zm00001eb068860	0.424242
Zm00001eb091230	0.533654
Zm00001eb140320	0.69337
Zm00001eb096490	0.635606
Zm00001eb129050	0.452214
Zm00001eb069600	0.462725
Zm00001eb069000	0.524943
Zm00001eb144930	0.650701
Zm00001eb096400	0.635603
Zm00001eb070480	0.478197
Zm00001eb096490	0.635535
Zm00001eb075660	0.604034
Zm00001eb116230	0.699038
Zm00001eb083380	0.673966
Zm00001eb122470	0.47559
Zm00001eb107200	NA
Zm00001eb126780	0.658874
Zm00001eb095350	0.515601
Zm00001eb083610	0.690021
Zm00001eb141500	0.661836
Zm00001eb106660	0.549505
Zm00001eb141010	0.673729
Zm00001eb109620	0.607807
Zm00001eb106010	0.652015
Zm00001eb076180	0.691011
Zm00001eb067860	0.638054
Zm00001eb129440	0.689498
Zm00001eb070480	0.489782
Zm00001eb106370	0.615101
Zm00001eb068860	0.475983
Zm00001eb081280	0.576744
Zm00001eb096930	0.666108
Zm00001eb138330	0.478311
Zm00001eb122470	0.447926
Zm00001eb131430	0.536667
Zm00001eb096400	0.630303
Zm00001eb127310	0.64135
Zm00001eb070430	0.76092
Zm00001eb072850	0.666667
Zm00001eb131000	0.66486
Zm00001eb069000	0.530245
Zm00001eb096390	0.638748
Zm00001eb096510	0.679211
Zm00001eb096930	0.666108
Zm00001eb068860	0.468165
Zm00001eb099910	0.620915
Zm00001eb131900	0.481422
Zm00001eb077180	0.45259
Zm00001eb144960	0.649497
Zm00001eb141010	0.673729
Zm00001eb106010	0.684211
Zm00001eb083310	0.698297
Zm00001eb122470	0.47381
Zm00001eb107200	NA
Zm00001eb065890	0.473759
Zm00001eb138330	0.479021
Zm00001eb106660	0.548309
Zm00001eb078510	0.640196
Zm00001eb141500	0.660714
Zm00001eb083610	0.725
Zm00001eb126780	0.68172
Zm00001eb095350	0.515432
Zm00001eb144930	0.650229
Zm00001eb141540	0.666667
Zm00001eb075660	0.595845
Zm00001eb096490	0.635606
Zm00001eb132340	0.464539
Zm00001eb102200	0.505529
Zm00001eb096400	0.633333
Zm00001eb070430	0.76092
Zm00001eb096930	0.670219
Zm00001eb067850	0.599537
Zm00001eb071870	0.686687
Zm00001eb081280	0.595486
Zm00001eb127800	NA
Zm00001eb084630	0.616368
Zm00001eb106370	0.589623
Zm00001eb129360	0.553812
Zm00001eb067880	0.586777
Zm00001eb129440	0.689498
Zm00001eb077180	0.45259
Zm00001eb070430	0.76092
Zm00001eb096490	0.635606
Zm00001eb133050	0.464391
Zm00001eb095350	0.502062
Zm00001eb097730	0.468363
Zm00001eb141500	0.671569
Zm00001eb138330	0.478311
Zm00001eb077180	0.459075
Zm00001eb129440	0.689498
Zm00001eb067870	0.586207
Zm00001eb070480	0.478197
Zm00001eb141010	0.673729
Zm00001eb083310	0.698297
Zm00001eb106010	0.657307
Zm00001eb083540	0.688791
Zm00001eb076600	0.639423
Zm00001eb131900	0.482018
Zm00001eb078730	0.682088
Zm00001eb171570	0.502183
Zm00001eb167720	0.673289
Zm00001eb225230	0.667587
Zm00001eb229070	0.521295
Zm00001eb282430	0.635009
Zm00001eb238670	0.510517
Zm00001eb198150	0.598065
Zm00001eb252230	0.686371
Zm00001eb194060	0.68866
Zm00001eb228510	0.683849
Zm00001eb169610	0.462745
Zm00001eb280980	0.479485
Zm00001eb233720	0.668465
Zm00001eb180260	0.461977
Zm00001eb199470	0.686747
Zm00001eb215710	0.572549
Zm00001eb178550	0.709242
Zm00001eb214560	0.591823
Zm00001eb247810	0.646091
Zm00001eb200430	0.73444
Zm00001eb225230	0.676798
Zm00001eb171630	0.5
Zm00001eb218320	0.516101
Zm00001eb168620	0.688385
Zm00001eb198700	0.634409
Zm00001eb171580	0.498551
Zm00001eb252630	0.475498
Zm00001eb178180	0.613039
Zm00001eb163910	0.715847
Zm00001eb177270	0.642384
Zm00001eb245520	0.642276
Zm00001eb250120	0.658648
Zm00001eb172420	0.681279
Zm00001eb176160	0.565284
Zm00001eb239170	0.661417
Zm00001eb284360	0.468663
Zm00001eb229190	0.699371
Zm00001eb282430	0.638566
Zm00001eb238670	0.515088
Zm00001eb169610	0.466249
Zm00001eb194060	0.666667
Zm00001eb198700	0.634409
Zm00001eb229070	0.521119
Zm00001eb215710	0.575959
Zm00001eb252840	0.711485
Zm00001eb180260	0.469901
Zm00001eb233720	0.66417
Zm00001eb285660	0.621924
Zm00001eb236840	0.669271
Zm00001eb218320	0.516101
Zm00001eb171600	0.499272
Zm00001eb225230	0.676798
Zm00001eb198700	0.58805
Zm00001eb168620	0.692678
Zm00001eb244510	0.469546
Zm00001eb200430	0.73444
Zm00001eb273530	0.671111
Zm00001eb171640	0.497817
Zm00001eb253930	NA
Zm00001eb284360	0.468111
Zm00001eb239170	0.672556
Zm00001eb280790	0.619866
Zm00001eb282510	0.580077
Zm00001eb180260	0.469989
Zm00001eb184000	0.499218
Zm00001eb254200	0.469008
Zm00001eb247590	0.492711
Zm00001eb235840	0.487575
Zm00001eb281840	0.51404
Zm00001eb194570	0.681922
Zm00001eb252630	0.475498
Zm00001eb209550	0.562751
Zm00001eb171590	0.498413
Zm00001eb259380	0.528024
Zm00001eb247760	0.658163
Zm00001eb214560	0.591823
Zm00001eb167710	0.684444
Zm00001eb178190	0.619792
Zm00001eb267030	0.662037
Zm00001eb168980	0.580952
Zm00001eb177310	0.607143
Zm00001eb159290	0.620093
Zm00001eb187010	0.666667
Zm00001eb150420	0.560776
Zm00001eb190060	0.562319
Zm00001eb272050	0.649956
Zm00001eb228910	0.589106
Zm00001eb206230	0.629773
Zm00001eb255410	0.712991
Zm00001eb183220	0.689119
Zm00001eb259380	0.510823
Zm00001eb192050	0.561576
Zm00001eb252630	0.459498
Zm00001eb194580	NA
Zm00001eb254200	0.48785
Zm00001eb198140	0.609418
Zm00001eb184000	0.522682
Zm00001eb148540	0.599034
Zm00001eb219270	0.577169
Zm00001eb206230	0.62578
Zm00001eb261480	0.621212
Zm00001eb249600	0.667797
Zm00001eb163790	0.536745
Zm00001eb198800	0.506329
Zm00001eb228910	0.589106
Zm00001eb171610	0.499272
Zm00001eb150420	0.560776
Zm00001eb161780	0.511905
Zm00001eb198150	0.598039
Zm00001eb252850	0.756219
Zm00001eb214560	0.591823
Zm00001eb171660	0.500747
Zm00001eb201130	0.697674
Zm00001eb259380	0.514599
Zm00001eb171590	0.499272
Zm00001eb211650	0.710526
Zm00001eb193590	0.545559
Zm00001eb156150	0.666667
Zm00001eb247760	0.67128
Zm00001eb198140	0.603006
Zm00001eb252630	0.475498
Zm00001eb281840	0.513761
Zm00001eb235840	0.487575
Zm00001eb280950	0.646006
Zm00001eb165300	0.63388
Zm00001eb198700	0.572568
Zm00001eb187010	0.652874
Zm00001eb159290	0.591813
Zm00001eb178190	0.596354
Zm00001eb214560	0.591823
Zm00001eb167690	0.69281
Zm00001eb190060	0.562545
Zm00001eb254200	0.487713
Zm00001eb281840	0.507589
Zm00001eb219270	0.580769
Zm00001eb184000	0.524525
Zm00001eb198140	0.607143
Zm00001eb148310	0.609705
Zm00001eb192050	0.558081
Zm00001eb220910	0.660338
Zm00001eb150420	0.560776
Zm00001eb189260	0.591146
Zm00001eb159290	0.627673
Zm00001eb261480	0.631431
Zm00001eb206230	0.641414
Zm00001eb198800	0.506723
Zm00001eb163790	0.545847
Zm00001eb230820	0.645586
Zm00001eb246640	0.691176
Zm00001eb153340	0.500603
Zm00001eb194190	0.700355
Zm00001eb229100	0.49435
Zm00001eb267030	0.662037
Zm00001eb167690	0.69281
Zm00001eb245610	0.683849
Zm00001eb170040	0.59808
Zm00001eb233090	0.508333
Zm00001eb198880	0.534113
Zm00001eb243130	0.676399
Zm00001eb193590	0.55116
Zm00001eb269130	0.712551
Zm00001eb157820	0.664414
Zm00001eb218000	0.637649
Zm00001eb281840	0.498503
Zm00001eb258290	0.708432
Zm00001eb171550	0.497817
Zm00001eb167690	0.674242
Zm00001eb170040	0.587699
Zm00001eb229100	0.523397
Zm00001eb224610	0.59633
Zm00001eb194190	0.698582
Zm00001eb165120	0.621677
Zm00001eb185220	0.49046
Zm00001eb255490	0.710104
Zm00001eb153170	0.666667
Zm00001eb198140	0.636566
Zm00001eb183220	0.690608
Zm00001eb193590	0.496106
Zm00001eb154990	0.629191
Zm00001eb272090	0.715013
Zm00001eb170040	0.599537
Zm00001eb167690	0.69281
Zm00001eb214560	0.591823
Zm00001eb267030	0.652582
Zm00001eb229100	0.521295
Zm00001eb258290	0.708432
Zm00001eb153340	0.521533
Zm00001eb230820	0.625296
Zm00001eb289010	0.687739
Zm00001eb170020	0.604048
Zm00001eb252630	0.475419
Zm00001eb227740	0.753488
Zm00001eb233090	0.508333
Zm00001eb183220	0.703448
Zm00001eb193590	0.550487
Zm00001eb150050	0.704374
Zm00001eb171560	0.5
Zm00001eb194190	0.680952
Zm00001eb220030	0.654076
Zm00001eb228910	0.589106
Zm00001eb285360	0.686391
Zm00001eb258290	0.708432
Zm00001eb233880	0.664884
Zm00001eb267030	0.662037
Zm00001eb183220	0.692308
Zm00001eb151540	0.646091
Zm00001eb185220	0.505345
Zm00001eb195200	0.641745
Zm00001eb165120	0.642667
Zm00001eb225410	0.729323
Zm00001eb167340	0.714128
Zm00001eb180260	0.459203
Zm00001eb154480	0.536546
Zm00001eb280980	0.483172
Zm00001eb271480	0.656371
Zm00001eb247450	0.604167
Zm00001eb170470	0.620567
Zm00001eb202830	0.520384
Zm00001eb171520	0.50655
Zm00001eb257900	0.49726
Zm00001eb158850	0.453039
Zm00001eb244510	0.490956
Zm00001eb283280	0.634964
Zm00001eb193590	0.597116
Zm00001eb170470	0.634058
Zm00001eb271480	0.644689
Zm00001eb264630	0.542071
Zm00001eb271240	0.698297
Zm00001eb267480	0.678363
Zm00001eb182680	0.472849
Zm00001eb222980	0.693676
Zm00001eb146080	0.487179
Zm00001eb172970	0.499133
Zm00001eb265900	0.604352
Zm00001eb198700	0.588419
Zm00001eb255240	0.578836
Zm00001eb222660	0.614625
Zm00001eb246370	0.522682
Zm00001eb165620	0.665439
Zm00001eb244510	0.485762
Zm00001eb280200	0.699588
Zm00001eb150740	0.686949
Zm00001eb167690	0.69281
Zm00001eb170470	0.621528
Zm00001eb271480	0.656331
Zm00001eb247450	0.625389
Zm00001eb202830	0.522727
Zm00001eb280980	0.48206
Zm00001eb234120	0.711686
Zm00001eb154480	0.536546
Zm00001eb193590	0.545559
Zm00001eb165160	0.643045
Zm00001eb158850	0.476584
Zm00001eb146080	0.486967
Zm00001eb182680	0.451827
Zm00001eb210660	0.693157
Zm00001eb265900	0.610845
Zm00001eb170050	0.687943
Zm00001eb172970	0.498847
Zm00001eb279430	0.606349
Zm00001eb267050	0.671076
Zm00001eb264630	0.537415
Zm00001eb280980	0.484517
Zm00001eb248960	0.683333
Zm00001eb277070	0.508523
Zm00001eb150740	0.699546
Zm00001eb244510	0.48538
Zm00001eb267030	0.578512
Zm00001eb225230	0.672598
Zm00001eb246370	0.520408
Zm00001eb165620	0.634538
Zm00001eb149490	0.693548
Zm00001eb422190	0.671533
Zm00001eb326620	0.554469
Zm00001eb403860	0.624444
Zm00001eb429330	0.631494
Zm00001eb303010	0.476329
Zm00001eb442370	0.595238
Zm00001eb320870	0.569554
Zm00001eb299370	0.703252
Zm00001eb392880	0.567115
Zm00001eb411380	0.483688
Zm00001eb369310	0.558278
Zm00001eb330540	0.656282
Zm00001eb322880	0.481686
Zm00001eb340450	0.666667
Zm00001eb299050	0.623762
Zm00001eb440710	0.487484
Zm00001eb412960	0.400126
Zm00001eb415730	0.470294
Zm00001eb315650	0.696017
Zm00001eb379140	0.652278
Zm00001eb321260	0.669872
Zm00001eb361030	0.458952
Zm00001eb411380	0.493827
Zm00001eb324500	0.729167
Zm00001eb378020	0.575937
Zm00001eb328280	0.692008
Zm00001eb322690	0.675097
Zm00001eb352800	0.452297
Zm00001eb346870	0.559229
Zm00001eb406100	0.722689
Zm00001eb375040	0.507984
Zm00001eb320870	0.55914
Zm00001eb289160	0.458172
Zm00001eb429330	0.631494
Zm00001eb418460	0.655061
Zm00001eb314890	0.710145
Zm00001eb315100	0.716619
Zm00001eb335210	0.598706
Zm00001eb415730	0.465706
Zm00001eb354260	0.704965
Zm00001eb403040	0.53252
Zm00001eb322880	0.45177
Zm00001eb328280	0.693299
Zm00001eb392880	0.567115
Zm00001eb350120	0.728873
Zm00001eb369310	0.558278
Zm00001eb417450	0.724771
Zm00001eb303010	0.476329
Zm00001eb403860	0.619718
Zm00001eb326620	0.518116
Zm00001eb320870	0.566667
Zm00001eb415730	0.500251
Zm00001eb379140	0.652226
Zm00001eb403040	0.529536
Zm00001eb322880	0.450996
Zm00001eb305200	0.698718
Zm00001eb333240	0.485348
Zm00001eb406130	0.689394
Zm00001eb404560	0.655678
Zm00001eb418460	0.659059
Zm00001eb429330	0.631494
Zm00001eb403860	0.610687
Zm00001eb411380	0.491682
Zm00001eb369310	0.560304
Zm00001eb331290	0.689031
Zm00001eb328280	0.713998
Zm00001eb354260	0.701534
Zm00001eb332460	0.694574
Zm00001eb403040	0.536232
Zm00001eb326780	0.689223
Zm00001eb315100	0.716619
Zm00001eb374630	0.73752
Zm00001eb406570	0.732943
Zm00001eb384900	0.662907
Zm00001eb292060	0.457008
Zm00001eb331290	0.682765
Zm00001eb304560	0.54825
Zm00001eb317190	0.702093
Zm00001eb313390	0.545377
Zm00001eb308670	0.630952
Zm00001eb365730	0.701646
Zm00001eb397500	0.612847
Zm00001eb348660	0.522367
Zm00001eb411380	0.497126
Zm00001eb289160	0.458172
Zm00001eb313250	0.639443
Zm00001eb326420	0.685597
Zm00001eb333240	0.483461
Zm00001eb333100	0.553333
Zm00001eb417550	0.59887
Zm00001eb426730	0.451613
Zm00001eb415730	0.50152
Zm00001eb374630	0.716667
Zm00001eb406350	0.687802
Zm00001eb398680	0.426589
Zm00001eb399220	0.632416
Zm00001eb414260	0.49362
Zm00001eb384280	0.605464
Zm00001eb289160	0.462151
Zm00001eb387070	0.708197
Zm00001eb326780	0.687587
Zm00001eb313390	0.545377
Zm00001eb317190	0.701122
Zm00001eb403040	0.489758
Zm00001eb304560	0.547924
Zm00001eb366710	0.521327
Zm00001eb312070	0.686165
Zm00001eb292060	0.459635
Zm00001eb406570	0.669048
Zm00001eb323490	0.644444
Zm00001eb289160	0.455083
Zm00001eb331290	0.68314
Zm00001eb397500	0.647917
Zm00001eb400180	0.509081
Zm00001eb291460	0.597791
Zm00001eb426730	0.452229
Zm00001eb292200	0.632075
Zm00001eb411380	0.484909
Zm00001eb374630	0.731183
Zm00001eb333240	0.485348
Zm00001eb298650	0.501035
Zm00001eb337300	0.615653
Zm00001eb333100	0.514957
Zm00001eb387070	0.708197
Zm00001eb369310	0.596006
Zm00001eb315490	0.672646
Zm00001eb384280	0.604575
Zm00001eb331290	0.689031
Zm00001eb403920	0.458781
Zm00001eb326420	0.68557
Zm00001eb306400	0.658025
Zm00001eb331290	0.679406
Zm00001eb292880	0.5845
Zm00001eb310260	0.666667
Zm00001eb411520	0.652778
Zm00001eb335340	0.532357
Zm00001eb409740	0.453102
Zm00001eb391320	NA
Zm00001eb326780	0.686192
Zm00001eb373050	0.647215
Zm00001eb419160	0.595238
Zm00001eb289500	0.436185
Zm00001eb355990	0.675676
Zm00001eb299350	0.637722
Zm00001eb399220	0.640869
Zm00001eb391690	0.630769
Zm00001eb403920	0.458781
Zm00001eb331290	0.679406
Zm00001eb375610	NA
Zm00001eb290510	0.463372
Zm00001eb414260	0.49362
Zm00001eb397580	0.512821
Zm00001eb406350	0.684803
Zm00001eb333240	0.485348
Zm00001eb293480	0.546405
Zm00001eb293660	0.654378
Zm00001eb419390	0.630363
Zm00001eb306400	0.67474
Zm00001eb341580	0.636905
Zm00001eb331290	0.680423
Zm00001eb414260	0.503827
Zm00001eb399220	0.640869
Zm00001eb399590	0.648594
Zm00001eb376150	0.70073
Zm00001eb326420	0.687805
Zm00001eb406350	0.687879
Zm00001eb289500	0.435611
Zm00001eb412980	0.405167
Zm00001eb299450	0.604396
Zm00001eb409740	0.453058
Zm00001eb352530	0.562995
Zm00001eb335340	0.54648
Zm00001eb403920	0.458781
Zm00001eb418060	0.688988
Zm00001eb326420	0.68709
Zm00001eb413300	0.65418
Zm00001eb399220	0.640869
Zm00001eb414260	0.503827
Zm00001eb326780	0.692833
Zm00001eb289190	0.644965
Zm00001eb293480	0.542373
Zm00001eb412970	0.425606
Zm00001eb380860	0.694444
Zm00001eb374630	0.714481
Zm00001eb406350	0.687802
Zm00001eb397580	0.512821
Zm00001eb369710	0.674797
Zm00001eb326780	0.691729
Zm00001eb345260	0.529101
Zm00001eb316520	0.746667
Zm00001eb350790	0.494644
Zm00001eb411300	0.552119
Zm00001eb377070	0.696721
Zm00001eb340450	0.666667
Zm00001eb324700	0.692693
Zm00001eb310760	0.685856
Zm00001eb410040	0.707819
Zm00001eb331920	0.503704
Zm00001eb369310	0.557971
Zm00001eb355970	0.48627
Zm00001eb401400	0.56422
Zm00001eb384740	0.673435
Zm00001eb403860	0.624444
Zm00001eb386190	0.524496
Zm00001eb428040	0.679487
Zm00001eb371370	0.714777
Zm00001eb309110	0.645244
Zm00001eb399600	NA
Zm00001eb304260	0.658683
Zm00001eb403040	0.529536
Zm00001eb325340	0.697368
Zm00001eb323330	0.673885
Zm00001eb301890	0.729958
Zm00001eb326780	0.684798
Zm00001eb375040	0.505345
Zm00001eb350340	0.449661
Zm00001eb329730	0.725055
Zm00001eb292890	0.590529
Zm00001eb347530	0.650069
Zm00001eb331290	0.682765
Zm00001eb373030	0.647059
Zm00001eb355980	0.666667
Zm00001eb327800	0.596784
Zm00001eb386080	0.658537
Zm00001eb313400	0.549618
Zm00001eb409710	0.612676
Zm00001eb304260	0.662963
Zm00001eb331290	0.680423
Zm00001eb324700	0.692693
Zm00001eb340450	0.666667
Zm00001eb299340	0.672619
Zm00001eb415730	0.500501
Zm00001eb406350	0.687802
Zm00001eb411300	0.565947
Zm00001eb350790	0.489413
Zm00001eb316520	0.757752
Zm00001eb388220	0.585729
Zm00001eb401400	0.553265
Zm00001eb421790	0.701587
Zm00001eb301500	0.697551
Zm00001eb375040	0.5
Zm00001eb369390	0.544086
Zm00001eb386190	0.494774
Zm00001eb410730	0.6618
Zm00001eb339970	0.684411
Zm00001eb331920	0.492063
Zm00001eb316520	0.751029
Zm00001eb411300	0.557545
Zm00001eb326780	0.686192
Zm00001eb326540	0.585424
Zm00001eb406090	0.568858
Zm00001eb323330	0.667806
Zm00001eb371370	0.679965
Zm00001eb340450	0.666667
Zm00001eb304260	0.662983
Zm00001eb399600	NA
Zm00001eb309110	0.643958
Zm00001eb412990	0.410542
Zm00001eb327800	0.597744
Zm00001eb311450	0.520615
Zm00001eb411380	0.482596
Zm00001eb395510	0.73913
Zm00001eb350340	0.465946
Zm00001eb375040	0.52512
Zm00001eb294880	0.727273
Zm00001eb292890	0.586548
Zm00001eb429330	0.631494
Zm00001eb347530	0.650617
Zm00001eb442960	0.5
Zm00001eb008460	0.486264
Zm00001eb002690	0.668534
Zm00001eb008290	0.484163
Zm00001eb001500	0.493743
Zm00001eb000850	0.713805
Zm00001eb008460	0.492843
Zm00001eb000020	0.556548
Zm00001eb001500	0.491324
Zm00001eb001500	0.483761
Zm00001eb008270	0.486425
Zm00001eb008290	0.484163
Zm00001eb006690	0.813131
Zm00001eb001850	NA
Zm00001eb001500	0.485891
Zm00001eb008140	0.677939
Zm00001eb008290	0.484163
Zm00001eb008270	0.486425
Zm00001eb000020	0.439479
Zm00001eb000130	NA
Zm00001eb001500	0.486938
Zm00001eb001500	0.481874
Zm00001eb002950	0.653791
Zm00001eb001500	0.478908
Zm00001eb000020	0.494802
Zm00001eb001500	0.423676
Zm00001eb000130	NA
Zm00001eb001080	NA
Zm00001eb000020	0.495495
Zm00001eb002950	0.642157
Zm00001eb001260	0.502825
Zm00001eb016940	0.546841
Zm00001eb010700	0.55643
Zm00001eb013740	0.65692
Zm00001eb024570	0.636364
Zm00001eb011700	0.455732
Zm00001eb015620	0.665017
Zm00001eb016940	0.546841
Zm00001eb008530	0.563905
Zm00001eb024570	0.636364
Zm00001eb024570	0.636364
Zm00001eb020170	0.719023
Zm00001eb021050	0.680089
Zm00001eb011700	0.455732
Zm00001eb024900	0.525154
Zm00001eb024820	0.747619
Zm00001eb024900	0.5249
Zm00001eb024820	0.736
Zm00001eb011700	0.455732
Zm00001eb012040	0.712007
Zm00001eb020710	0.599656
Zm00001eb023820	0.544872
Zm00001eb024570	0.636364
Zm00001eb008460	0.493454
Zm00001eb013950	0.623512
Zm00001eb017400	0.655592
Zm00001eb023820	0.566667
Zm00001eb020710	0.599656
Zm00001eb012040	0.704826
Zm00001eb046580	0.472559
Zm00001eb027970	0.474804
Zm00001eb041860	0.632505
Zm00001eb042450	0.53271
Zm00001eb047060	0.611111
Zm00001eb042780	0.678819
Zm00001eb031310	0.451013
Zm00001eb032290	0.544808
Zm00001eb026330	0.481445
Zm00001eb027970	0.466667
Zm00001eb037310	0.554913
Zm00001eb042780	0.681738
Zm00001eb047060	0.586158
Zm00001eb041860	0.619518
Zm00001eb042450	0.536829
Zm00001eb041410	0.580551
Zm00001eb032290	0.538027
Zm00001eb040130	0.541306
Zm00001eb031310	0.453091
Zm00001eb031310	0.453091
Zm00001eb031310	0.446299
Zm00001eb047060	0.565527
Zm00001eb040130	0.60266
Zm00001eb053500	0.444822
Zm00001eb047060	0.587372
Zm00001eb031310	0.455084
Zm00001eb050990	0.550877
Zm00001eb032290	0.53662
Zm00001eb036680	0.478417
Zm00001eb032290	0.538027
Zm00001eb029050	NA
Zm00001eb025840	0.457648
Zm00001eb026690	0.655502
Zm00001eb029300	0.736748
Zm00001eb050070	0.616307
Zm00001eb041730	0.583333
Zm00001eb032290	0.532689
Zm00001eb026690	0.655502
Zm00001eb031310	0.453091
Zm00001eb046840	0.566876
Zm00001eb041730	0.58404
Zm00001eb029300	0.736748
Zm00001eb050070	0.616013
Zm00001eb067210	0.522167
Zm00001eb061400	0.722496
Zm00001eb102150	0.481236
Zm00001eb105030	0.568479
Zm00001eb123270	0.484034
Zm00001eb125560	0.687587
Zm00001eb071760	0.520101
Zm00001eb056510	0.520446
Zm00001eb124940	0.675269
Zm00001eb102150	0.482208
Zm00001eb053500	0.443287
Zm00001eb097690	0.526002
Zm00001eb087090	0.614943
Zm00001eb104630	0.684932
Zm00001eb073290	0.680519
Zm00001eb056510	0.546737
Zm00001eb100820	0.662835
Zm00001eb055030	0.47658
Zm00001eb104880	0.706813
Zm00001eb101770	0.752381
Zm00001eb125560	0.690355
Zm00001eb124340	0.522523
Zm00001eb063220	0.562044
Zm00001eb094610	0.721264
Zm00001eb078570	0.711864
Zm00001eb095050	0.589286
Zm00001eb073660	0.706456
Zm00001eb058220	0.512994
Zm00001eb072190	0.474926
Zm00001eb115900	0.617966
Zm00001eb102470	0.657738
Zm00001eb102200	0.505529
Zm00001eb078070	0.572093
Zm00001eb125560	0.687243
Zm00001eb058490	0.505828
Zm00001eb061740	0.67757
Zm00001eb121650	0.688995
Zm00001eb123270	0.483781
Zm00001eb105030	0.568687
Zm00001eb055850	0.569369
Zm00001eb115900	0.440171
Zm00001eb100820	0.650517
Zm00001eb078120	0.520076
Zm00001eb109330	0.582251
Zm00001eb073290	0.672154
Zm00001eb059930	0.693333
Zm00001eb078070	0.572607
Zm00001eb079460	0.469747
Zm00001eb100710	0.643116
Zm00001eb087090	0.614943
Zm00001eb066210	0.705026
Zm00001eb102150	0.482208
Zm00001eb055560	0.678333
Zm00001eb104880	0.70696
Zm00001eb055030	0.47658
Zm00001eb062390	0.700168
Zm00001eb063220	0.510957
Zm00001eb101100	0.56044
Zm00001eb102470	0.657738
Zm00001eb084190	0.681917
Zm00001eb056510	0.547619
Zm00001eb073660	0.710335
Zm00001eb058220	0.52984
Zm00001eb062360	0.588554
Zm00001eb099560	0.506775
Zm00001eb078120	0.462462
Zm00001eb111640	0.452595
Zm00001eb056510	0.548246
Zm00001eb053540	0.47601
Zm00001eb072660	0.663082
Zm00001eb053500	0.474903
Zm00001eb077540	0.493519
Zm00001eb067380	0.691566
Zm00001eb078070	0.58753
Zm00001eb065630	0.714646
Zm00001eb071760	0.520101
Zm00001eb058150	0.710183
Zm00001eb102150	0.480994
Zm00001eb064620	0.764526
Zm00001eb081360	0.638981
Zm00001eb106640	0.523164
Zm00001eb110400	0.66
Zm00001eb065630	0.7229
Zm00001eb107990	0.72549
Zm00001eb078070	0.572607
Zm00001eb119450	0.551643
Zm00001eb078120	0.515929
Zm00001eb077670	0.64663
Zm00001eb072190	0.468391
Zm00001eb090200	0.513109
Zm00001eb064620	0.668421
Zm00001eb066190	0.542802
Zm00001eb079430	0.520859
Zm00001eb079790	0.723145
Zm00001eb102150	0.489744
Zm00001eb079170	0.697991
Zm00001eb058490	0.508159
Zm00001eb063110	0.743481
Zm00001eb054960	0.627818
Zm00001eb078070	0.572093
Zm00001eb067380	0.691566
Zm00001eb077540	0.486652
Zm00001eb096980	0.494033
Zm00001eb072190	0.481243
Zm00001eb087380	0.644218
Zm00001eb053540	0.481368
Zm00001eb056510	0.548246
Zm00001eb078120	0.513436
Zm00001eb111640	0.452156
Zm00001eb095050	0.588822
Zm00001eb120900	0.580668
Zm00001eb102150	0.480826
Zm00001eb075700	0.553846
Zm00001eb058490	0.505828
Zm00001eb125560	0.680054
Zm00001eb076710	0.446483
Zm00001eb071760	0.476667
Zm00001eb056510	0.545455
Zm00001eb053540	0.480208
Zm00001eb060130	0.707439
Zm00001eb072190	0.48254
Zm00001eb065630	0.7229
Zm00001eb110400	0.664983
Zm00001eb053500	0.4729
Zm00001eb124980	0.434156
Zm00001eb066820	0.573099
Zm00001eb079790	0.717949
Zm00001eb079440	0.469747
Zm00001eb072890	0.619048
Zm00001eb058490	0.506993
Zm00001eb079170	0.702381
Zm00001eb109830	0.57732
Zm00001eb064620	0.731183
Zm00001eb066190	0.519841
Zm00001eb102150	0.481645
Zm00001eb210140	0.489621
Zm00001eb183390	0.45122
Zm00001eb157810	0.485095
Zm00001eb197070	0.666667
Zm00001eb168910	0.534799
Zm00001eb167780	0.445596
Zm00001eb152700	0.470141
Zm00001eb178120	0.5
Zm00001eb196180	0.490368
Zm00001eb170970	0.583333
Zm00001eb176110	0.608696
Zm00001eb204150	0.646865
Zm00001eb191220	0.694207
Zm00001eb138920	0.681351
Zm00001eb142710	0.593957
Zm00001eb135120	0.415176
Zm00001eb141500	0.660714
Zm00001eb126820	0.566489
Zm00001eb152160	0.663704
Zm00001eb167780	0.445596
Zm00001eb168910	0.549515
Zm00001eb188910	0.493787
Zm00001eb158630	0.761557
Zm00001eb149810	0.595992
Zm00001eb141500	0.671569
Zm00001eb161660	0.638261
Zm00001eb142710	0.614232
Zm00001eb189180	0.549603
Zm00001eb207060	0.474286
Zm00001eb191480	0.682111
Zm00001eb198280	0.483531
Zm00001eb157810	0.480324
Zm00001eb171500	0.494905
Zm00001eb152700	0.496528
Zm00001eb163860	0.681287
Zm00001eb196180	0.468701
Zm00001eb210140	0.510252
Zm00001eb145870	0.6875
Zm00001eb211460	0.537263
Zm00001eb183390	0.467377
Zm00001eb161660	0.655367
Zm00001eb141500	0.661836
Zm00001eb133240	0.637037
Zm00001eb178120	0.516354
Zm00001eb150570	NA
Zm00001eb204150	0.662802
Zm00001eb170970	0.583333
Zm00001eb203880	0.484185
Zm00001eb211290	0.666667
Zm00001eb210140	0.610873
Zm00001eb188910	0.477322
Zm00001eb137610	0.452632
Zm00001eb152160	0.663704
Zm00001eb147900	0.454359
Zm00001eb168910	0.534799
Zm00001eb167780	0.445596
Zm00001eb191480	0.693192
Zm00001eb127460	0.718346
Zm00001eb142710	0.603175
Zm00001eb161660	0.62709
Zm00001eb194450	0.541667
Zm00001eb207060	0.472527
Zm00001eb141910	0.572581
Zm00001eb147830	0.526066
Zm00001eb148000	0.470525
Zm00001eb194780	0.571185
Zm00001eb194450	0.541667
Zm00001eb200730	0.450122
Zm00001eb187430	0.644231
Zm00001eb127300	0.645425
Zm00001eb168550	0.598266
Zm00001eb164780	0.494224
Zm00001eb144240	0.578142
Zm00001eb184080	0.50271
Zm00001eb198280	0.483531
Zm00001eb202700	0.618873
Zm00001eb159730	0.57641
Zm00001eb211300	0.700803
Zm00001eb171510	0.49345
Zm00001eb201940	0.511278
Zm00001eb195590	NA
Zm00001eb198280	0.466667
Zm00001eb152750	0.556951
Zm00001eb165610	0.652299
Zm00001eb168550	0.60614
Zm00001eb126990	0.52381
Zm00001eb127300	0.649425
Zm00001eb200730	0.447179
Zm00001eb193710	0.699029
Zm00001eb130500	0.691489
Zm00001eb168900	0.518954
Zm00001eb211300	0.700803
Zm00001eb206090	0.488584
Zm00001eb137000	0.507166
Zm00001eb158800	0.632184
Zm00001eb184080	0.504673
Zm00001eb144240	0.580524
Zm00001eb164780	0.493711
Zm00001eb213190	0.504946
Zm00001eb128330	0.548902
Zm00001eb198280	0.49256
Zm00001eb194450	0.541667
Zm00001eb194780	0.581769
Zm00001eb190330	0.671679
Zm00001eb158100	0.530353
Zm00001eb195590	NA
Zm00001eb152710	0.694779
Zm00001eb202700	0.613426
Zm00001eb140600	0.748538
Zm00001eb211300	0.678632
Zm00001eb159730	0.582119
Zm00001eb158100	0.530353
Zm00001eb200730	0.447179
Zm00001eb127300	0.631313
Zm00001eb203910	0.486618
Zm00001eb201180	0.732843
Zm00001eb194450	0.541667
Zm00001eb168550	0.607242
Zm00001eb165610	0.652412
Zm00001eb152750	0.555838
Zm00001eb184070	0.438424
Zm00001eb184080	0.511905
Zm00001eb206090	0.498943
Zm00001eb165140	0.640212
Zm00001eb165100	0.640212
Zm00001eb130500	0.691489
Zm00001eb168900	0.514418
Zm00001eb182590	0.491892
Zm00001eb182590	0.497207
Zm00001eb196180	0.501923
Zm00001eb163880	0.701613
Zm00001eb210780	0.647727
Zm00001eb200450	0.629442
Zm00001eb184080	0.504648
Zm00001eb171370	0.4319
Zm00001eb189150	0.521563
Zm00001eb126080	0.534364
Zm00001eb194450	0.541667
Zm00001eb213110	0.700935
Zm00001eb133290	0.44027
Zm00001eb161290	0.734568
Zm00001eb150180	0.488
Zm00001eb193940	0.65449
Zm00001eb162060	0.620047
Zm00001eb210780	0.669391
Zm00001eb137000	0.507166
Zm00001eb158270	0.555925
Zm00001eb141610	0.535948
Zm00001eb160010	0.689583
Zm00001eb186190	0.722068
Zm00001eb170950	0.702104
Zm00001eb173390	0.626947
Zm00001eb189150	0.521563
Zm00001eb137000	0.507166
Zm00001eb193940	0.659686
Zm00001eb200450	0.622222
Zm00001eb200540	0.701997
Zm00001eb211650	0.710526
Zm00001eb141610	0.470588
Zm00001eb127710	0.651376
Zm00001eb170950	0.698867
Zm00001eb150180	0.488
Zm00001eb213110	0.684397
Zm00001eb207770	0.631985
Zm00001eb198280	0.483531
Zm00001eb158270	0.5435
Zm00001eb182590	0.5
Zm00001eb160010	0.690789
Zm00001eb141610	0.535948
Zm00001eb193940	0.65303
Zm00001eb171200	0.705628
Zm00001eb137000	0.507166
Zm00001eb210780	0.65038
Zm00001eb189150	0.521563
Zm00001eb168550	0.586121
Zm00001eb196180	0.500664
Zm00001eb127300	0.65625
Zm00001eb200730	0.441212
Zm00001eb173390	0.620614
Zm00001eb170950	0.704265
Zm00001eb164750	0.648826
Zm00001eb196180	0.494118
Zm00001eb179540	0.585624
Zm00001eb148790	0.469952
Zm00001eb158520	0.735294
Zm00001eb176110	0.628842
Zm00001eb150450	0.562829
Zm00001eb207270	0.511703
Zm00001eb147900	0.466862
Zm00001eb149680	0.568783
Zm00001eb137610	0.450348
Zm00001eb210140	0.610873
Zm00001eb176620	0.683453
Zm00001eb159340	0.643059
Zm00001eb161660	0.644846
Zm00001eb154550	0.691131
Zm00001eb137610	0.450382
Zm00001eb200920	0.524558
Zm00001eb165310	0.670433
Zm00001eb147900	0.461889
Zm00001eb142940	0.479452
Zm00001eb194010	NA
Zm00001eb170950	0.67867
Zm00001eb148790	0.470659
Zm00001eb196180	0.500986
Zm00001eb176110	0.622321
Zm00001eb170950	0.699789
Zm00001eb176620	0.666667
Zm00001eb139570	0.653439
Zm00001eb207270	0.508772
Zm00001eb160570	0.492843
Zm00001eb149680	0.549878
Zm00001eb165310	0.707566
Zm00001eb171490	0.510549
Zm00001eb159320	0.457929
Zm00001eb176110	0.608782
Zm00001eb196180	0.504986
Zm00001eb188030	0.455533
Zm00001eb209960	0.472497
Zm00001eb207270	0.505
Zm00001eb142940	0.472498
Zm00001eb147900	0.492009
Zm00001eb137610	0.452632
Zm00001eb185910	0.600686
Zm00001eb242490	0.457753
Zm00001eb387920	0.484375
Zm00001eb340370	0.451013
Zm00001eb267030	0.578512
Zm00001eb294850	0.656889
Zm00001eb291530	0.60987
Zm00001eb228120	0.507623
Zm00001eb405650	0.470738
Zm00001eb255980	0.537931
Zm00001eb315530	0.468661
Zm00001eb403040	0.489758
Zm00001eb294810	0.654733
Zm00001eb248540	0.639616
Zm00001eb347610	0.673709
Zm00001eb374260	NA
Zm00001eb228320	0.666667
Zm00001eb291530	0.60987
Zm00001eb294850	0.662932
Zm00001eb255590	0.5075
Zm00001eb334770	0.688338
Zm00001eb265890	0.626198
Zm00001eb243040	0.684295
Zm00001eb409680	0.550091
Zm00001eb215920	0.666667
Zm00001eb357070	0.695274
Zm00001eb307290	0.482802
Zm00001eb248540	0.660317
Zm00001eb294810	0.647287
Zm00001eb296460	0.475502
Zm00001eb336990	0.729941
Zm00001eb381470	0.455874
Zm00001eb255980	0.491409
Zm00001eb268830	0.606625
Zm00001eb347680	0.419795
Zm00001eb331990	0.685897
Zm00001eb381980	0.702151
Zm00001eb370650	0.515291
Zm00001eb250790	0.657617
Zm00001eb235450	0.634804
Zm00001eb272290	0.507246
Zm00001eb303110	0.532777
Zm00001eb219040	0.697761
Zm00001eb316050	0.422322
Zm00001eb390500	0.688942
Zm00001eb396610	0.622123
Zm00001eb272290	0.505025
Zm00001eb223330	0.607367
Zm00001eb235450	0.626747
Zm00001eb399940	0.554527
Zm00001eb409850	0.443617
Zm00001eb214490	0.576508
Zm00001eb282710	0.500454
Zm00001eb403940	0.500565
Zm00001eb390500	0.6875
Zm00001eb404020	0.494064
Zm00001eb254080	0.585101
Zm00001eb315990	0.753408
Zm00001eb303110	0.532962
Zm00001eb392440	0.451717
Zm00001eb246860	0.715138
Zm00001eb403040	0.529536
Zm00001eb409090	0.641026
Zm00001eb258670	0.683019
Zm00001eb267030	0.662037
Zm00001eb404020	0.493625
Zm00001eb325710	0.426471
Zm00001eb253990	0.4765
Zm00001eb304290	0.509524
Zm00001eb387920	0.478386
Zm00001eb272940	0.475556
Zm00001eb303800	0.710218
Zm00001eb286090	0.618868
Zm00001eb253850	0.478285
Zm00001eb403040	0.536232
Zm00001eb315130	0.662447
Zm00001eb392440	0.457447
Zm00001eb222730	0.489975
Zm00001eb334770	0.693651
Zm00001eb215190	0.61532
Zm00001eb412910	0.570631
Zm00001eb387920	0.478927
Zm00001eb216870	0.600513
Zm00001eb284750	0.690215
Zm00001eb265890	0.626437
Zm00001eb267030	0.652582
Zm00001eb289050	0.491954
Zm00001eb347020	0.717711
Zm00001eb283530	0.63913
Zm00001eb268830	0.606625
Zm00001eb378850	NA
Zm00001eb362300	0.538588
Zm00001eb350470	0.676768
Zm00001eb369310	0.558278
Zm00001eb223910	0.66784
Zm00001eb271700	0.522452
Zm00001eb369350	0.562963
Zm00001eb283530	0.616756
Zm00001eb332520	0.557303
Zm00001eb337450	0.747581
Zm00001eb272290	0.503992
Zm00001eb362300	0.53869
Zm00001eb371130	0.414676
Zm00001eb384620	0.610541
Zm00001eb347680	0.440111
Zm00001eb304290	0.5
Zm00001eb238330	0.592593
Zm00001eb218080	0.722741
Zm00001eb348520	0.64
Zm00001eb396460	0.544167
Zm00001eb246860	0.7
Zm00001eb348960	0.529551
Zm00001eb283110	0.459672
Zm00001eb304260	0.662963
Zm00001eb265890	0.626198
Zm00001eb284750	0.690215
Zm00001eb396460	0.545244
Zm00001eb216870	0.607357
Zm00001eb334120	0.539039
Zm00001eb375490	0.46732
Zm00001eb406870	0.456432
Zm00001eb370320	0.506922
Zm00001eb347680	0.440111
Zm00001eb318120	0.484277
Zm00001eb291710	0.413183
Zm00001eb304260	0.662983
Zm00001eb353710	0.602963
Zm00001eb369310	0.557971
Zm00001eb386670	0.457399
Zm00001eb400600	0.573186
Zm00001eb316960	0.665796
Zm00001eb404020	0.522744
Zm00001eb233140	0.470917
Zm00001eb379440	0.491262
Zm00001eb229180	0.506691
Zm00001eb394210	0.72096
Zm00001eb333520	0.562215
Zm00001eb324700	0.692693
Zm00001eb366080	0.495586
Zm00001eb240200	NA
Zm00001eb233140	0.512136
Zm00001eb400600	0.57265
Zm00001eb386670	0.462963
Zm00001eb229930	0.567771
Zm00001eb229430	0.699438
Zm00001eb298310	0.653944
Zm00001eb260960	0.570093
Zm00001eb240970	0.545146
Zm00001eb342270	0.662037
Zm00001eb281260	NA
Zm00001eb233250	0.753191
Zm00001eb284360	0.468111
Zm00001eb345610	0.5
Zm00001eb323310	0.644008
Zm00001eb342550	0.496676
Zm00001eb315530	0.422587
Zm00001eb305670	0.60479
Zm00001eb222510	0.671605
Zm00001eb393070	0.668894
Zm00001eb369060	0.617044
Zm00001eb216860	0.412397
Zm00001eb357950	0.478632
Zm00001eb347680	0.440111
Zm00001eb370320	0.502662
Zm00001eb242490	0.473504
Zm00001eb411910	0.649306
Zm00001eb309230	0.535176
Zm00001eb323310	0.643469
Zm00001eb392740	0.499619
Zm00001eb345610	0.494211
Zm00001eb236820	0.58567
Zm00001eb369710	0.674797
Zm00001eb307290	0.4718
Zm00001eb357070	0.671587
Zm00001eb370320	0.502662
Zm00001eb274820	0.475827
Zm00001eb228320	0.658477
Zm00001eb334770	0.689512
Zm00001eb346150	0.662019
Zm00001eb384660	0.466216
Zm00001eb362250	0.551471
Zm00001eb272490	0.627193
Zm00001eb280690	0.692722
Zm00001eb225820	0.677942
Zm00001eb295060	0.702155
Zm00001eb390210	0.747585
Zm00001eb289460	0.662626
Zm00001eb370330	0.558659
Zm00001eb404020	0.520879
Zm00001eb337830	0.743227
Zm00001eb339000	0.642308
Zm00001eb379410	0.614205
Zm00001eb268830	0.606625
Zm00001eb247630	0.67259
Zm00001eb328740	0.47995
Zm00001eb295060	0.692568
Zm00001eb254850	0.442142
Zm00001eb391900	0.551084
Zm00001eb399710	0.458982
Zm00001eb298320	0.702523
Zm00001eb384660	0.481567
Zm00001eb285760	0.766304
Zm00001eb252830	0.540323
Zm00001eb403940	0.501096
Zm00001eb252220	0.680507
Zm00001eb368390	0.532481
Zm00001eb215120	0.643731
Zm00001eb343220	0.666667
Zm00001eb281210	0.45698
Zm00001eb391690	0.630769
Zm00001eb409850	0.443617
Zm00001eb265890	0.630252
Zm00001eb404020	0.528226
Zm00001eb235450	0.626747
Zm00001eb323030	0.43635
Zm00001eb370650	0.516129
Zm00001eb272290	0.504198
Zm00001eb278460	0.577519
Zm00001eb381980	0.702151
Zm00001eb268830	0.606625
Zm00001eb227660	0.480826
Zm00001eb332790	0.477876
Zm00001eb316050	0.422488
Zm00001eb219040	0.671388
Zm00001eb396610	0.622123
Zm00001eb254080	0.586093
Zm00001eb303110	0.514351
Zm00001eb280840	0.473719
Zm00001eb324400	0.653101
Zm00001eb282710	0.512172
Zm00001eb268830	0.606625
Zm00001eb369310	0.596006
Zm00001eb404020	0.519971
Zm00001eb254080	0.585101
Zm00001eb384660	0.45892
Zm00001eb390500	0.679845
Zm00001eb219040	0.672381
Zm00001eb334770	0.696685
Zm00001eb405650	0.47032
Zm00001eb228120	0.510773
Zm00001eb284750	0.679885
Zm00001eb216870	0.600728
Zm00001eb291530	0.60987
Zm00001eb255240	0.578836
Zm00001eb370320	0.502662
Zm00001eb340370	0.45124
Zm00001eb307290	0.482629
Zm00001eb248540	0.647116
Zm00001eb265890	0.626198
Zm00001eb294810	0.64425
Zm00001eb260710	0.673611
Zm00001eb340370	0.451013
Zm00001eb409680	0.550091
Zm00001eb325160	0.704981
Zm00001eb313730	0.657051
Zm00001eb255590	0.475811
Zm00001eb294850	0.657203
Zm00001eb245720	0.529321
Zm00001eb334770	0.69702
Zm00001eb381470	0.455874
Zm00001eb296460	0.479968
Zm00001eb255980	0.54512
Zm00001eb367890	0.508431
Zm00001eb307290	0.482629
Zm00001eb347020	0.715807
Zm00001eb289050	0.558932
Zm00001eb236820	0.651815
Zm00001eb369310	0.558278
Zm00001eb365200	0.592697
Zm00001eb379830	0.638235
Zm00001eb362300	0.569444
Zm00001eb310270	0.705641
Zm00001eb403640	0.55753
Zm00001eb283530	0.620296
Zm00001eb337450	0.747581
Zm00001eb332520	0.557303
Zm00001eb369350	0.562963
Zm00001eb233140	0.470917
Zm00001eb344970	0.519182
Zm00001eb330910	0.667712
Zm00001eb369310	0.560304
Zm00001eb361000	0.675978
Zm00001eb268830	0.602821
Zm00001eb246860	0.715138
Zm00001eb250190	0.573333
Zm00001eb304290	0.499569
Zm00001eb272940	0.475556
Zm00001eb398920	0.480392
Zm00001eb265890	0.627536
Zm00001eb392300	0.502825
Zm00001eb253990	0.4765
Zm00001eb294140	0.671296
Zm00001eb334770	0.687855
Zm00001eb216870	0.578616
Zm00001eb284750	0.690215
Zm00001eb392440	0.457649
Zm00001eb315130	0.641808
Zm00001eb403040	0.53252
Zm00001eb246860	0.715138
Zm00001eb284750	0.690215
Zm00001eb396460	0.543947
Zm00001eb216870	0.592541
Zm00001eb391720	0.745999
Zm00001eb267030	0.662037
Zm00001eb215190	0.61532
Zm00001eb253850	0.446568
Zm00001eb304290	0.499598
Zm00001eb406100	0.722689
Zm00001eb347680	0.440111
Zm00001eb387920	0.482085
Zm00001eb362300	0.506667
Zm00001eb334770	0.694888
Zm00001eb379440	0.510399
Zm00001eb316960	0.62061
Zm00001eb409850	0.443245
Zm00001eb386670	0.457399
Zm00001eb357340	0.622517
Zm00001eb349430	0.587266
Zm00001eb229180	0.511269
Zm00001eb260960	0.572368
Zm00001eb229930	0.566105
Zm00001eb223860	0.649425
Zm00001eb366080	0.495586
Zm00001eb400600	0.647202
Zm00001eb233140	0.471098
Zm00001eb399720	0.478417
Zm00001eb260960	0.570806
Zm00001eb298310	0.65057
Zm00001eb240970	0.592081
Zm00001eb404020	0.529833
Zm00001eb229430	0.699856
Zm00001eb265890	0.626437
Zm00001eb356000	0.537313
Zm00001eb334120	0.503145
Zm00001eb371130	0.41844
Zm00001eb370320	0.508333
Zm00001eb348960	0.52193
Zm00001eb283110	0.465426
Zm00001eb406870	0.439469
Zm00001eb387920	0.486486
Zm00001eb268830	0.606625
Zm00001eb347680	0.440111
Zm00001eb334120	0.510303
Zm00001eb396460	0.595238
Zm00001eb235470	0.516667
Zm00001eb337150	0.694392
Zm00001eb313690	0.625
Zm00001eb267030	0.662037
Zm00001eb348960	0.529551
Zm00001eb304260	0.658683
Zm00001eb315530	0.422587
Zm00001eb403040	0.529536
Zm00001eb392440	0.453704
Zm00001eb368000	0.594248
Zm00001eb280690	0.711244
Zm00001eb289460	0.666667
Zm00001eb390210	0.747585
Zm00001eb254850	0.453846
Zm00001eb313500	0.660428
Zm00001eb280790	0.619866
Zm00001eb272490	0.596737
Zm00001eb268830	0.606625
Zm00001eb362250	0.493225
Zm00001eb285760	0.773196
Zm00001eb267510	0.507308
Zm00001eb220550	0.739496
Zm00001eb247630	0.683796
Zm00001eb388210	0.580442
Zm00001eb403940	0.505618
Zm00001eb409850	0.443245
Zm00001eb370330	0.576744
Zm00001eb339000	0.609065
Zm00001eb324120	0.460208
Zm00001eb343220	0.666667
Zm00001eb272290	0.465154
Zm00001eb390500	0.6875
Zm00001eb285760	0.775475
Zm00001eb384660	0.461405
Zm00001eb298320	0.683041
Zm00001eb378900	0.609524
Zm00001eb336190	0.595398
Zm00001eb325310	0.489583
Zm00001eb254850	0.419298
Zm00001eb295060	0.692568
Zm00001eb402980	0.651515
Zm00001eb280690	0.710891
Zm00001eb391900	0.552743
Zm00001eb343220	0.667563
Zm00001eb215120	0.634643
Zm00001eb368390	0.535971
Zm00001eb350460	0.57818
Zm00001eb404020	0.520378
Zm00001eb396330	0.630074
Zm00001eb409850	0.435774
Zm00001eb403940	0.501111
Zm00001eb284360	0.468663
Zm00001eb241270	0.478417
Zm00001eb315530	0.422587
Zm00001eb342550	0.493454
Zm00001eb305670	0.60479
Zm00001eb317210	0.468404
Zm00001eb342270	0.689655
Zm00001eb357070	0.671587
Zm00001eb236820	0.64974
Zm00001eb255420	NA
Zm00001eb242490	0.473504
Zm00001eb370320	0.488981
Zm00001eb369060	0.605096
Zm00001eb247620	NA
Zm00001eb393070	0.656545
Zm00001eb229450	0.63145
Zm00001eb328490	0.581329
Zm00001eb228320	0.668372
Zm00001eb357950	0.505882
Zm00001eb236820	0.623066
Zm00001eb403400	0.500593
Zm00001eb357070	0.69392
Zm00001eb323310	0.645095
Zm00001eb315530	0.479644
Zm00001eb411910	0.649306
Zm00001eb255980	0.537931
Zm00001eb404020	0.469512
Zm00001eb347680	0.426816
Zm00001eb392740	0.5
Zm00001eb345610	0.4947
Zm00001eb396340	0.727723
Zm00001eb228320	0.669237
Zm00001eb242490	0.520017
Zm00001eb423780	0.676923
Zm00001eb418860	0.678005
Zm00001eb428030	0.621967
Zm00001eb416090	0.680236
Zm00001eb420640	0.521628
Zm00001eb417150	0.503248
Zm00001eb441830	0.671202
Zm00001eb418970	0.524476
Zm00001eb427870	0.437908
Zm00001eb418970	0.524476
Zm00001eb416110	0.483471
Zm00001eb412920	NA
Zm00001eb414460	0.507812
Zm00001eb427870	0.494382
Zm00001eb418270	0.653199
Zm00001eb420440	0.640404
Zm00001eb419190	0.652422
Zm00001eb421850	0.617934
Zm00001eb417150	0.503229
Zm00001eb427080	0.524444
Zm00001eb427870	0.437294
Zm00001eb420440	0.640404
Zm00001eb416090	0.699507
Zm00001eb423520	0.514687
Zm00001eb420640	0.521628
Zm00001eb426560	0.602151
Zm00001eb417150	0.503229
Zm00001eb431290	0.54845
Zm00001eb418970	0.5
Zm00001eb420440	0.659062
Zm00001eb417150	0.503229
Zm00001eb426350	NA
Zm00001eb419190	0.665236
Zm00001eb427870	0.487654
Zm00001eb421850	0.618056
Zm00001eb419190	0.651452
Zm00001eb420440	0.668478
Zm00001eb421850	0.651652
Zm00001eb425710	0.744792
Zm00001eb434170	0.707207
Zm00001eb414460	0.506667
Zm00001eb427870	0.437294
Zm00001eb412910	0.57047
Zm00001eb441830	0.671202
Zm00001eb000740	0.527083
Zm00001eb001650	0.567082
Zm00001eb001200	0.505535
Zm00001eb002510	0.65461
Zm00001eb001650	0.567082
Zm00001eb001490	0.417896
Zm00001eb001490	0.417896
Zm00001eb000740	0.527083
Zm00001eb002250	0.61165
Zm00001eb000740	0.527083
Zm00001eb001490	0.417383
Zm00001eb001650	0.567901
Zm00001eb002250	0.621158
Zm00001eb001490	0.417896
Zm00001eb001490	0.417896
Zm00001eb001200	0.505535
Zm00001eb001200	0.503401
Zm00001eb001650	0.567082
Zm00001eb001490	0.417896
Zm00001eb000740	0.527083
Zm00001eb000740	0.527083
Zm00001eb001490	0.417896
Zm00001eb001650	0.567901
Zm00001eb001200	0.504219
Zm00001eb009890	0.486352
Zm00001eb003780	0.516966
Zm00001eb004050	0.443366
Zm00001eb003780	0.627451
Zm00001eb003030	0.570397
Zm00001eb004050	0.496471
Zm00001eb006830	0.525253
Zm00001eb002510	0.649194
Zm00001eb006830	0.521978
Zm00001eb009890	0.489107
Zm00001eb004050	0.501488
Zm00001eb004050	0.496471
Zm00001eb010410	0.552905
Zm00001eb006310	0.537698
Zm00001eb004050	0.496403
Zm00001eb009890	0.441441
Zm00001eb006310	0.544218
Zm00001eb003780	0.577586
Zm00001eb010410	0.562753
Zm00001eb004050	0.493559
Zm00001eb011080	0.634232
Zm00001eb010170	0.719697
Zm00001eb003780	0.619048
Zm00001eb005760	0.557057
Zm00001eb002510	0.657895
Zm00001eb003780	0.58631
Zm00001eb010170	0.719697
Zm00001eb025900	0.562069
Zm00001eb022580	0.600581
Zm00001eb012130	0.606808
Zm00001eb011380	0.680328
Zm00001eb021830	0.665116
Zm00001eb011820	0.611993
Zm00001eb026300	0.43962
Zm00001eb014950	0.512272
Zm00001eb026300	0.440166
Zm00001eb012130	0.618482
Zm00001eb011080	0.634232
Zm00001eb018900	0.681606
Zm00001eb025900	0.536562
Zm00001eb017730	0.447028
Zm00001eb011820	0.520833
Zm00001eb012130	0.581218
Zm00001eb011380	0.674863
Zm00001eb015950	0.71345
Zm00001eb012130	0.585538
Zm00001eb011820	0.630522
Zm00001eb025900	0.562069
Zm00001eb025010	0.425197
Zm00001eb011940	0.643317
Zm00001eb011380	0.676829
Zm00001eb011820	0.630522
Zm00001eb026300	0.440381
Zm00001eb014950	0.507084
Zm00001eb014960	0.462316
Zm00001eb013060	0.513441
Zm00001eb012130	0.612476
Zm00001eb011080	0.634232
Zm00001eb014960	0.462316
Zm00001eb011430	0.730366
Zm00001eb014950	0.512821
Zm00001eb028030	0.470669
Zm00001eb051780	0.49788
Zm00001eb042940	0.534694
Zm00001eb051500	0.459579
Zm00001eb039810	0.634568
Zm00001eb049770	0.624339
Zm00001eb055810	0.69
Zm00001eb071090	0.452905
Zm00001eb037520	0.709945
Zm00001eb029520	0.735395
Zm00001eb038530	0.68254
Zm00001eb034570	0.652725
Zm00001eb033390	0.546498
Zm00001eb034260	0.674092
Zm00001eb078100	0.470131
Zm00001eb035580	0.63981
Zm00001eb063870	0.446595
Zm00001eb039810	0.660528
Zm00001eb078100	0.469846
Zm00001eb069010	0.429119
Zm00001eb042280	0.497612
Zm00001eb036910	0.567376
Zm00001eb037520	0.673797
Zm00001eb039810	0.660539
Zm00001eb051500	0.477612
Zm00001eb042940	0.534351
Zm00001eb051780	0.500462
Zm00001eb063870	0.446595
Zm00001eb028030	0.461472
Zm00001eb033390	0.557069
Zm00001eb069010	0.420513
Zm00001eb034260	0.674092
Zm00001eb078100	0.469072
Zm00001eb064540	0.677291
Zm00001eb036910	0.562691
Zm00001eb027390	0.506849
Zm00001eb031360	0.517647
Zm00001eb028030	0.460352
Zm00001eb039180	0.422464
Zm00001eb042940	0.534615
Zm00001eb078100	0.469072
Zm00001eb039810	0.660539
Zm00001eb037520	0.70639
Zm00001eb036910	0.581197
Zm00001eb068160	0.561271
Zm00001eb064540	0.654066
Zm00001eb034260	0.674092
Zm00001eb069010	0.482955
Zm00001eb039810	0.659354
Zm00001eb071800	0.529356
Zm00001eb034260	0.674092
Zm00001eb053770	0.599647
Zm00001eb037520	0.697947
Zm00001eb038880	0.738007
Zm00001eb039810	0.643828
Zm00001eb027950	0.588589
Zm00001eb053360	0.609195
Zm00001eb057440	0.655541
Zm00001eb037280	0.6053
Zm00001eb079740	0.638889
Zm00001eb026610	0.546474
Zm00001eb037690	0.589059
Zm00001eb063870	0.462571
Zm00001eb058550	0.579365
Zm00001eb026300	0.440381
Zm00001eb059100	0.459428
Zm00001eb061670	0.660436
Zm00001eb069020	0.519909
Zm00001eb036910	0.580952
Zm00001eb064540	0.677291
Zm00001eb078100	0.470131
Zm00001eb069010	0.419865
Zm00001eb076470	0.622015
Zm00001eb037690	0.590038
Zm00001eb063870	0.470175
Zm00001eb037280	0.652263
Zm00001eb044420	0.616883
Zm00001eb057440	0.639269
Zm00001eb026300	0.43897
Zm00001eb038880	0.742049
Zm00001eb071800	0.529524
Zm00001eb039220	NA
Zm00001eb042410	0.684982
Zm00001eb078100	0.469072
Zm00001eb079740	0.622977
Zm00001eb058550	0.564426
Zm00001eb063870	0.470131
Zm00001eb037690	0.614458
Zm00001eb027950	0.587588
Zm00001eb056440	0.74477
Zm00001eb053360	0.609195
Zm00001eb079730	0.623423
Zm00001eb078100	0.469072
Zm00001eb059070	0.559889
Zm00001eb080540	0.654565
Zm00001eb039650	0.704586
Zm00001eb059100	0.460177
Zm00001eb037520	0.708447
Zm00001eb069020	0.518987
Zm00001eb057440	0.653051
Zm00001eb039810	0.659341
Zm00001eb037280	0.608511
Zm00001eb044420	0.616721
Zm00001eb037520	0.712342
Zm00001eb157640	0.56499
Zm00001eb147850	0.673534
Zm00001eb085050	0.541322
Zm00001eb130760	0.42362
Zm00001eb133840	0.537415
Zm00001eb128490	0.597015
Zm00001eb081810	0.575996
Zm00001eb130280	0.653763
Zm00001eb156930	0.58457
Zm00001eb131600	0.477958
Zm00001eb127150	0.632883
Zm00001eb084520	0.514658
Zm00001eb119100	0.508676
Zm00001eb133840	0.519481
Zm00001eb157640	0.56487
Zm00001eb084420	0.511737
Zm00001eb135130	0.6
Zm00001eb131600	0.490761
Zm00001eb156930	0.58018
Zm00001eb151430	0.451353
Zm00001eb143430	0.511725
Zm00001eb084420	0.532986
Zm00001eb117640	0.616667
Zm00001eb119100	0.508676
Zm00001eb127150	0.633065
Zm00001eb095300	0.63147
Zm00001eb085050	0.540984
Zm00001eb107080	0.522727
Zm00001eb135130	0.6
Zm00001eb107520	0.473455
Zm00001eb119130	0.570537
Zm00001eb156930	0.58018
Zm00001eb143430	0.516626
Zm00001eb131600	0.446465
Zm00001eb107640	0.435511
Zm00001eb120860	0.566978
Zm00001eb157640	0.565476
Zm00001eb133840	0.533557
Zm00001eb143430	0.516628
Zm00001eb085840	0.49217
Zm00001eb135130	0.6
Zm00001eb145520	0.510324
[truncated: 635 more rows]
