# Supplementary material for: Integrative analysis of co-expression networks and codon usage bias in maize under biotic stress
Source: PLoS One. 2025 Jul 23;20(7):e0317755. doi: 10.1371/journal.pone.0317755 (PMC12286398; doi:10.1371/journal.pone.0317755)
Supplement: S8 Table — (XLSX) [file pone.0317755.s008.xlsx]

## Sheet: S8 Table
Gene	GC3S
Zm00001eb002790	0.940367
Zm00001eb008660	0.501475
Zm00001eb002620	0.844898
Zm00001eb006530	0.971564
Zm00001eb012020	0.936782
Zm00001eb000970	0.695783
Zm00001eb002620	0.864198
Zm00001eb008660	0.502874
Zm00001eb007650	0.58773
Zm00001eb012020	0.936782
Zm00001eb011280	0.930435
Zm00001eb003650	0.691099
Zm00001eb000490	0.964286
Zm00001eb002800	0.746606
Zm00001eb008660	0.501475
Zm00001eb005130	0.745192
Zm00001eb012580	0.605341
Zm00001eb006440	0.83499
Zm00001eb007650	0.61687
Zm00001eb002620	0.861789
Zm00001eb006420	0.839286
Zm00001eb000970	0.651972
Zm00001eb012020	0.936782
Zm00001eb012020	0.936782
Zm00001eb003930	0.619355
Zm00001eb008810	0.959569
Zm00001eb008660	0.501475
Zm00001eb006690	0.921875
Zm00001eb007650	0.616034
Zm00001eb008200	0.967655
Zm00001eb006770	0.857143
Zm00001eb008810	0.969325
Zm00001eb005990	0.836283
Zm00001eb012020	0.936782
Zm00001eb000970	0.653488
Zm00001eb000490	0.5525
Zm00001eb001760	0.912621
Zm00001eb005130	0.925926
Zm00001eb012020	0.59596
Zm00001eb005130	0.803279
Zm00001eb000490	0.964557
Zm00001eb021200	0.720253
Zm00001eb021040	0.959677
Zm00001eb023570	0.789238
Zm00001eb025460	0.951172
Zm00001eb015620	0.448878
Zm00001eb026860	0.841772
Zm00001eb020680	0.987342
Zm00001eb013520	0.776805
Zm00001eb013430	0.921288
Zm00001eb026860	0.841772
Zm00001eb021720	0.456522
Zm00001eb025460	0.930556
Zm00001eb022030	NA
Zm00001eb018660	0.674033
Zm00001eb014000	0.954545
Zm00001eb025460	0.930556
Zm00001eb022030	NA
Zm00001eb026530	0.625263
Zm00001eb013990	0.961039
Zm00001eb030000	NA
Zm00001eb023070	0.924242
Zm00001eb032290	0.615385
Zm00001eb021590	0.922018
Zm00001eb022980	0.970954
Zm00001eb014860	0.764103
Zm00001eb013520	0.759322
Zm00001eb025460	0.930556
Zm00001eb032290	0.630936
Zm00001eb017930	0.916409
Zm00001eb020790	0.89697
Zm00001eb013520	0.787671
Zm00001eb023400	0.87451
Zm00001eb023360	NA
Zm00001eb028400	0.490196
Zm00001eb018660	0.674033
Zm00001eb013520	0.758503
Zm00001eb012580	0.605341
Zm00001eb027760	0.690476
Zm00001eb018660	0.690608
Zm00001eb028400	0.491354
Zm00001eb032290	0.611511
Zm00001eb052750	0.561141
Zm00001eb057810	0.842333
Zm00001eb044860	0.87931
Zm00001eb041400	0.612821
Zm00001eb056900	0.777778
Zm00001eb044960	0.959091
Zm00001eb043480	0.512195
Zm00001eb040890	0.72232
Zm00001eb032290	0.614934
Zm00001eb054730	0.928571
Zm00001eb054040	0.982116
Zm00001eb032560	0.935673
Zm00001eb032600	0.946108
Zm00001eb034220	0.76506
Zm00001eb057810	0.842333
Zm00001eb062180	0.492933
Zm00001eb052750	0.561141
Zm00001eb065750	0.427235
Zm00001eb060260	0.555219
Zm00001eb054050	0.850292
Zm00001eb057580	0.469741
Zm00001eb055850	0.703196
Zm00001eb057810	0.842333
Zm00001eb049960	0.82948
Zm00001eb052000	0.895652
Zm00001eb057470	0.958848
Zm00001eb046440	0.96592
Zm00001eb034220	0.766667
Zm00001eb035990	0.608025
Zm00001eb062740	NA
Zm00001eb040890	0.860884
Zm00001eb047970	0.959916
Zm00001eb033060	0.350384
Zm00001eb041400	0.612821
Zm00001eb044860	0.925065
Zm00001eb052750	0.561141
Zm00001eb062180	0.492933
Zm00001eb032580	0.935673
Zm00001eb057470	0.958848
Zm00001eb032600	0.946108
Zm00001eb054040	0.978391
Zm00001eb047950	NA
Zm00001eb041400	0.612821
Zm00001eb065750	0.427235
Zm00001eb056330	0.918605
Zm00001eb032290	0.630936
Zm00001eb060260	0.539663
Zm00001eb057810	0.842333
Zm00001eb048710	0.853723
Zm00001eb034220	0.751825
Zm00001eb044230	0.655914
Zm00001eb057470	0.958848
Zm00001eb040890	0.828185
Zm00001eb043820	0.545455
Zm00001eb054050	0.825581
Zm00001eb057580	0.476303
Zm00001eb044580	0.542857
Zm00001eb049960	0.783784
Zm00001eb057810	0.842333
Zm00001eb057000	0.91762
Zm00001eb062180	0.492933
Zm00001eb032290	0.654303
Zm00001eb052750	0.487973
Zm00001eb068860	0.521739
Zm00001eb084630	0.588699
Zm00001eb096490	0.854785
Zm00001eb129360	0.684964
Zm00001eb080890	0.79845
Zm00001eb070480	0.459016
Zm00001eb117180	0.675676
Zm00001eb076590	0.455118
Zm00001eb144910	0.75641
Zm00001eb137500	0.985075
Zm00001eb125590	0.882353
Zm00001eb096490	0.85
Zm00001eb083620	0.623188
Zm00001eb144960	0.954377
Zm00001eb129360	0.643885
Zm00001eb092770	0.76
Zm00001eb084630	0.899709
Zm00001eb123830	0.992537
Zm00001eb117000	0.944444
Zm00001eb141210	0.684971
Zm00001eb069000	0.480427
Zm00001eb076190	0.948485
Zm00001eb129050	0.515924
Zm00001eb138050	0.792727
Zm00001eb144910	0.805907
Zm00001eb091230	0.537572
Zm00001eb096980	0.571072
Zm00001eb067840	0.841727
Zm00001eb091200	0.713362
Zm00001eb129500	0.41
Zm00001eb144800	0.955414
Zm00001eb080380	0.959732
Zm00001eb144960	0.954816
Zm00001eb117180	0.675676
Zm00001eb070480	0.459016
Zm00001eb131590	0.954955
Zm00001eb080890	0.873239
Zm00001eb129360	0.684964
Zm00001eb084630	0.913679
Zm00001eb069000	0.478723
Zm00001eb071890	0.86039
Zm00001eb144910	0.750916
Zm00001eb077230	0.982405
Zm00001eb077220	0.960926
Zm00001eb068860	0.521186
Zm00001eb117180	0.672065
Zm00001eb070480	0.470297
Zm00001eb144960	0.797439
Zm00001eb141010	0.951754
Zm00001eb092770	0.786477
Zm00001eb069040	0.757576
Zm00001eb138050	0.792727
Zm00001eb068860	0.445596
Zm00001eb091230	0.581454
Zm00001eb140320	0.927374
Zm00001eb096490	0.85
Zm00001eb129050	0.448905
Zm00001eb069600	0.468956
Zm00001eb069000	0.478723
Zm00001eb144930	0.958587
Zm00001eb096400	0.683206
Zm00001eb070480	0.459016
Zm00001eb096490	0.849642
Zm00001eb075660	0.764901
Zm00001eb116230	0.932796
Zm00001eb083380	0.91791
Zm00001eb122470	0.485229
Zm00001eb107200	NA
Zm00001eb126780	0.598945
Zm00001eb095350	0.569756
Zm00001eb083610	0.84106
Zm00001eb141500	0.925094
Zm00001eb106660	0.558974
Zm00001eb141010	0.951754
Zm00001eb109620	0.744141
Zm00001eb106010	0.873563
Zm00001eb076180	0.930836
Zm00001eb067860	0.807175
Zm00001eb129440	0.985981
Zm00001eb070480	0.470852
Zm00001eb106370	0.741379
Zm00001eb068860	0.545872
Zm00001eb081280	0.671498
Zm00001eb096930	0.80776
Zm00001eb138330	0.434629
Zm00001eb122470	0.442235
Zm00001eb131430	0.557895
Zm00001eb096400	0.842105
Zm00001eb127310	0.855263
Zm00001eb070430	0.957143
Zm00001eb072850	0.920792
Zm00001eb131000	0.930748
Zm00001eb069000	0.489879
Zm00001eb096390	0.876676
Zm00001eb096510	0.922652
Zm00001eb096930	0.80776
Zm00001eb068860	0.527344
Zm00001eb099910	0.919463
Zm00001eb131900	0.399334
Zm00001eb077180	0.474474
Zm00001eb144960	0.943925
Zm00001eb141010	0.951754
Zm00001eb106010	0.962963
Zm00001eb083310	0.985075
Zm00001eb122470	0.484316
Zm00001eb107200	NA
Zm00001eb065890	0.491828
Zm00001eb138330	0.431655
Zm00001eb106660	0.442748
Zm00001eb078510	0.905956
Zm00001eb141500	0.922794
Zm00001eb083610	0.905983
Zm00001eb126780	0.960784
Zm00001eb095350	0.570175
Zm00001eb144930	0.958184
Zm00001eb141540	0.941538
Zm00001eb075660	0.733728
Zm00001eb096490	0.85
Zm00001eb132340	0.411111
Zm00001eb102200	0.604423
Zm00001eb096400	0.851675
Zm00001eb070430	0.957143
Zm00001eb096930	0.806754
Zm00001eb067850	0.862319
Zm00001eb071870	0.926752
Zm00001eb081280	0.686486
Zm00001eb127800	NA
Zm00001eb084630	0.913679
Zm00001eb106370	0.70297
Zm00001eb129360	0.684964
Zm00001eb067880	0.8
Zm00001eb129440	0.985981
Zm00001eb077180	0.474474
Zm00001eb070430	0.957143
Zm00001eb096490	0.85
Zm00001eb133050	0.42987
Zm00001eb095350	0.545256
Zm00001eb097730	0.416667
Zm00001eb141500	0.936364
Zm00001eb138330	0.434629
Zm00001eb077180	0.489051
Zm00001eb129440	0.985981
Zm00001eb067870	0.820144
Zm00001eb070480	0.459016
Zm00001eb141010	0.951754
Zm00001eb083310	0.985075
Zm00001eb106010	0.915332
Zm00001eb083540	0.976959
Zm00001eb076600	0.906621
Zm00001eb131900	0.39801
Zm00001eb078730	0.941176
Zm00001eb171570	0.542601
Zm00001eb167720	0.943662
Zm00001eb225230	0.923513
Zm00001eb229070	0.58467
Zm00001eb282430	0.885387
Zm00001eb238670	0.51559
Zm00001eb198150	0.769231
Zm00001eb252230	0.888325
Zm00001eb194060	0.948052
Zm00001eb228510	0.68984
Zm00001eb169610	0.42967
Zm00001eb280980	0.458333
Zm00001eb233720	0.946197
Zm00001eb180260	0.517312
Zm00001eb199470	0.946281
Zm00001eb215710	0.713855
Zm00001eb178550	0.932476
Zm00001eb214560	0.833693
Zm00001eb247810	0.921053
Zm00001eb200430	0.932203
Zm00001eb225230	0.975078
Zm00001eb171630	0.535714
Zm00001eb218320	0.576871
Zm00001eb168620	0.758721
Zm00001eb198700	0.840336
Zm00001eb171580	0.53125
Zm00001eb252630	0.455907
Zm00001eb178180	0.762987
Zm00001eb163910	0.95
Zm00001eb177270	0.952381
Zm00001eb245520	0.91453
Zm00001eb250120	0.888112
Zm00001eb172420	0.988304
Zm00001eb176160	0.677647
Zm00001eb239170	0.929167
Zm00001eb284360	0.423457
Zm00001eb229190	0.878906
Zm00001eb282430	0.892537
Zm00001eb238670	0.528139
Zm00001eb169610	0.441586
Zm00001eb194060	0.898773
Zm00001eb198700	0.840336
Zm00001eb229070	0.584229
Zm00001eb215710	0.726027
Zm00001eb252840	0.798246
Zm00001eb180260	0.54519
Zm00001eb233720	0.943907
Zm00001eb285660	0.803695
Zm00001eb236840	0.731707
Zm00001eb218320	0.576871
Zm00001eb171600	0.515695
Zm00001eb225230	0.975078
Zm00001eb198700	0.794118
Zm00001eb168620	0.967836
Zm00001eb244510	0.440972
Zm00001eb200430	0.932203
Zm00001eb273530	0.846154
Zm00001eb171640	0.524664
Zm00001eb253930	NA
Zm00001eb284360	0.424318
Zm00001eb239170	0.94403
Zm00001eb280790	0.85241
Zm00001eb282510	0.724221
Zm00001eb180260	0.532534
Zm00001eb184000	0.526829
Zm00001eb254200	0.415948
Zm00001eb247590	0.521084
Zm00001eb235840	0.450521
Zm00001eb281840	0.547887
Zm00001eb194570	0.598131
Zm00001eb252630	0.455907
Zm00001eb209550	0.752308
Zm00001eb171590	0.539216
Zm00001eb259380	0.604651
Zm00001eb247760	0.926316
Zm00001eb214560	0.833693
Zm00001eb167710	0.971631
Zm00001eb178190	0.768489
Zm00001eb267030	0.882353
Zm00001eb168980	0.672619
Zm00001eb177310	0.748858
Zm00001eb159290	0.725367
Zm00001eb187010	0.875556
Zm00001eb150420	0.72315
Zm00001eb190060	0.725843
Zm00001eb272050	0.836111
Zm00001eb228910	0.841509
Zm00001eb206230	0.925466
Zm00001eb255410	0.903427
Zm00001eb183220	0.679144
Zm00001eb259380	0.593857
Zm00001eb192050	0.789474
Zm00001eb252630	0.436526
Zm00001eb194580	NA
Zm00001eb254200	0.448343
Zm00001eb198140	0.787356
Zm00001eb184000	0.624615
Zm00001eb148540	0.91791
Zm00001eb219270	0.83237
Zm00001eb206230	0.920177
Zm00001eb261480	0.862222
Zm00001eb249600	0.903915
Zm00001eb163790	0.688525
Zm00001eb198800	0.452174
Zm00001eb228910	0.841509
Zm00001eb171610	0.520179
Zm00001eb150420	0.72315
Zm00001eb161780	0.582242
Zm00001eb198150	0.774373
Zm00001eb252850	0.90625
Zm00001eb214560	0.833693
Zm00001eb171660	0.518349
Zm00001eb201130	0.975904
Zm00001eb259380	0.591603
Zm00001eb171590	0.524664
Zm00001eb211650	0.983806
Zm00001eb193590	0.50805
Zm00001eb156150	0.914414
Zm00001eb247760	0.935714
Zm00001eb198140	0.77686
Zm00001eb252630	0.455907
Zm00001eb281840	0.540136
Zm00001eb235840	0.450521
Zm00001eb280950	0.811688
Zm00001eb165300	0.529915
Zm00001eb198700	0.731343
Zm00001eb187010	0.870629
Zm00001eb159290	0.790875
Zm00001eb178190	0.658667
Zm00001eb214560	0.833693
Zm00001eb167690	0.958042
Zm00001eb190060	0.724215
Zm00001eb254200	0.447732
Zm00001eb281840	0.541812
Zm00001eb219270	0.798387
Zm00001eb184000	0.621875
Zm00001eb198140	0.786325
Zm00001eb148310	0.888158
Zm00001eb192050	0.78629
Zm00001eb220910	0.92953
Zm00001eb150420	0.72315
Zm00001eb189260	0.782258
Zm00001eb159290	0.833667
Zm00001eb261480	0.895216
Zm00001eb206230	0.94086
Zm00001eb198800	0.443231
Zm00001eb163790	0.668919
Zm00001eb230820	0.925311
Zm00001eb246640	0.984906
Zm00001eb153340	0.557545
Zm00001eb194190	0.625
Zm00001eb229100	0.541667
Zm00001eb267030	0.882353
Zm00001eb167690	0.958042
Zm00001eb245610	0.858696
Zm00001eb170040	0.799136
Zm00001eb233090	0.54902
Zm00001eb198880	0.654545
Zm00001eb243130	0.925373
Zm00001eb193590	0.519544
Zm00001eb269130	0.892116
Zm00001eb157820	0.915789
Zm00001eb218000	0.926366
Zm00001eb281840	0.495327
Zm00001eb258290	0.9022
Zm00001eb171550	0.542601
Zm00001eb167690	0.891566
Zm00001eb170040	0.785203
Zm00001eb229100	0.59132
Zm00001eb224610	0.771593
Zm00001eb194190	0.966292
Zm00001eb165120	0.580645
Zm00001eb185220	0.510417
Zm00001eb255490	0.886297
Zm00001eb153170	0.930939
Zm00001eb198140	0.814685
Zm00001eb183220	0.918605
Zm00001eb193590	0.434146
Zm00001eb154990	0.770186
Zm00001eb272090	0.777344
Zm00001eb170040	0.787805
Zm00001eb167690	0.958042
Zm00001eb214560	0.833693
Zm00001eb267030	0.865672
Zm00001eb229100	0.588235
Zm00001eb258290	0.9022
Zm00001eb153340	0.588614
Zm00001eb230820	0.707407
Zm00001eb289010	0.907816
Zm00001eb170020	0.764244
Zm00001eb252630	0.45409
Zm00001eb227740	0.92823
Zm00001eb233090	0.54902
Zm00001eb183220	0.919708
Zm00001eb193590	0.516068
Zm00001eb150050	0.962791
Zm00001eb171560	0.508065
Zm00001eb194190	0.52451
Zm00001eb220030	0.809524
Zm00001eb228910	0.841509
Zm00001eb285360	0.882716
Zm00001eb258290	0.9022
Zm00001eb233880	0.894663
Zm00001eb267030	0.882353
Zm00001eb183220	0.935673
Zm00001eb151540	0.893333
Zm00001eb185220	0.551205
Zm00001eb195200	0.884615
Zm00001eb165120	0.770492
Zm00001eb225410	0.98374
Zm00001eb167340	0.986254
Zm00001eb180260	0.529412
Zm00001eb154480	0.556931
Zm00001eb280980	0.46098
Zm00001eb271480	0.991968
Zm00001eb247450	0.805556
Zm00001eb170470	0.606742
Zm00001eb202830	0.574627
Zm00001eb171520	0.547085
Zm00001eb257900	0.48378
Zm00001eb158850	0.394286
Zm00001eb244510	0.504065
Zm00001eb283280	0.847887
Zm00001eb193590	0.585302
Zm00001eb170470	0.602273
Zm00001eb271480	0.913793
Zm00001eb264630	0.547739
Zm00001eb271240	0.962687
Zm00001eb267480	0.945946
Zm00001eb182680	0.459103
Zm00001eb222980	0.96701
Zm00001eb146080	0.493185
Zm00001eb172970	0.518919
Zm00001eb265900	0.668731
Zm00001eb198700	0.795122
Zm00001eb255240	0.705502
Zm00001eb222660	0.827083
Zm00001eb246370	0.627692
Zm00001eb165620	0.924855
Zm00001eb244510	0.489418
Zm00001eb280200	0.916667
Zm00001eb150740	0.907609
Zm00001eb167690	0.958042
Zm00001eb170470	0.593407
Zm00001eb271480	0.991935
Zm00001eb247450	0.892857
Zm00001eb202830	0.574803
Zm00001eb280980	0.462128
Zm00001eb234120	0.943953
Zm00001eb154480	0.556931
Zm00001eb193590	0.50805
Zm00001eb165160	0.591667
Zm00001eb158850	0.446352
Zm00001eb146080	0.492556
Zm00001eb182680	0.395833
Zm00001eb210660	0.932886
Zm00001eb265900	0.674938
Zm00001eb170050	0.856354
Zm00001eb172970	0.517986
Zm00001eb279430	0.776699
Zm00001eb267050	0.958449
Zm00001eb264630	0.751295
Zm00001eb280980	0.4619
Zm00001eb248960	0.962687
Zm00001eb277070	0.507331
Zm00001eb150740	0.885017
Zm00001eb244510	0.490765
Zm00001eb267030	0.478632
Zm00001eb225230	0.966543
Zm00001eb246370	0.618375
Zm00001eb165620	0.920128
Zm00001eb149490	0.949153
Zm00001eb422190	0.91791
Zm00001eb326620	0.583333
Zm00001eb403860	0.931507
Zm00001eb429330	0.770408
Zm00001eb303010	0.486405
Zm00001eb442370	0.67033
Zm00001eb320870	0.813008
Zm00001eb299370	0.961538
Zm00001eb392880	0.751908
Zm00001eb411380	0.578475
Zm00001eb369310	0.712589
Zm00001eb330540	0.926752
Zm00001eb322880	0.500731
Zm00001eb340450	0.973822
Zm00001eb299050	0.505155
Zm00001eb440710	0.506224
Zm00001eb412960	0.358566
Zm00001eb415730	0.395712
Zm00001eb315650	0.921569
Zm00001eb379140	0.853383
Zm00001eb321260	0.930693
Zm00001eb361030	0.417178
Zm00001eb411380	0.564007
Zm00001eb324500	0.95283
Zm00001eb378020	0.628337
Zm00001eb328280	0.668693
Zm00001eb322690	0.950617
Zm00001eb352800	0.426966
Zm00001eb346870	0.623932
Zm00001eb406100	0.982906
Zm00001eb375040	0.52648
Zm00001eb320870	0.758333
Zm00001eb289160	0.412245
Zm00001eb429330	0.770408
Zm00001eb418460	0.924303
Zm00001eb314890	0.927336
Zm00001eb315100	0.973214
Zm00001eb335210	0.909091
Zm00001eb415730	0.381663
Zm00001eb354260	0.928251
Zm00001eb403040	0.65625
Zm00001eb322880	0.440661
Zm00001eb328280	0.701613
Zm00001eb392880	0.751908
Zm00001eb350120	0.860294
Zm00001eb369310	0.712589
Zm00001eb417450	0.985646
Zm00001eb303010	0.486405
Zm00001eb403860	0.927536
Zm00001eb326620	0.503731
Zm00001eb320870	0.801724
Zm00001eb415730	0.491393
Zm00001eb379140	0.85283
Zm00001eb403040	0.658065
Zm00001eb322880	0.43401
Zm00001eb305200	0.897959
Zm00001eb333240	0.581395
Zm00001eb406130	0.840237
Zm00001eb404560	0.881226
Zm00001eb418460	0.931624
Zm00001eb429330	0.770408
Zm00001eb403860	0.929134
Zm00001eb411380	0.566148
Zm00001eb369310	0.745399
Zm00001eb331290	0.391586
Zm00001eb328280	0.92429
Zm00001eb354260	0.84141
Zm00001eb332460	0.97619
Zm00001eb403040	0.622642
Zm00001eb326780	0.760456
Zm00001eb315100	0.973214
Zm00001eb374630	0.91
Zm00001eb406570	0.963636
Zm00001eb384900	0.933202
Zm00001eb292060	0.430712
Zm00001eb331290	0.362069
Zm00001eb304560	0.65739
Zm00001eb317190	0.933842
Zm00001eb313390	0.634667
Zm00001eb308670	0.811321
Zm00001eb365730	0.974359
Zm00001eb397500	0.761905
Zm00001eb348660	0.529018
Zm00001eb411380	0.557823
Zm00001eb289160	0.412245
Zm00001eb313250	0.935936
Zm00001eb326420	0.982051
Zm00001eb333240	0.612903
Zm00001eb333100	0.757143
Zm00001eb417550	0.964286
Zm00001eb426730	0.467066
Zm00001eb415730	0.496051
Zm00001eb374630	0.974249
Zm00001eb406350	0.855446
Zm00001eb398680	0.372116
Zm00001eb399220	0.543233
Zm00001eb414260	0.445274
Zm00001eb384280	0.896194
Zm00001eb289160	0.420168
Zm00001eb387070	0.857616
Zm00001eb326780	0.758475
Zm00001eb313390	0.634667
Zm00001eb317190	0.929114
Zm00001eb403040	0.557471
Zm00001eb304560	0.659288
Zm00001eb366710	0.598039
Zm00001eb312070	0.919771
Zm00001eb292060	0.419087
Zm00001eb406570	0.717391
Zm00001eb323490	0.80303
Zm00001eb289160	0.40824
Zm00001eb331290	0.373529
Zm00001eb397500	0.829114
Zm00001eb400180	0.584437
Zm00001eb291460	0.77686
Zm00001eb426730	0.469256
Zm00001eb292200	0.601942
Zm00001eb411380	0.582979
Zm00001eb374630	0.978916
Zm00001eb333240	0.581395
Zm00001eb298650	0.573248
Zm00001eb337300	0.733042
Zm00001eb333100	0.641892
Zm00001eb387070	0.857616
Zm00001eb369310	0.848485
Zm00001eb315490	0.971429
Zm00001eb384280	0.907216
Zm00001eb331290	0.391586
Zm00001eb403920	0.466368
Zm00001eb326420	0.980276
Zm00001eb306400	0.885496
Zm00001eb331290	0.364516
Zm00001eb292880	0.756677
Zm00001eb310260	0.870748
Zm00001eb411520	0.92638
Zm00001eb335340	0.509387
Zm00001eb409740	0.424107
Zm00001eb391320	NA
Zm00001eb326780	0.75
Zm00001eb373050	0.861035
Zm00001eb419160	0.67033
Zm00001eb289500	0.344877
Zm00001eb355990	0.929577
Zm00001eb299350	0.704023
Zm00001eb399220	0.965591
Zm00001eb391690	0.828125
Zm00001eb403920	0.466368
Zm00001eb331290	0.364516
Zm00001eb375610	NA
Zm00001eb290510	0.413605
Zm00001eb414260	0.445274
Zm00001eb397580	0.593472
Zm00001eb406350	0.852459
Zm00001eb333240	0.581395
Zm00001eb293480	0.719512
Zm00001eb293660	0.860687
Zm00001eb419390	0.770833
Zm00001eb306400	0.917563
Zm00001eb341580	0.840764
Zm00001eb331290	0.366559
Zm00001eb414260	0.478261
Zm00001eb399220	0.965591
Zm00001eb399590	0.935065
Zm00001eb376150	0.977612
Zm00001eb326420	0.972881
Zm00001eb406350	0.854871
Zm00001eb289500	0.345768
Zm00001eb412980	0.373757
Zm00001eb299450	0.686047
Zm00001eb409740	0.402145
Zm00001eb352530	0.644944
Zm00001eb335340	0.531661
Zm00001eb403920	0.466368
Zm00001eb418060	0.924883
Zm00001eb326420	0.981777
Zm00001eb413300	0.900338
Zm00001eb399220	0.965591
Zm00001eb414260	0.478261
Zm00001eb326780	0.765517
Zm00001eb289190	0.731183
Zm00001eb293480	0.676856
Zm00001eb412970	0.385185
Zm00001eb380860	0.966597
Zm00001eb374630	0.974576
Zm00001eb406350	0.855446
Zm00001eb397580	0.593472
Zm00001eb369710	0.926724
Zm00001eb326780	0.764259
Zm00001eb345260	0.631868
Zm00001eb316520	0.780822
Zm00001eb350790	0.397313
Zm00001eb411300	0.652015
Zm00001eb377070	0.921053
Zm00001eb340450	0.973822
Zm00001eb324700	0.953846
Zm00001eb310760	0.944196
Zm00001eb410040	0.967949
Zm00001eb331920	0.507576
Zm00001eb369310	0.72093
Zm00001eb355970	0.447619
Zm00001eb401400	0.719048
Zm00001eb384740	0.829016
Zm00001eb403860	0.931507
Zm00001eb386190	0.529586
Zm00001eb428040	0.950495
Zm00001eb371370	0.967914
Zm00001eb309110	0.917333
Zm00001eb399600	NA
Zm00001eb304260	0.839506
Zm00001eb403040	0.658065
Zm00001eb325340	0.963964
Zm00001eb323330	0.884615
Zm00001eb301890	0.986667
Zm00001eb326780	0.745763
Zm00001eb375040	0.52352
Zm00001eb350340	0.350962
Zm00001eb329730	0.94533
Zm00001eb292890	0.77193
Zm00001eb347530	0.552463
Zm00001eb331290	0.362069
Zm00001eb373030	0.865753
Zm00001eb355980	0.887324
Zm00001eb327800	0.719844
Zm00001eb386080	0.7125
Zm00001eb313400	0.642667
Zm00001eb409710	0.779528
Zm00001eb304260	0.892045
Zm00001eb331290	0.366559
Zm00001eb324700	0.953846
Zm00001eb340450	0.973822
Zm00001eb299340	0.925
Zm00001eb415730	0.492188
Zm00001eb406350	0.855446
Zm00001eb411300	0.649057
Zm00001eb350790	0.390424
Zm00001eb316520	0.711765
Zm00001eb388220	0.813559
Zm00001eb401400	0.684492
Zm00001eb421790	0.948276
Zm00001eb301500	0.962963
Zm00001eb375040	0.514706
Zm00001eb369390	0.591928
Zm00001eb386190	0.498208
Zm00001eb410730	0.866667
Zm00001eb339970	0.944
Zm00001eb331920	0.557377
Zm00001eb316520	0.7
Zm00001eb411300	0.644205
Zm00001eb326780	0.758475
Zm00001eb326540	0.808271
Zm00001eb406090	0.588235
Zm00001eb323330	0.880702
Zm00001eb371370	0.857923
Zm00001eb340450	0.973822
Zm00001eb304260	0.887006
Zm00001eb399600	NA
Zm00001eb309110	0.919192
Zm00001eb412990	0.377672
Zm00001eb327800	0.721893
Zm00001eb311450	0.512931
Zm00001eb411380	0.523364
Zm00001eb395510	0.885
Zm00001eb350340	0.41358
Zm00001eb375040	0.572789
Zm00001eb294880	0.979167
Zm00001eb292890	0.76087
Zm00001eb429330	0.770408
Zm00001eb347530	0.877907
Zm00001eb442960	0.5
Zm00001eb008460	0.557746
Zm00001eb002690	0.903409
Zm00001eb008290	0.506977
Zm00001eb001500	0.553571
Zm00001eb000850	0.958333
Zm00001eb008460	0.559748
Zm00001eb000020	0.766667
Zm00001eb001500	0.527066
Zm00001eb001500	0.523936
Zm00001eb008270	0.51049
Zm00001eb008290	0.506977
Zm00001eb006690	0.921875
Zm00001eb001850	NA
Zm00001eb001500	0.519337
Zm00001eb008140	0.912371
Zm00001eb008290	0.506977
Zm00001eb008270	0.51049
Zm00001eb000020	0.408163
Zm00001eb000130	NA
Zm00001eb001500	0.537705
Zm00001eb001500	0.53352
Zm00001eb002950	0.901786
Zm00001eb001500	0.516796
Zm00001eb000020	0.583333
Zm00001eb001500	0.392157
Zm00001eb000130	NA
Zm00001eb001080	NA
Zm00001eb000020	0.567073
Zm00001eb002950	0.893401
Zm00001eb001260	0.589474
Zm00001eb016940	0.48
Zm00001eb010700	0.709677
Zm00001eb013740	0.932927
Zm00001eb024570	0.671717
Zm00001eb011700	0.427481
Zm00001eb015620	0.448878
Zm00001eb016940	0.48
Zm00001eb008530	0.723232
Zm00001eb024570	0.671717
Zm00001eb024570	0.671717
Zm00001eb020170	0.898396
Zm00001eb021050	0.534247
Zm00001eb011700	0.427481
Zm00001eb024900	0.574751
Zm00001eb024820	0.902439
Zm00001eb024900	0.573333
Zm00001eb024820	0.893878
Zm00001eb011700	0.427481
Zm00001eb012040	0.90625
Zm00001eb020710	0.804233
Zm00001eb023820	0.689189
Zm00001eb024570	0.671717
Zm00001eb008460	0.572755
Zm00001eb013950	0.848558
Zm00001eb017400	0.847222
Zm00001eb023820	0.767606
Zm00001eb020710	0.804233
Zm00001eb012040	0.909091
Zm00001eb046580	0.426259
Zm00001eb027970	0.443642
Zm00001eb041860	0.839344
Zm00001eb042450	0.554028
Zm00001eb047060	0.792135
Zm00001eb042780	0.809783
Zm00001eb031310	0.383838
Zm00001eb032290	0.654303
Zm00001eb026330	0.473196
Zm00001eb027970	0.429892
Zm00001eb037310	0.619883
Zm00001eb042780	0.811111
Zm00001eb047060	0.843049
Zm00001eb041860	0.795139
Zm00001eb042450	0.592157
Zm00001eb041410	0.723562
Zm00001eb032290	0.630936
Zm00001eb040130	0.609236
Zm00001eb031310	0.38543
Zm00001eb031310	0.38543
Zm00001eb031310	0.37265
Zm00001eb047060	0.771689
Zm00001eb040130	0.720513
Zm00001eb053500	0.436266
Zm00001eb047060	0.832558
Zm00001eb031310	0.39021
Zm00001eb050990	0.561798
Zm00001eb032290	0.614934
Zm00001eb036680	0.409962
Zm00001eb032290	0.630936
Zm00001eb029050	NA
Zm00001eb025840	0.456848
Zm00001eb026690	0.808824
Zm00001eb029300	0.947674
Zm00001eb050070	0.846914
Zm00001eb041730	0.597802
Zm00001eb032290	0.611511
Zm00001eb026690	0.808824
Zm00001eb031310	0.38543
Zm00001eb046840	0.669935
Zm00001eb041730	0.597802
Zm00001eb029300	0.947674
Zm00001eb050070	0.851385
Zm00001eb067210	0.458438
Zm00001eb061400	0.974227
Zm00001eb102150	0.488479
Zm00001eb105030	0.7
Zm00001eb123270	0.475265
Zm00001eb125560	0.837719
Zm00001eb071760	0.536842
Zm00001eb056510	0.596899
Zm00001eb124940	0.980132
Zm00001eb102150	0.490909
Zm00001eb053500	0.433028
Zm00001eb097690	0.581333
Zm00001eb087090	0.738739
Zm00001eb104630	0.927419
Zm00001eb073290	0.947802
Zm00001eb056510	0.641873
Zm00001eb100820	0.875
Zm00001eb055030	0.45042
Zm00001eb104880	0.908046
Zm00001eb101770	0.782609
Zm00001eb125560	0.847368
Zm00001eb124340	0.645631
Zm00001eb063220	0.65019
Zm00001eb094610	0.963303
Zm00001eb078570	0.960993
Zm00001eb095050	0.840764
Zm00001eb073660	0.878788
Zm00001eb058220	0.533569
Zm00001eb072190	0.432515
Zm00001eb115900	0.72033
Zm00001eb102470	0.880368
Zm00001eb102200	0.604423
Zm00001eb078070	0.647343
Zm00001eb125560	0.827586
Zm00001eb058490	0.581227
Zm00001eb061740	0.897561
Zm00001eb121650	0.97995
Zm00001eb123270	0.47619
Zm00001eb105030	0.700637
Zm00001eb055850	0.701149
Zm00001eb115900	0.252212
Zm00001eb100820	0.849095
Zm00001eb078120	0.552632
Zm00001eb109330	0.573883
Zm00001eb073290	0.934641
Zm00001eb059930	0.990741
Zm00001eb078070	0.623711
Zm00001eb079460	0.408935
Zm00001eb100710	0.781609
Zm00001eb087090	0.738739
Zm00001eb066210	0.943548
Zm00001eb102150	0.490909
Zm00001eb055560	0.91623
Zm00001eb104880	0.911538
Zm00001eb055030	0.45042
Zm00001eb062390	0.97861
Zm00001eb063220	0.505396
Zm00001eb101100	0.607955
Zm00001eb102470	0.880368
Zm00001eb084190	0.92069
Zm00001eb056510	0.632597
Zm00001eb073660	0.878104
Zm00001eb058220	0.533937
Zm00001eb062360	0.769231
Zm00001eb099560	0.634783
Zm00001eb078120	0.445755
Zm00001eb111640	0.447205
Zm00001eb056510	0.643836
Zm00001eb053540	0.505419
Zm00001eb072660	0.751381
Zm00001eb053500	0.440329
Zm00001eb077540	0.559794
Zm00001eb067380	0.94
Zm00001eb078070	0.645522
Zm00001eb065630	0.568475
Zm00001eb071760	0.536842
Zm00001eb058150	0.956757
Zm00001eb102150	0.487414
Zm00001eb064620	0.933962
Zm00001eb081360	0.744027
Zm00001eb106640	0.538462
Zm00001eb110400	0.472973
Zm00001eb065630	0.940206
Zm00001eb107990	0.902439
Zm00001eb078070	0.623711
Zm00001eb119450	0.661818
Zm00001eb078120	0.513514
Zm00001eb077670	0.770115
Zm00001eb072190	0.416168
Zm00001eb090200	0.584302
Zm00001eb064620	0.751351
Zm00001eb066190	0.622449
Zm00001eb079430	0.533679
Zm00001eb079790	0.982935
Zm00001eb102150	0.497312
Zm00001eb079170	0.916821
Zm00001eb058490	0.577617
Zm00001eb063110	0.960954
Zm00001eb054960	0.693787
Zm00001eb078070	0.647343
Zm00001eb067380	0.94
Zm00001eb077540	0.554311
Zm00001eb096980	0.571072
Zm00001eb072190	0.423841
Zm00001eb087380	0.834409
Zm00001eb053540	0.513859
Zm00001eb056510	0.643836
Zm00001eb078120	0.537071
Zm00001eb111640	0.447541
Zm00001eb095050	0.83871
Zm00001eb120900	0.708241
Zm00001eb102150	0.487298
Zm00001eb075700	0.642857
Zm00001eb058490	0.574007
Zm00001eb125560	0.815126
Zm00001eb076710	0.433962
Zm00001eb071760	0.46875
Zm00001eb056510	0.565445
Zm00001eb053540	0.510823
Zm00001eb060130	0.96044
Zm00001eb072190	0.42623
Zm00001eb065630	0.940206
Zm00001eb110400	0.948187
Zm00001eb053500	0.4329
Zm00001eb124980	0.331169
Zm00001eb066820	0.587156
Zm00001eb079790	0.969432
Zm00001eb079440	0.408935
Zm00001eb072890	0.785425
Zm00001eb058490	0.577617
Zm00001eb079170	0.92365
Zm00001eb109830	0.744681
Zm00001eb064620	0.87395
Zm00001eb066190	0.60084
Zm00001eb102150	0.489655
Zm00001eb210140	0.514071
Zm00001eb183390	0.450949
Zm00001eb157810	0.429787
Zm00001eb197070	0.829268
Zm00001eb168910	0.675141
Zm00001eb167780	0.441333
Zm00001eb152700	0.404762
Zm00001eb178120	0.455635
Zm00001eb196180	0.490876
Zm00001eb170970	0.621495
Zm00001eb176110	0.877384
Zm00001eb204150	0.851064
Zm00001eb191220	0.910979
Zm00001eb138920	0.881818
Zm00001eb142710	0.750751
Zm00001eb135120	0.373737
Zm00001eb141500	0.922794
Zm00001eb126820	0.624309
Zm00001eb152160	0.898551
Zm00001eb167780	0.441333
Zm00001eb168910	0.707753
Zm00001eb188910	0.502504
Zm00001eb158630	0.91791
Zm00001eb149810	0.820339
Zm00001eb141500	0.936364
Zm00001eb161660	0.548043
Zm00001eb142710	0.787402
Zm00001eb189180	0.666667
Zm00001eb207060	0.516224
Zm00001eb191480	0.983936
Zm00001eb198280	0.53719
Zm00001eb157810	0.421533
Zm00001eb171500	0.569507
Zm00001eb152700	0.476965
Zm00001eb163860	0.945946
Zm00001eb196180	0.455882
Zm00001eb210140	0.554562
Zm00001eb145870	0.915309
Zm00001eb211460	0.56962
Zm00001eb183390	0.472376
Zm00001eb161660	0.936382
Zm00001eb141500	0.925094
Zm00001eb133240	0.942529
Zm00001eb178120	0.502174
Zm00001eb150570	NA
Zm00001eb204150	0.835866
Zm00001eb170970	0.621495
Zm00001eb203880	0.51938
Zm00001eb211290	0.955414
Zm00001eb210140	0.768889
Zm00001eb188910	0.478747
Zm00001eb137610	0.339168
Zm00001eb152160	0.898551
Zm00001eb147900	0.448052
Zm00001eb168910	0.675141
Zm00001eb167780	0.441333
Zm00001eb191480	0.989071
Zm00001eb127460	0.942623
Zm00001eb142710	0.756892
Zm00001eb161660	0.774476
Zm00001eb194450	0.601504
Zm00001eb207060	0.518414
Zm00001eb141910	0.694215
Zm00001eb147830	0.64
Zm00001eb148000	0.430976
Zm00001eb194780	0.656836
Zm00001eb194450	0.601504
Zm00001eb200730	0.463878
Zm00001eb187430	0.841584
Zm00001eb127300	0.917098
Zm00001eb168550	0.834337
Zm00001eb164780	0.520619
Zm00001eb144240	0.712375
Zm00001eb184080	0.506276
Zm00001eb198280	0.53719
Zm00001eb202700	0.696154
Zm00001eb159730	0.696203
Zm00001eb211300	0.981132
Zm00001eb171510	0.565022
Zm00001eb201940	0.573016
Zm00001eb195590	NA
Zm00001eb198280	0.504854
Zm00001eb152750	0.60105
Zm00001eb165610	0.811377
Zm00001eb168550	0.835165
Zm00001eb126990	0.589862
Zm00001eb127300	0.922374
Zm00001eb200730	0.460064
Zm00001eb193710	0.978723
Zm00001eb130500	0.959781
Zm00001eb168900	0.571429
Zm00001eb211300	0.981132
Zm00001eb206090	0.446043
Zm00001eb137000	0.550432
Zm00001eb158800	0.918782
Zm00001eb184080	0.512077
Zm00001eb144240	0.713467
Zm00001eb164780	0.512315
Zm00001eb213190	0.524752
Zm00001eb128330	0.651235
Zm00001eb198280	0.56338
Zm00001eb194450	0.601504
Zm00001eb194780	0.674157
Zm00001eb190330	1
Zm00001eb158100	0.607509
Zm00001eb195590	NA
Zm00001eb152710	0.962848
Zm00001eb202700	0.687273
Zm00001eb140600	0.981707
Zm00001eb211300	0.978723
Zm00001eb159730	0.702703
Zm00001eb158100	0.607509
Zm00001eb200730	0.460064
Zm00001eb127300	0.863454
Zm00001eb203910	0.527132
Zm00001eb201180	0.78626
Zm00001eb194450	0.601504
Zm00001eb168550	0.828488
Zm00001eb165610	0.812287
Zm00001eb152750	0.602122
Zm00001eb184070	0.446701
Zm00001eb184080	0.525114
Zm00001eb206090	0.468889
Zm00001eb165140	0.77686
Zm00001eb165100	0.77686
Zm00001eb130500	0.959781
Zm00001eb168900	0.535714
Zm00001eb182590	0.47191
Zm00001eb182590	0.482558
Zm00001eb196180	0.518
Zm00001eb163880	0.966667
Zm00001eb210780	0.951613
Zm00001eb200450	0.614583
Zm00001eb184080	0.514286
Zm00001eb171370	0.331429
Zm00001eb189150	0.664506
Zm00001eb126080	0.549598
Zm00001eb194450	0.601504
Zm00001eb213110	0.782609
Zm00001eb133290	0.358025
Zm00001eb161290	0.962343
Zm00001eb150180	0.481328
Zm00001eb193940	0.816038
Zm00001eb162060	0.779097
Zm00001eb210780	0.947977
Zm00001eb137000	0.550432
Zm00001eb158270	0.62543
Zm00001eb141610	0.604545
Zm00001eb160010	0.936709
Zm00001eb186190	0.923513
Zm00001eb170950	0.941379
Zm00001eb173390	0.924433
Zm00001eb189150	0.664506
Zm00001eb137000	0.550432
Zm00001eb193940	0.836957
Zm00001eb200450	0.68125
Zm00001eb200540	0.771429
Zm00001eb211650	0.983806
Zm00001eb141610	0.42236
Zm00001eb127710	0.819512
Zm00001eb170950	0.944444
Zm00001eb150180	0.481328
Zm00001eb213110	0.765027
Zm00001eb207770	0.787425
Zm00001eb198280	0.53719
Zm00001eb158270	0.624625
Zm00001eb182590	0.491429
Zm00001eb160010	0.94
Zm00001eb141610	0.604545
Zm00001eb193940	0.812207
Zm00001eb171200	0.863014
Zm00001eb137000	0.550432
Zm00001eb210780	0.930556
Zm00001eb189150	0.664506
Zm00001eb168550	0.817121
Zm00001eb196180	0.522822
Zm00001eb127300	0.950276
Zm00001eb200730	0.456604
Zm00001eb173390	0.917258
Zm00001eb170950	0.940559
Zm00001eb164750	0.91716
Zm00001eb196180	0.487762
Zm00001eb179540	0.603939
Zm00001eb148790	0.40227
Zm00001eb158520	0.938998
Zm00001eb176110	0.887781
Zm00001eb150450	0.693208
Zm00001eb207270	0.488665
Zm00001eb147900	0.453704
Zm00001eb149680	0.655462
Zm00001eb137610	0.344488
Zm00001eb210140	0.768889
Zm00001eb176620	0.962406
Zm00001eb159340	0.816568
Zm00001eb161660	0.93128
Zm00001eb154550	0.961538
Zm00001eb137610	0.344554
Zm00001eb200920	0.61191
Zm00001eb165310	0.861446
Zm00001eb147900	0.46595
Zm00001eb142940	0.473441
Zm00001eb194010	NA
Zm00001eb170950	0.908046
Zm00001eb148790	0.404523
Zm00001eb196180	0.527721
Zm00001eb176110	0.886047
Zm00001eb170950	0.942857
Zm00001eb176620	0.854785
Zm00001eb139570	0.758333
Zm00001eb207270	0.479167
Zm00001eb160570	0.549669
Zm00001eb149680	0.662791
Zm00001eb165310	0.929032
Zm00001eb171490	0.597403
Zm00001eb159320	0.463104
Zm00001eb176110	0.865828
Zm00001eb196180	0.521158
Zm00001eb188030	0.479635
Zm00001eb209960	0.429054
Zm00001eb207270	0.468912
Zm00001eb142940	0.452525
Zm00001eb147900	0.415771
Zm00001eb137610	0.339168
Zm00001eb185910	0.807799
Zm00001eb242490	0.39233
Zm00001eb387920	0.485437
Zm00001eb340370	0.376689
Zm00001eb267030	0.478632
Zm00001eb294850	0.719101
Zm00001eb291530	0.870206
Zm00001eb228120	0.662821
Zm00001eb405650	0.498403
Zm00001eb255980	0.488414
Zm00001eb315530	0.395652
Zm00001eb403040	0.557471
Zm00001eb294810	0.914787
Zm00001eb248540	0.699732
Zm00001eb347610	0.918719
Zm00001eb374260	NA
Zm00001eb228320	0.936652
Zm00001eb291530	0.870206
Zm00001eb294850	0.713018
Zm00001eb255590	0.461638
Zm00001eb334770	0.893142
Zm00001eb265890	0.749175
Zm00001eb243040	0.975124
Zm00001eb409680	0.54386
Zm00001eb215920	0.866667
Zm00001eb357070	0.957529
Zm00001eb307290	0.472921
Zm00001eb248540	0.872131
Zm00001eb294810	0.894309
Zm00001eb296460	0.482412
Zm00001eb336990	0.563851
Zm00001eb381470	0.399306
Zm00001eb255980	0.418919
Zm00001eb268830	0.839827
Zm00001eb347680	0.302448
Zm00001eb331990	0.795918
Zm00001eb381980	0.811258
Zm00001eb370650	0.61165
Zm00001eb250790	0.75463
Zm00001eb235450	0.674419
Zm00001eb272290	0.673522
Zm00001eb303110	0.62439
Zm00001eb219040	0.930502
Zm00001eb316050	0.327416
Zm00001eb390500	0.79198
Zm00001eb396610	0.846523
Zm00001eb272290	0.669701
Zm00001eb223330	0.723944
Zm00001eb235450	0.691824
Zm00001eb399940	0.623003
Zm00001eb409850	0.332476
Zm00001eb214490	0.645669
Zm00001eb282710	0.551247
Zm00001eb403940	0.588028
Zm00001eb390500	0.743719
Zm00001eb404020	0.55848
Zm00001eb254080	0.635
Zm00001eb315990	0.950382
Zm00001eb303110	0.624023
Zm00001eb392440	0.369018
Zm00001eb246860	0.962791
Zm00001eb403040	0.658065
Zm00001eb409090	0.824818
Zm00001eb258670	0.909091
Zm00001eb267030	0.882353
Zm00001eb404020	0.556851
Zm00001eb325710	0.393939
Zm00001eb253990	0.407821
Zm00001eb304290	0.600601
Zm00001eb387920	0.477612
Zm00001eb272940	0.474576
Zm00001eb303800	0.94517
Zm00001eb286090	0.791667
Zm00001eb253850	0.425569
Zm00001eb403040	0.622642
Zm00001eb315130	0.846405
Zm00001eb392440	0.398995
Zm00001eb222730	0.480769
Zm00001eb334770	0.908347
Zm00001eb215190	0.757812
Zm00001eb412910	0.694056
Zm00001eb387920	0.47619
Zm00001eb216870	0.786054
Zm00001eb284750	0.957586
Zm00001eb265890	0.716216
Zm00001eb267030	0.865672
Zm00001eb289050	0.48913
Zm00001eb347020	0.961446
Zm00001eb283530	0.843049
Zm00001eb268830	0.839827
Zm00001eb378850	NA
Zm00001eb362300	0.598465
Zm00001eb350470	0.943396
Zm00001eb369310	0.712589
Zm00001eb223910	0.897059
Zm00001eb271700	0.55726
Zm00001eb369350	0.728682
Zm00001eb283530	0.788301
Zm00001eb332520	0.696172
Zm00001eb337450	0.964286
Zm00001eb272290	0.679128
Zm00001eb362300	0.614319
Zm00001eb371130	0.311072
Zm00001eb384620	0.833693
Zm00001eb347680	0.339056
Zm00001eb304290	0.589532
Zm00001eb238330	0.703601
Zm00001eb218080	0.910891
Zm00001eb348520	0.925581
Zm00001eb396460	0.570694
Zm00001eb246860	0.922078
Zm00001eb348960	0.540741
Zm00001eb283110	0.431548
Zm00001eb304260	0.892045
Zm00001eb265890	0.749175
Zm00001eb284750	0.957586
Zm00001eb396460	0.543943
Zm00001eb216870	0.813817
Zm00001eb334120	0.690821
Zm00001eb375490	0.489744
Zm00001eb406870	0.367257
Zm00001eb370320	0.546358
Zm00001eb347680	0.339056
Zm00001eb318120	0.461039
Zm00001eb291710	0.392827
Zm00001eb304260	0.887006
Zm00001eb353710	0.757009
Zm00001eb369310	0.72093
Zm00001eb386670	0.392202
Zm00001eb400600	0.612782
Zm00001eb316960	0.855586
Zm00001eb404020	0.653207
Zm00001eb233140	0.408451
Zm00001eb379440	0.537988
Zm00001eb229180	0.556377
Zm00001eb394210	0.962451
Zm00001eb333520	0.661947
Zm00001eb324700	0.953846
Zm00001eb366080	0.511348
Zm00001eb240200	NA
Zm00001eb233140	0.497475
Zm00001eb400600	0.61194
Zm00001eb386670	0.403465
Zm00001eb229930	0.761538
Zm00001eb229430	0.976744
Zm00001eb298310	0.955734
Zm00001eb260960	0.71
Zm00001eb240970	0.63278
Zm00001eb342270	0.855072
Zm00001eb281260	NA
Zm00001eb233250	0.959821
Zm00001eb284360	0.424318
Zm00001eb345610	0.442509
Zm00001eb323310	0.852895
Zm00001eb342550	0.571848
Zm00001eb315530	0.355556
Zm00001eb305670	0.651899
Zm00001eb222510	0.984314
Zm00001eb393070	0.969194
Zm00001eb369060	0.823529
Zm00001eb216860	0.335968
Zm00001eb357950	0.528105
Zm00001eb347680	0.339056
Zm00001eb370320	0.542763
Zm00001eb242490	0.451786
Zm00001eb411910	0.918216
Zm00001eb309230	0.5953
Zm00001eb323310	0.852665
Zm00001eb392740	0.536408
Zm00001eb345610	0.437148
Zm00001eb236820	0.842623
Zm00001eb369710	0.926724
Zm00001eb307290	0.456067
Zm00001eb357070	0.836502
Zm00001eb370320	0.536184
Zm00001eb274820	0.48583
Zm00001eb228320	0.84399
Zm00001eb334770	0.897436
Zm00001eb346150	0.962343
Zm00001eb384660	0.493286
Zm00001eb362250	0.730769
Zm00001eb272490	0.894009
Zm00001eb280690	0.92068
Zm00001eb225820	0.842451
Zm00001eb295060	0.928571
Zm00001eb390210	0.929368
Zm00001eb289460	0.911392
Zm00001eb370330	0.682635
Zm00001eb404020	0.640187
Zm00001eb337830	0.974729
Zm00001eb339000	0.712598
Zm00001eb379410	0.781955
Zm00001eb268830	0.839827
Zm00001eb247630	0.971714
Zm00001eb328740	0.579365
Zm00001eb295060	0.886121
Zm00001eb254850	0.437158
Zm00001eb391900	0.642173
Zm00001eb399710	0.480392
Zm00001eb298320	0.923729
Zm00001eb384660	0.529412
Zm00001eb285760	0.92
Zm00001eb252830	0.658333
Zm00001eb403940	0.590444
Zm00001eb252220	0.849265
Zm00001eb368390	0.510067
Zm00001eb215120	0.790244
Zm00001eb343220	0.954802
Zm00001eb281210	0.416226
Zm00001eb391690	0.828125
Zm00001eb409850	0.332476
Zm00001eb265890	0.764192
Zm00001eb404020	0.635974
Zm00001eb235450	0.691824
Zm00001eb323030	0.377622
Zm00001eb370650	0.61165
Zm00001eb272290	0.66884
Zm00001eb278460	0.684848
Zm00001eb381980	0.811258
Zm00001eb268830	0.839827
Zm00001eb227660	0.633028
Zm00001eb332790	0.633028
Zm00001eb316050	0.328165
Zm00001eb219040	0.941349
Zm00001eb396610	0.846523
Zm00001eb254080	0.642978
Zm00001eb303110	0.600728
Zm00001eb280840	0.459746
Zm00001eb324400	0.77439
Zm00001eb282710	0.56447
Zm00001eb268830	0.839827
Zm00001eb369310	0.848485
Zm00001eb404020	0.641204
Zm00001eb254080	0.635
Zm00001eb384660	0.479963
Zm00001eb390500	0.777506
Zm00001eb219040	0.943787
Zm00001eb334770	0.939922
Zm00001eb405650	0.496815
Zm00001eb228120	0.662286
Zm00001eb284750	0.955036
Zm00001eb216870	0.797724
Zm00001eb291530	0.870206
Zm00001eb255240	0.705502
Zm00001eb370320	0.536184
Zm00001eb340370	0.37415
Zm00001eb307290	0.473379
Zm00001eb248540	0.677711
Zm00001eb265890	0.749175
Zm00001eb294810	0.907121
Zm00001eb260710	0.956923
Zm00001eb340370	0.376689
Zm00001eb409680	0.54386
Zm00001eb325160	0.74502
Zm00001eb313730	0.871287
Zm00001eb255590	0.431649
Zm00001eb294850	0.730897
Zm00001eb245720	0.444976
Zm00001eb334770	0.924915
Zm00001eb381470	0.399306
Zm00001eb296460	0.505025
Zm00001eb255980	0.501908
Zm00001eb367890	0.48583
Zm00001eb307290	0.473379
Zm00001eb347020	0.959184
Zm00001eb289050	0.574713
Zm00001eb236820	0.978836
Zm00001eb369310	0.712589
Zm00001eb365200	0.744986
Zm00001eb379830	0.918495
Zm00001eb362300	0.654676
Zm00001eb310270	0.952532
Zm00001eb403640	0.59375
Zm00001eb283530	0.810811
Zm00001eb337450	0.964286
Zm00001eb332520	0.696172
Zm00001eb369350	0.728682
Zm00001eb233140	0.408451
Zm00001eb344970	0.551634
Zm00001eb330910	0.926667
Zm00001eb369310	0.745399
Zm00001eb361000	0.951567
Zm00001eb268830	0.830233
Zm00001eb246860	0.962791
Zm00001eb250190	0.595041
Zm00001eb304290	0.591892
Zm00001eb272940	0.474576
Zm00001eb398920	0.53125
Zm00001eb265890	0.714932
Zm00001eb392300	0.538462
Zm00001eb253990	0.407821
Zm00001eb294140	0.957346
Zm00001eb334770	0.894737
Zm00001eb216870	0.740741
Zm00001eb284750	0.957586
Zm00001eb392440	0.398594
Zm00001eb315130	0.734266
Zm00001eb403040	0.65625
Zm00001eb246860	0.962791
Zm00001eb284750	0.957586
Zm00001eb396460	0.57289
Zm00001eb216870	0.777293
Zm00001eb391720	0.968085
Zm00001eb267030	0.882353
Zm00001eb215190	0.757812
Zm00001eb253850	0.344371
Zm00001eb304290	0.584383
Zm00001eb406100	0.982906
Zm00001eb347680	0.339056
Zm00001eb387920	0.47973
Zm00001eb362300	0.565097
Zm00001eb334770	0.912829
Zm00001eb379440	0.585409
Zm00001eb316960	0.760286
Zm00001eb409850	0.333046
Zm00001eb386670	0.392202
Zm00001eb357340	0.918367
Zm00001eb349430	0.783654
Zm00001eb229180	0.562387
Zm00001eb260960	0.77931
Zm00001eb229930	0.757433
Zm00001eb223860	0.778761
Zm00001eb366080	0.511348
Zm00001eb400600	0.656716
Zm00001eb233140	0.422961
Zm00001eb399720	0.409962
Zm00001eb260960	0.75
Zm00001eb298310	0.95339
Zm00001eb240970	0.698324
Zm00001eb404020	0.662469
Zm00001eb229430	0.973094
Zm00001eb265890	0.716216
Zm00001eb356000	0.710938
Zm00001eb334120	0.653061
Zm00001eb371130	0.327674
Zm00001eb370320	0.551948
Zm00001eb348960	0.541096
Zm00001eb283110	0.442383
Zm00001eb406870	0.319149
Zm00001eb387920	0.484211
Zm00001eb268830	0.839827
Zm00001eb347680	0.339056
Zm00001eb334120	0.604651
Zm00001eb396460	0.635036
Zm00001eb235470	0.711111
Zm00001eb337150	0.809249
Zm00001eb313690	0.952703
Zm00001eb267030	0.882353
Zm00001eb348960	0.540741
Zm00001eb304260	0.839506
Zm00001eb315530	0.355556
Zm00001eb403040	0.658065
Zm00001eb392440	0.371391
Zm00001eb368000	0.834131
Zm00001eb280690	0.973085
Zm00001eb289460	0.891156
Zm00001eb390210	0.929368
Zm00001eb254850	0.471545
Zm00001eb313500	0.915014
Zm00001eb280790	0.85241
Zm00001eb272490	0.67029
Zm00001eb268830	0.839827
Zm00001eb362250	0.615385
Zm00001eb285760	0.935135
Zm00001eb267510	0.50275
Zm00001eb220550	0.947368
Zm00001eb247630	0.974175
Zm00001eb388210	0.760656
Zm00001eb403940	0.593023
Zm00001eb409850	0.333046
Zm00001eb370330	0.729064
Zm00001eb339000	0.655072
Zm00001eb324120	0.473968
Zm00001eb343220	0.954802
Zm00001eb272290	0.553512
Zm00001eb390500	0.743719
Zm00001eb285760	0.940217
Zm00001eb384660	0.48393
Zm00001eb298320	0.561151
Zm00001eb378900	0.758621
Zm00001eb336190	0.719237
Zm00001eb325310	0.44504
Zm00001eb254850	0.402235
Zm00001eb295060	0.886121
Zm00001eb402980	0.963415
Zm00001eb280690	0.969199
Zm00001eb391900	0.650327
Zm00001eb343220	0.957265
Zm00001eb215120	0.787037
Zm00001eb368390	0.498113
Zm00001eb350460	0.568323
Zm00001eb404020	0.642691
Zm00001eb396330	0.785971
Zm00001eb409850	0.332085
Zm00001eb403940	0.588235
Zm00001eb284360	0.423457
Zm00001eb241270	0.409962
Zm00001eb315530	0.355556
Zm00001eb342550	0.515625
Zm00001eb305670	0.651899
Zm00001eb317210	0.523573
Zm00001eb342270	0.908367
Zm00001eb357070	0.836502
Zm00001eb236820	0.975104
Zm00001eb255420	NA
Zm00001eb242490	0.451786
Zm00001eb370320	0.489362
Zm00001eb369060	0.694915
Zm00001eb247620	NA
Zm00001eb393070	0.926724
Zm00001eb229450	0.870558
Zm00001eb328490	0.750449
Zm00001eb228320	0.884718
Zm00001eb357950	0.575403
Zm00001eb236820	0.891403
Zm00001eb403400	0.48375
Zm00001eb357070	0.957377
Zm00001eb323310	0.858054
Zm00001eb315530	0.422481
Zm00001eb411910	0.918216
Zm00001eb255980	0.488414
Zm00001eb404020	0.480263
Zm00001eb347680	0.310855
Zm00001eb392740	0.535109
Zm00001eb345610	0.424188
Zm00001eb396340	0.953608
Zm00001eb228320	0.884409
Zm00001eb242490	0.518268
Zm00001eb423780	0.88
Zm00001eb418860	0.965278
Zm00001eb428030	0.807229
Zm00001eb416090	0.495528
Zm00001eb420640	0.556452
Zm00001eb417150	0.576803
Zm00001eb441830	0.971014
Zm00001eb418970	0.553114
Zm00001eb427870	0.450704
Zm00001eb418970	0.553114
Zm00001eb416110	0.512931
Zm00001eb412920	NA
Zm00001eb414460	0.522667
Zm00001eb427870	0.531746
Zm00001eb418270	0.905263
Zm00001eb420440	0.731861
Zm00001eb419190	0.660793
Zm00001eb421850	0.90184
Zm00001eb417150	0.576324
Zm00001eb427080	0.544828
Zm00001eb427870	0.43617
Zm00001eb420440	0.731861
Zm00001eb416090	0.972366
Zm00001eb423520	0.523622
Zm00001eb420640	0.556452
Zm00001eb426560	0.644608
Zm00001eb417150	0.576324
Zm00001eb431290	0.603631
Zm00001eb418970	0.530744
Zm00001eb420440	0.928854
Zm00001eb417150	0.576324
Zm00001eb426350	NA
Zm00001eb419190	0.888889
Zm00001eb427870	0.5
Zm00001eb421850	0.818841
Zm00001eb419190	0.65812
Zm00001eb420440	0.903955
Zm00001eb421850	0.811321
Zm00001eb425710	0.994624
Zm00001eb434170	0.962617
Zm00001eb414460	0.519126
Zm00001eb427870	0.43617
Zm00001eb412910	0.695271
Zm00001eb441830	0.971014
Zm00001eb000740	0.523962
Zm00001eb001650	0.597458
Zm00001eb001200	0.511538
Zm00001eb002510	0.951111
Zm00001eb001650	0.597458
Zm00001eb001490	0.386503
Zm00001eb001490	0.386503
Zm00001eb000740	0.523962
Zm00001eb002250	0.844262
Zm00001eb000740	0.523962
Zm00001eb001490	0.380952
Zm00001eb001650	0.596639
Zm00001eb002250	0.868421
Zm00001eb001490	0.386503
Zm00001eb001490	0.386503
Zm00001eb001200	0.511538
Zm00001eb001200	0.530488
Zm00001eb001650	0.597458
Zm00001eb001490	0.386503
Zm00001eb000740	0.523962
Zm00001eb000740	0.523962
Zm00001eb001490	0.386503
Zm00001eb001650	0.596639
Zm00001eb001200	0.491749
Zm00001eb009890	0.50646
Zm00001eb003780	0.537037
Zm00001eb004050	0.437811
Zm00001eb003780	0.753012
Zm00001eb003030	0.601504
Zm00001eb004050	0.470024
Zm00001eb006830	0.528409
Zm00001eb002510	0.930526
Zm00001eb006830	0.522857
Zm00001eb009890	0.520548
Zm00001eb004050	0.455782
Zm00001eb004050	0.470024
Zm00001eb010410	0.523629
Zm00001eb006310	0.51875
Zm00001eb004050	0.455556
Zm00001eb009890	0.411348
Zm00001eb006310	0.529412
Zm00001eb003780	0.637168
Zm00001eb010410	0.541841
Zm00001eb004050	0.465517
Zm00001eb011080	0.917445
Zm00001eb010170	0.929577
Zm00001eb003780	0.738095
Zm00001eb005760	0.527523
Zm00001eb002510	0.951271
Zm00001eb003780	0.671233
Zm00001eb010170	0.929577
Zm00001eb025900	0.674589
Zm00001eb022580	0.729545
Zm00001eb012130	0.720588
Zm00001eb011380	0.907563
Zm00001eb021830	0.849515
Zm00001eb011820	0.76087
Zm00001eb026300	0.377465
Zm00001eb014950	0.473171
Zm00001eb026300	0.375587
Zm00001eb012130	0.744813
Zm00001eb011080	0.917445
Zm00001eb018900	0.941349
Zm00001eb025900	0.587537
Zm00001eb017730	0.380435
Zm00001eb011820	0.5
Zm00001eb012130	0.635884
Zm00001eb011380	0.882353
Zm00001eb015950	0.903614
Zm00001eb012130	0.64011
Zm00001eb011820	0.814815
Zm00001eb025900	0.674589
Zm00001eb025010	0.47541
Zm00001eb011940	0.920792
Zm00001eb011380	0.925
Zm00001eb011820	0.814815
Zm00001eb026300	0.376777
Zm00001eb014950	0.452874
Zm00001eb014960	0.391182
Zm00001eb013060	0.586207
Zm00001eb012130	0.733202
Zm00001eb011080	0.917445
Zm00001eb014960	0.391182
Zm00001eb011430	0.946237
Zm00001eb014950	0.477723
Zm00001eb028030	0.428875
Zm00001eb051780	0.457672
Zm00001eb042940	0.541667
Zm00001eb051500	0.44863
Zm00001eb039810	0.784161
Zm00001eb049770	0.788136
Zm00001eb055810	0.88172
Zm00001eb071090	0.456637
Zm00001eb037520	0.756447
Zm00001eb029520	0.914894
Zm00001eb038530	0.933333
Zm00001eb034570	0.923695
Zm00001eb033390	0.557034
Zm00001eb034260	0.945596
Zm00001eb078100	0.516423
Zm00001eb035580	0.73399
Zm00001eb063870	0.379157
Zm00001eb039810	0.851638
Zm00001eb078100	0.508361
Zm00001eb069010	0.3222
Zm00001eb042280	0.480826
Zm00001eb036910	0.615572
Zm00001eb037520	0.931034
Zm00001eb039810	0.85
Zm00001eb051500	0.465296
Zm00001eb042940	0.511628
Zm00001eb051780	0.462428
Zm00001eb063870	0.379157
Zm00001eb028030	0.420213
Zm00001eb033390	0.571429
Zm00001eb069010	0.31448
Zm00001eb034260	0.945596
Zm00001eb078100	0.508741
Zm00001eb064540	0.825203
Zm00001eb036910	0.606132
Zm00001eb027390	0.610619
Zm00001eb031360	0.555891
Zm00001eb028030	0.412162
Zm00001eb039180	0.291759
Zm00001eb042940	0.515625
Zm00001eb078100	0.508741
Zm00001eb039810	0.85
Zm00001eb037520	0.731903
Zm00001eb036910	0.633245
Zm00001eb068160	0.732372
Zm00001eb064540	0.80427
Zm00001eb034260	0.945596
Zm00001eb069010	0.422965
Zm00001eb039810	0.847036
Zm00001eb071800	0.536657
Zm00001eb034260	0.945596
Zm00001eb053770	0.682796
Zm00001eb037520	0.932722
Zm00001eb038880	0.912879
Zm00001eb039810	0.808547
Zm00001eb027950	0.668731
Zm00001eb053360	0.696429
Zm00001eb057440	0.96
Zm00001eb037280	0.60515
Zm00001eb079740	0.813953
Zm00001eb026610	0.62
Zm00001eb037690	0.725451
Zm00001eb063870	0.428571
Zm00001eb058550	0.663366
Zm00001eb026300	0.376777
Zm00001eb059100	0.427788
Zm00001eb061670	0.89372
Zm00001eb069020	0.505263
Zm00001eb036910	0.628342
Zm00001eb064540	0.825203
Zm00001eb078100	0.516423
Zm00001eb069010	0.310905
Zm00001eb076470	0.803279
Zm00001eb037690	0.730382
Zm00001eb063870	0.449275
Zm00001eb037280	0.692308
Zm00001eb044420	0.760943
Zm00001eb057440	0.94926
Zm00001eb026300	0.377072
Zm00001eb038880	0.913043
Zm00001eb071800	0.536873
Zm00001eb039220	NA
Zm00001eb042410	0.94186
Zm00001eb078100	0.508741
Zm00001eb079740	0.774359
Zm00001eb058550	0.621739
Zm00001eb063870	0.446296
Zm00001eb037690	0.854737
Zm00001eb027950	0.668731
Zm00001eb056440	0.934783
Zm00001eb053360	0.696429
Zm00001eb079730	0.75
Zm00001eb078100	0.508741
Zm00001eb059070	0.557471
Zm00001eb080540	0.801394
Zm00001eb039650	0.977961
Zm00001eb059100	0.428044
Zm00001eb037520	0.962751
Zm00001eb069020	0.513072
Zm00001eb057440	0.957997
Zm00001eb039810	0.848659
Zm00001eb037280	0.615721
Zm00001eb044420	0.763514
Zm00001eb037520	0.960123
Zm00001eb157640	0.590164
Zm00001eb147850	0.870861
Zm00001eb085050	0.465812
Zm00001eb130760	0.348806
Zm00001eb133840	0.568389
Zm00001eb128490	0.693487
Zm00001eb081810	0.721992
Zm00001eb130280	0.763514
Zm00001eb156930	0.598101
Zm00001eb131600	0.380282
Zm00001eb127150	0.773519
Zm00001eb084520	0.501661
Zm00001eb119100	0.558405
Zm00001eb133840	0.548387
Zm00001eb157640	0.598131
Zm00001eb084420	0.472779
Zm00001eb135130	0.72997
Zm00001eb131600	0.391403
Zm00001eb156930	0.590258
Zm00001eb151430	0.419065
Zm00001eb143430	0.411609
Zm00001eb084420	0.526502
Zm00001eb117640	0.746224
Zm00001eb119100	0.558405
Zm00001eb127150	0.779167
Zm00001eb095300	0.601307
Zm00001eb085050	0.461864
Zm00001eb107080	0.518605
Zm00001eb135130	0.72997
Zm00001eb107520	0.419355
Zm00001eb119130	0.683206
Zm00001eb156930	0.590258
Zm00001eb143430	0.420918
Zm00001eb131600	0.301242
Zm00001eb107640	0.360215
Zm00001eb120860	0.625616
Zm00001eb157640	0.600619
Zm00001eb133840	0.549828
Zm00001eb143430	0.411192
Zm00001eb085840	0.552448
Zm00001eb135130	0.72997
Zm00001eb145520	0.601852
[truncated: 635 more rows]
